# Supplementary material for: Optimization of Agricultural and Urban BMPs to Meet Phosphorus and Sediment Loading Targets in the Upper Soldier Creek, Kansas, USA
Source: Water (Basel). Author manuscript; Available in PMC 2025 Sep 12. (PMC12425134; doi:10.3390/w17152265)
Supplement: Supplement1 — The following supporting information can be downloaded at: https://www.mdpi.com/article/10.3390/w17152265/s1, Figure S1a–e in Supplemental Materials S1: Climate change scenario definitions and LASSO bi-plots from Climate Change Simulations; Supplemental Materials S1: Table S1. Definition and sources of global climate change model acronyms; Methods S1 in Supplemental Materials S1: Simulation of cattle grazing in SWAT; Table S1 in Supplemental Materials S1: WMOST data sources; Methods S2 in Supplemental Materials S2: Modifications to SWAT model for Upper Soldier Creek [40,76–82]. Methods S3: WMOST data sources and calibration [83–85]. Supplemental Materials S5. Riparian bank stabilization costs and efficiencies [23,32,41,55,86–88]. Supplemental Materials S6: Stables 6.1–6.2 Summary of WMOST Runs Supplemental Materials S7: Files (ASCII) S1: Future climate time series; Supplemental Material S8 (spreadsheet). Calculation of inputs for optimization of sizing of off-channel wetland (WMOST reservoir); Supplemental Materials S9: ScenCompare files for TP climate change scenarios. [file NIHMS2101745-supplement-Supplement1.zip]

Archive with 25 entries (16 files):
- Supplemental Materials S1/
- Supplemental Materials S1/Supplemental Materials S1.pdf
- Supplemental Materials S1/Supplemental Table S1.pdf
- Supplemental Materials S2/
- Supplemental Materials S2/Supplemental Materials S2.pdf
- Supplemental Materials S3/
- Supplemental Materials S3/Supplemental Materials S3.pdf
- Supplemental Materials S4/
- Supplemental Materials S4/Supplemental Materials S4.pdf
- Supplemental Materials S5/
- Supplemental Materials S5/Supplemental Materials S5.pdf
- Supplemental Materials S6/
- Supplemental Materials S6/SupplementalTables_WMOSTRuns.xlsx
- Supplemental Materials S7/
- Supplemental Materials S7/precmm_fut1_XX14521.zip
- Supplemental Materials S7/Readme.pdf
- Supplemental Materials S7/tempdegc_futGIH.zip
- Supplemental Materials S8/
- Supplemental Materials S8/SM8_FlowTarget2014.xlsx
- Supplemental Materials S9/
- Supplemental Materials S9/Climate_45_StreamStab.7z
- Supplemental Materials S9/File Structure Description.pdf
- Supplemental Materials S9/UpperSoldierCreek_T5_SummaryMemo_5-4-23.pdf
- Supplemental Materials S9/wmostscencompare_streamstab_avgred_4-14-23.xlsm
- Supplemental Materials S9/wmostscencompare_streamstab_minred_4-14-23.xlsm
