# Supplementary material for: Optimization of Agricultural and Urban BMPs to Meet Phosphorus and Sediment Loading Targets in the Upper Soldier Creek, Kansas, USA
Source: Water (Basel). Author manuscript; Available in PMC 2025 Sep 12. (PMC12425134; doi:10.3390/w17152265)
Supplement: Supplement1 — The following supporting information can be downloaded at: https://www.mdpi.com/article/10.3390/w17152265/s1, Figure S1a–e in Supplemental Materials S1: Climate change scenario definitions and LASSO bi-plots from Climate Change Simulations; Supplemental Materials S1: Table S1. Definition and sources of global climate change model acronyms; Methods S1 in Supplemental Materials S1: Simulation of cattle grazing in SWAT; Table S1 in Supplemental Materials S1: WMOST data sources; Methods S2 in Supplemental Materials S2: Modifications to SWAT model for Upper Soldier Creek [40,76–82]. Methods S3: WMOST data sources and calibration [83–85]. Supplemental Materials S5. Riparian bank stabilization costs and efficiencies [23,32,41,55,86–88]. Supplemental Materials S6: Stables 6.1–6.2 Summary of WMOST Runs Supplemental Materials S7: Files (ASCII) S1: Future climate time series; Supplemental Material S8 (spreadsheet). Calculation of inputs for optimization of sizing of off-channel wetland (WMOST reservoir); Supplemental Materials S9: ScenCompare files for TP climate change scenarios. [file NIHMS2101745-supplement-Supplement1.zip › Supplemental Materials S6/SupplementalTables_WMOSTRuns.xlsx]

## Sheet: STable6.1
Supplemental Table S6.1. Summary of WMOST Calibration Runs
Type	Parameter	Year(s)	Setup	Groundwater recession coefficient	Initial groundwater volume (million gallons)	Minimum groundwater volume (million gallons)
Calibration-I	Flow	2012 -2015	Set water demand to zero and include WWTP discharges from Soldier and Potawatomie Reservation (inside and outside basin) and Prairie Band Casino under Other SW Discharges. Set Interbasin Transfers (ITB) as zero. Include private supply GW withdrawals and septic under groundwater other withdrawals and other discharges.	0.15 (calibration range 0.0375 - 0.15)	250	0.4
Calibration-II	Flow	2012 -2015	Include public water demand series and remove limits on ITB. Retain private groundwater withdrawals for population not served by public utilities and discharge to groundwater after correcting private demand for consumption. Allow WMOST to determine type, timing, and magnitude of water withdrawals (ITB only for public supplies). Note: Error in code was preventing WMOST from using ITB to meet water…

## Sheet: STable6.2
Supplemental STable 6.2. WMOST Validation Runs
Type	Parameter	Units	Year	Annual Load	Max Daily Load
Simulation/ Validation	TP	lbs	2012	3314 kg P/yr	266.5 kg P/day
Simulation/ Validation	TP	lbs	2014	12768.686 lb P/yr	1216.402 lb P/day
Simulation/ Validation without bank erosion	TSS	mT/yr	2012	28.02mT/yr	6160 lb /day
Simulation/ Validation with bank erosion	TSS	lbs	2012	.19986E6 mT SS/yr	77685476 lb SS/day
Simulation/ Validation with bank erosion	TSS	lbs	2014	4,648,896.660 lb TSS/yr total, max	269,956 lb TSS/day

## Sheet: STable6.3
Supplemental STable 6.3. WMOST Optimization Runs to Meet Targets
BMPs considered: Extended detention basins (EDD), Grassed swales (GS), Biofiltration w underdrain (B_UD), Wet pond (WP), Agricultural constructed wetland (ACW), Terracing (AT), Terracing/no till (ANT), Contouring (AC), Contouring/notill (ACNT), No till (NT), Agricultural gravel wetland (ACGW)
Type	Parameter	Units	Target multiplier	Year	Upland/ Upland+ StrmBnk	Annual Target	Max Daily Target	Upland BMPs considered	WQ BMPs considered	Urb Design Depth In	Ag Design Depth In	Solved	Cost ($M)	GW penalty ($M)	GW makeup MG	BMP1	Units	Amt	Cost($)	BMP2	Units	Amt	Cost($)
Optimization	TSS	lb SS	1	2012	Up	65665471	11602563	B_UD,WP,ACW,AT,ATNT,AC,ACNT,NT	Cattle Restriction	1.37	1.37	YES	1.1564	0	0	Ag: Constructed Wetland	acres	6	457	Ag: Contouring	Acres	8688	52130
Optimization	TP	lb P	1	2012	Up	10913	1039.6	EDD,GS,ACW,AT,ATNT,AC,ACNT,ACGW	Cattle Restriction	1.37	1.37	YES	1.10682	0.003001	0.03	None
Optimization	TP	lb P	1	2012	Up-Sbk	4341.4	413.6	EDD,GS,ACW,AT,ATNT,AC,ACNT,ACGW	StrStab, Cattle Restriction	1.37	1.37	YES	1.10682	0.003001	0.03	None
Optimization	TP	lb P	1	2014	Up	10913	1039.6	EDD,GS,ACW,AT,ATNT,AC,ACNT,ACGW	Cattle Restriction	1.37	1.37	YES	3.22417	0	0	Grass Swale w/D	acres	755	1058865	Ag: Contouring	acres	17617	105703
Optimization	TP	lb P	1	2015	Up	10913	1039.6	EDD,SF,ACW,AT,ATNT,AC,ACNT,ACGW	Cattle Restriction	1.37	1.37	YES	3.00695	0	0	Sand Filter w/UD	Acres	2210	1772293	Ag: Contouring	Acres	17617	105703	Max daily flow = 5664 mgd = 8763 cfs
Optimization	TP	lb P	2.56	2015	Up	27950	6340	B_UD,WP,ACW,AT,ATNT,AC,ACNT,ACGW	Cattle Restriction	1.37	1.37	YES	3.19338	0.005647	0.06	Wet Pond	Acres	2435	1953078	Ag: Contouring	Acres	17617	105703
Optimization	TP	lb P	2.56	2015	Up	27950	6340	B_UD,WP,ACW,AT,ATNT,AC,ACNT,ACGW	Cattle Restriction	1.37	2.5	YES	3.19338	0.005647	0.06	Wet Pond	Acres	2435	1953078	Ag: Contouring	Acres	17617	105703
Optimization	TP	lb P	2.56	2015	Up	27950	6340	B_UD,GW,ACW,AT,ATNT,AC,ACNT,ACGW	Cattle Restriction	2.5	1.37	YES	3.00695	0	0	Gravel Wetland	Acres	2210	1772293	Ag: Contouring	Acres	17617	105703	Max daily flow = 5664 mgd = 8763 cfs

## Sheet: STable6.4
Supplemental STable 6.4. WMOST Optimization Runs for TSS Solved with Lowest Possible Targets. Urban BMPs considered included extended detention basins (EDD), grass swales with drain (GS-D), sand filter with underdrain (SF-UD), and biofiltration with under drain (BF-UD).
File	multiplier for original annual target for upland BMPs	acres treated with urban bmps	acres treated with contouring	acres treated with terracing/no till	acres treated with constructed agricultural wetlands	bank stabilization (ft)	acres treated with BMPs for cattle exclusion	total cost ($M)	total cost - water utility infrastructure ($M)
WMOSTv3.1_64bit_TSS_V1_2014_UDagnowtld_nostabn5pt85x.xlsm	5.85		277					$2.1M	$1.0M
WMOSTv3.1_64bit_TSS_V1_2014_UDagnostabn.xlsm	1		277		17317.6			$2.5M	$1.4M
WMOSTv3.1_64bit_TSS_V1_2014_UDagterrnowtldwstabn5pt7x.xlsm	5.7	3296.9 GS-d		277		10920.3	23497	$17.1M	$16M
WMOSTv3.1_64bit_TSS_V1_2014_UDagterrnostabn.xlsm	1			277	16869.2			$2.4M	$1.3M
