# Supplementary material for: Optimization of Agricultural and Urban BMPs to Meet Phosphorus and Sediment Loading Targets in the Upper Soldier Creek, Kansas, USA
Source: Water (Basel). Author manuscript; Available in PMC 2025 Sep 12. (PMC12425134; doi:10.3390/w17152265)
Supplement: Supplement1 — The following supporting information can be downloaded at: https://www.mdpi.com/article/10.3390/w17152265/s1, Figure S1a–e in Supplemental Materials S1: Climate change scenario definitions and LASSO bi-plots from Climate Change Simulations; Supplemental Materials S1: Table S1. Definition and sources of global climate change model acronyms; Methods S1 in Supplemental Materials S1: Simulation of cattle grazing in SWAT; Table S1 in Supplemental Materials S1: WMOST data sources; Methods S2 in Supplemental Materials S2: Modifications to SWAT model for Upper Soldier Creek [40,76–82]. Methods S3: WMOST data sources and calibration [83–85]. Supplemental Materials S5. Riparian bank stabilization costs and efficiencies [23,32,41,55,86–88]. Supplemental Materials S6: Stables 6.1–6.2 Summary of WMOST Runs Supplemental Materials S7: Files (ASCII) S1: Future climate time series; Supplemental Material S8 (spreadsheet). Calculation of inputs for optimization of sizing of off-channel wetland (WMOST reservoir); Supplemental Materials S9: ScenCompare files for TP climate change scenarios. [file NIHMS2101745-supplement-Supplement1.zip › Supplemental Materials S8/SM8_FlowTarget2014.xlsx]

## Sheet: 5.7x
Supplemental Material 8. Calculation of inputs for optimization of sizing of off-channel wetland (WMOST reservoir).
Julian Day	Date	Post upland BMP flow (cfs)	Post upland BMPs loading (lb TSS/day)	Excess flows (cfs)	Excess flows (mgd)	Excess flows to runoff (acre-in)	Flow remaining (cfs)	DQSwExt (mgd)	Reservoir outflow (cfs)	Combined flow (cfs)	target (cfs)
1	2014-01-01	77.8815	135830	0	0	0	77.8815	0	0	77.8815	410.35
2	2014-01-02	81.0241	111623	0	0	0	81.0241	0	0	81.0241	410.35
3	2014-01-03	46.5469	25604.1	0	0	0	46.5469	0	0	46.5469	410.35
4	2014-01-04	56.7025	389094	0	0	0	56.7025	0	0	56.7025	410.35
5	2014-01-05	66.6771	159863	0	0	0	66.6771	0	0	66.6771	410.35
6	2014-01-06	30.8793	25209.7	0	0	0	30.8793	0	0	30.8793	410.35
7	2014-01-07	23.238	24912.9	0	0	0	23.238	0	0	23.238	410.35
8	2014-01-08	19.5164	24914	0	0	0	19.5164	0	0	19.5164	410.35
9	2014-01-09	16.6915	24869.1	0	0	0	16.6915	0	0	16.6915	410.35
10	2014-01-10	14.3167	24865.1	0	0	0	14.3167	0	0	14.3167	410.35
11	2014-01-11	12.3005	24832.5	0	0	0	12.3005	0	0	12.3005	410.35
12	2014-01-12	10.5812	24751.3	0	0	0	10.5812	0	0	10.5812	410.35
13	2014-01-13	9.1153	24720.5	0	0	0	9.1153	0	0	9.1153	410.35
14	2014-01-14	7.86439	24746.7	0	0	0	7.86439	0	0	7.86439	410.35
15	2014-01-15	6.81249	24749.1	0	0	0	6.81249	0	0	6.81249	410.35
16	2014-01-16	5.92461	24675.5	0	0	0	5.92461	0	0	5.92461	410.35
17	2014-01-17	5.17309	24638	0	0	0	5.17309	0	0	5.17309	410.35
18	2014-01-18	4.53533	24642.6	0	0	0	4.53533	0	0	4.53533	410.35	Daily Load target (lbs)	4647200
19	2014-01-19	3.99163	24629.9	0	0	0	3.99163	0	0	3.99163	410.35	Daily flow target (cfs)	410.351
20	2014-01-20	3.52898	24618.9	0	0	0	3.52898	0	0	3.52898	410.35
21	2014-01-21	3.13282	24629.8	0	0	0	3.13282	0	0	3.13282	410.35	a) Post Upland BMPs
22	2014-01-22	2.79276	24640.2	0	0	0	2.79276	0	0	2.79276	410.35
23	2014-01-23	2.50148	24592.5	0	0	0	2.50148	0	0	2.50148	410.35
24	2014-01-24	2.24884	24614.5	0	0	0	2.24884	0	0	2.24884	410.35
25	2014-01-25	2.03146	24578.5	0	0	0	2.03146	0	0	2.03146	410.35
26	2014-01-26	1.84286	24544.3	0	0	0	1.84286	0	0	1.84286	410.35
27	2014-01-27	1.67973	24566.6	0	0	0	1.67973	0	0	1.67973	410.35
28	2014-01-28	1.53828	24576.1	0	0	0	1.53828	0	0	1.53828	410.35
29	2014-01-29	1.41447	24569.9	0	0	0	1.41447	0	0	1.41447	410.35
30	2014-01-30	1.30714	24559.9	0	0	0	1.30714	0	0	1.30714	410.35
31	2014-01-31	1.2136	24534.2	0	0	0	1.2136	0	0	1.2136	410.35
32	2014-02-01	192.474	1.44479e+06	0	0	0	192.474	0	0	192.474	410.35
33	2014-02-02	21.8372	25443.6	0	0	0	21.8372	0	0	21.8372	410.35
34	2014-02-03	3.72429	24632	0	0	0	3.72429	0	0	3.72429	410.35
35	2014-02-04	1.11568	24545.9	0	0	0	1.11568	0	0	1.11568	410.35
36	2014-02-05	474.857	8.85485e+06	64.5059	41.6912	1535.35	410.351	0.415009	0.642114	410.993	410.35
37	2014-02-06	59.9091	29209.7	0	0	0	59.9091	0.419169	0.64855	60.5577	410.35
38	2014-02-07	11.7219	25068.6	0	0	0	11.7219	0.423455	0.655182	12.3771	410.35	b) Routed to off-channel wetland
39	2014-02-08	53.4574	793679	0	0	0	53.4574	0.427876	0.662022	54.1194	410.35
40	2014-02-09	6.82553	24762.7	0	0	0	6.82553	0.432437	0.669079	7.49461	410.35
41	2014-02-10	1.88427	24536.1	0	0	0	1.88427	0.437147	0.676366	2.56063	410.35
42	2014-02-11	1.96393	24538.6	0	0	0	1.96393	0.442013	0.683895	2.64783	410.35
43	2014-02-12	1.75087	24506.2	0	0	0	1.75087	0.447045	0.691681	2.44256	410.35
44	2014-02-13	1.63998	24477.4	0	0	0	1.63998	0.452252	0.699737	2.33972	410.35
45	2014-02-14	1.50604	24450.2	0	0	0	1.50604	0.457414	0.707724	2.21377	410.35
46	2014-02-15	1.3871	24453.7	0	0	0	1.3871	0.462761	0.715998	2.10309	410.35
47	2014-02-16	1.26347	24455.4	0	0	0	1.26347	0.468306	0.724577	1.98804	410.35
48	2014-02-17	1.15356	24473.3	0	0	0	1.15356	0.47406	0.73348	1.88704	410.35
49	2014-02-18	1.06027	24455.6	0	0	0	1.06027	0.480038	0.742728	1.803	410.35
50	2014-02-19	0.982132	24453.2	0	0	0	0.982132	0.486253	0.752344	1.73448	410.35
51	2014-02-20	458.481	994534	48.1297	31.107	1145.57	410.351	0.492721	0.762353	411.113	410.35
52	2014-02-21	394.801	1.74325e+06	0	0	0	394.801	0.4961	0.76758	395.569	410.35
53	2014-02-22	46.3955	27150.6	0	0	0	46.3955	0.499552	0.772922	47.1684	410.35
54	2014-02-23	13.2212	24666.4	0	0	0	13.2212	0.503082	0.778383	13.9996	410.35
55	2014-02-24	13.7301	24510	0	0	0	13.7301	0.506692	0.783969	14.5141	410.35	c) Flows remaining in channel
56	2014-02-25	15.4567	24484.5	0	0	0	15.4567	0.510385	0.789683	16.2464	410.35
57	2014-02-26	15.938	24520.7	0	0	0	15.938	0.514165	0.795531	16.7336	410.35
58	2014-02-27	15.4766	24537.5	0	0	0	15.4766	0.518034	0.801517	16.2781	410.35
59	2014-02-28	14.4749	24519.7	0	0	0	14.4749	0.521996	0.807648	15.2825	410.35
60	2014-03-01	13.1867	24500.6	0	0	0	13.1867	0.526056	0.813929	14.0006	410.35
61	2014-03-02	181.843	1.88271e+06	0	0	0	181.843	0.530217	0.820366	182.663	410.35
62	2014-03-03	33.7221	26463	0	0	0	33.7221	0.534483	0.826967	34.5491	410.35
63	2014-03-04	13.7461	24786.9	0	0	0	13.7461	0.538858	0.833737	14.5799	410.35
64	2014-03-05	9.44242	24579.4	0	0	0	9.44242	0.543349	0.840685	10.2831	410.35
65	2014-03-06	7.35312	24563.7	0	0	0	7.35312	0.547958	0.847817	8.20093	410.35
66	2014-03-07	6.56278	24549.9	0	0	0	6.56278	0.552693	0.855143	7.41793	410.35
67	2014-03-08	5.73971	24500.1	0	0	0	5.73971	0.557559	0.862671	6.60238	410.35
68	2014-03-09	5.06372	24527.9	0	0	0	5.06372	0.562561	0.87041	5.93413	410.35
69	2014-03-10	4.47416	24527.2	0	0	0	4.47416	0.567706	0.878371	5.35253	410.35
70	2014-03-11	4.10806	24518.4	0	0	0	4.10806	0.573002	0.886564	4.99462	410.35
71	2014-03-12	3.89257	24542.3	0	0	0	3.89257	0.578454	0.895001	4.78757	410.35	d) Post off-channel wetland
72	2014-03-13	3.76528	24519.4	0	0	0	3.76528	0.584073	0.903694	4.66897	410.35
73	2014-03-14	3.68291	24499.5	0	0	0	3.68291	0.589865	0.912655	4.59556	410.35
74	2014-03-15	3.61942	24514	0	0	0	3.61942	0.595839	0.9219	4.54132	410.35
75	2014-03-16	3.56086	24542.9	0	0	0	3.56086	0.602007	0.931442	4.49231	410.35
76	2014-03-17	3.49876	24505.6	0	0	0	3.49876	0.608377	0.941298	4.44006	410.35
77	2014-03-18	3.42827	24506.6	0	0	0	3.42827	0.614962	0.951486	4.37975	410.35
78	2014-03-19	3.34655	24535.3	0	0	0	3.34655	0.621773	0.962025	4.30857	410.35
79	2014-03-20	3.25257	24512.2	0	0	0	3.25257	0.628824	0.972934	4.2255	410.35
80	2014-03-21	3.14982	24479.8	0	0	0	3.14982	0.636128	0.984236	4.13405	410.35
81	2014-03-22	3.03697	24495.6	0	0	0	3.03697	0.643702	0.995955	4.03293	410.35
82	2014-03-23	2.91906	24511.3	0	0	0	2.91906	0.651563	1.00812	3.92717	410.35
83	2014-03-24	2.81007	24466.7	0	0	0	2.81007	0.659727	1.02075	3.83082	410.35
84	2014-03-25	2.69993	24447.8	0	0	0	2.69993	0.668216	1.03388	3.73381	410.35
85	2014-03-26	2.65315	24462	0	0	0	2.65315	0.67705	1.04755	3.70071	410.35
86	2014-03-27	2.64528	24447.8	0	0	0	2.64528	0.686255	1.06179	3.70707	410.35
87	2014-03-28	2.64523	24461.4	0	0	0	2.64523	0.695856	1.07665	3.72188	410.35	e) combined
88	2014-03-29	2.63025	24456.2	0	0	0	2.63025	0.705882	1.09216	3.72241	410.35
89	2014-03-30	2.59332	24447.8	0	0	0	2.59332	0.716364	1.10838	3.7017	410.35
90	2014-03-31	2.5413	24447.8	0	0	0	2.5413	0.727339	1.12536	3.66666	410.35
91	2014-04-01	2.47399	24447.8	0	0	0	2.47399	0.738845	1.14316	3.61715	410.35
92	2014-04-02	2.39426	24447.8	0	0	0	2.39426	0.750926	1.16185	3.55611	410.35
93	2014-04-03	86.6862	533804	0	0	0	86.6862	0.763631	1.18151	87.8677	410.35
94	2014-04-04	22.6426	24806.8	0	0	0	22.6426	0.777014	1.20222	23.8449	410.35
95	2014-04-05	20.8327	24504.2	0	0	0	20.8327	0.791137	1.22407	22.0568	410.35
96	2014-04-06	22.5148	24478.6	0	0	0	22.5148	0.806069	1.24717	23.7619	410.35
97	2014-04-07	23.073	24476.4	0	0	0	23.073	0.82189	1.27165	24.3446	410.35
98	2014-04-08	22.5877	24506.8	0	0	0	22.5877	0.838688	1.29764	23.8853	410.35
99	2014-04-09	21.4269	24515.8	0	0	0	21.4269	0.856567	1.32531	22.7522	410.35
100	2014-04-10	19.9496	24508.7	0	0	0	19.9496	0.875646	1.35482	21.3044	410.35
101	2014-04-11	18.3681	24550.9	0	0	0	18.3681	0.89606	1.38641	19.7545	410.35
102	2014-04-12	16.7309	24535.3	0	0	0	16.7309	0.917969	1.42031	18.1512	410.35
103	2014-04-13	158.173	1.46197e+06	0	0	0	158.173	0.94156	1.45681	159.63	410.35
104	2014-04-14	430.881	3.15911e+06	20.5298	13.2688	488.644	410.351	0.967053	1.49625	411.847	410.35
105	2014-04-15	79.041	25014.4	0	0	0	79.041	0.985918	1.52544	80.5664	410.35
106	2014-04-16	61.2263	24659.6	0	0	0	61.2263	1.00593	1.55641	62.7827	410.35
107	2014-04-17	62.0905	24675.7	0	0	0	62.0905	1.02721	1.58933	63.6798	410.35
108	2014-04-18	62.1504	24709.2	0	0	0	62.1504	1.04989	1.62442	63.7748	410.35
109	2014-04-19	60.1316	24724.4	0	0	0	60.1316	1.07412	1.66191	61.7935	410.35
110	2014-04-20	56.8395	24676.4	0	0	0	56.8395	1.10008	1.70208	58.5416	410.35
111	2014-04-21	52.8989	24840.9	0	0	0	52.8989	1.12798	1.74525	54.6441	410.35
112	2014-04-22	48.6478	24843.3	0	0	0	48.6478	1.15806	1.79178	50.4396	410.35
113	2014-04-23	44.4307	24747.8	0	0	0	44.4307	1.19059	1.84212	46.2728	410.35
114	2014-04-24	98.8061	139675	0	0	0	98.8061	1.22592	1.89678	100.703	410.35
115	2014-04-25	237.475	1.12314e+06	0	0	0	237.475	1.26443	1.95636	239.431	410.35
116	2014-04-26	79.4272	25922.7	0	0	0	79.4272	1.30659	2.0216	81.4488	410.35
117	2014-04-27	69.6347	25021.2	0	0	0	69.6347	1.35298	2.09337	71.7281	410.35
118	2014-04-28	317.051	4.14277e+06	0	0	0	317.051	1.40427	2.17273	319.224	410.35
119	2014-04-29	134.652	25814.6	0	0	0	134.652	1.46129	2.26095	136.913	410.35
120	2014-04-30	106.35	25272.3	0	0	0	106.35	1.52505	2.35959	108.709	410.35
121	2014-05-01	109.425	25235.9	0	0	0	109.425	1.59677	2.47057	111.895	410.35
122	2014-05-02	108.616	25316.6	0	0	0	108.616	1.67797	2.59621	111.212	410.35
123	2014-05-03	104.415	25382.5	0	0	0	104.415	1.77047	2.73933	107.154	410.35
124	2014-05-04	98.2077	25417.8	0	0	0	98.2077	1.87645	2.9033	101.111	410.35
125	2014-05-05	91.0381	25415.6	0	0	0	91.0381	1.99848	3.09211	94.1302	410.35
126	2014-05-06	83.5828	25475.1	0	0	0	83.5828	2.13948	3.31027	86.8931	410.35
127	2014-05-07	76.1644	25519.2	0	0	0	76.1644	2.30266	3.56275	79.7271	410.35
128	2014-05-08	69.0802	25514.8	0	0	0	69.0802	2.49161	3.85509	72.9353	410.35
129	2014-05-09	62.5925	25814.6	0	0	0	62.5925	2.71116	4.19479	66.7873	410.35
130	2014-05-10	56.7813	25666.9	0	0	0	56.7813	2.97181	4.59807	61.3794	410.35
131	2014-05-11	51.568	25614	0	0	0	51.568	3.31304	5.12603	56.694	410.35
132	2014-05-12	593.908	2.48384e+07	183.557	118.636	4368.96	410.351	4.28767	6.634	416.985	410.35
133	2014-05-13	111.443	29917.4	0	0	0	111.443	4.28767	6.634	118.077	410.35
134	2014-05-14	69.2613	25991	0	0	0	69.2613	4.28767	6.634	75.8953	410.35
135	2014-05-15	65.8642	25905	0	0	0	65.8642	4.28767	6.634	72.4982	410.35
136	2014-05-16	63.6443	25867.5	0	0	0	63.6443	4.28767	6.634	70.2783	410.35
137	2014-05-17	59.9838	25792.6	0	0	0	59.9838	4.28767	6.634	66.6178	410.35
138	2014-05-18	55.4408	25920.5	0	0	0	55.4408	4.28767	6.634	62.0748	410.35
139	2014-05-19	50.6475	25880.8	0	0	0	50.6475	4.28767	6.634	57.2815	410.35
140	2014-05-20	45.8001	25768.3	0	0	0	45.8001	4.28767	6.634	52.4341	410.35
141	2014-05-21	41.1381	25880.8	0	0	0	41.1381	4.28767	6.634	47.7721	410.35
142	2014-05-22	37.0355	25662.5	0	0	0	37.0355	4.28767	6.634	43.6695	410.35
143	2014-05-23	33.4246	26101.2	0	0	0	33.4246	4.28767	6.634	40.0586	410.35
144	2014-05-24	106.846	1.14792e+06	0	0	0	106.846	4.28767	6.634	113.48	410.35
145	2014-05-25	36.1035	26473.8	0	0	0	36.1035	4.28767	6.634	42.7375	410.35
146	2014-05-26	80.0156	1.06024e+06	0	0	0	80.0156	4.28767	6.634	86.6496	410.35
147	2014-05-27	43.8739	25823.5	0	0	0	43.8739	4.28767	6.634	50.5079	410.35
148	2014-05-28	43.442	25830.1	0	0	0	43.442	4.28767	6.634	50.076	410.35
149	2014-05-29	42.6866	26061.5	0	0	0	42.6866	4.28767	6.634	49.3206	410.35
150	2014-05-30	40.3341	25722	0	0	0	40.3341	4.28767	6.634	46.9681	410.35
151	2014-05-31	37.3515	25799.2	0	0	0	37.3515	4.28767	6.634	43.9855	410.35
152	2014-06-01	33.7683	25761.7	0	0	0	33.7683	4.28767	6.634	40.4023	410.35
153	2014-06-02	876.18	2.34099e+07	465.829	301.073	11087.5	410.351	4.28767	6.634	416.985	410.35
154	2014-06-03	131.044	33929.9	0	0	0	131.044	4.28767	6.634	137.678	410.35
155	2014-06-04	56.3497	26771.5	0	0	0	56.3497	4.28767	6.634	62.9837	410.35
156	2014-06-05	49.6303	26180.6	0	0	0	49.6303	4.28767	6.634	56.2643	410.35
157	2014-06-06	98.8825	378532	0	0	0	98.8825	4.28767	6.634	105.516	410.35
158	2014-06-07	108.328	481554	0	0	0	108.328	4.28767	6.634	114.962	410.35
159	2014-06-08	195.557	3.16833e+06	0	0	0	195.557	4.28767	6.634	202.191	410.35
160	2014-06-09	89.0992	26376.8	0	0	0	89.0992	4.28767	6.634	95.7332	410.35
161	2014-06-10	1333.03	1.06305e+07	922.676	596.341	21961.2	410.351	4.28767	6.634	416.985	410.35
162	2014-06-11	274.368	47640.4	0	0	0	274.368	4.28767	6.634	281.002	410.35
163	2014-06-12	197.843	245091	0	0	0	197.843	4.28767	6.634	204.477	410.35
164	2014-06-13	153.496	28453.6	0	0	0	153.496	4.28767	6.634	160.13	410.35
165	2014-06-14	144.547	27163.9	0	0	0	144.547	4.28767	6.634	151.181	410.35
166	2014-06-15	438.575	4.18842e+06	28.2236	18.2414	671.768	410.351	4.28767	6.634	416.985	410.35
167	2014-06-16	177.414	30739.8	0	0	0	177.414	4.28767	6.634	184.048	410.35
168	2014-06-17	144.011	27966.4	0	0	0	144.011	4.28767	6.634	150.645	410.35
169	2014-06-18	130.959	27335.8	0	0	0	130.959	4.28767	6.634	137.593	410.35
170	2014-06-19	119.065	27648.9	0	0	0	119.065	4.28767	6.634	125.699	410.35
171	2014-06-20	107.124	27589.4	0	0	0	107.124	4.28767	6.634	113.758	410.35
172	2014-06-21	95.8105	27448.3	0	0	0	95.8105	4.28767	6.634	102.444	410.35
173	2014-06-22	85.449	27527.6	0	0	0	85.449	4.28767	6.634	92.083	410.35
174	2014-06-23	444.087	3.19794e+06	33.7361	21.8042	802.974	410.351	4.28767	6.634	416.985	410.35
175	2014-06-24	119.457	35041	0	0	0	119.457	4.28767	6.634	126.091	410.35
176	2014-06-25	73.5114	28998.1	0	0	0	73.5114	4.28767	6.634	80.1454	410.35
177	2014-06-26	60.2327	28385.2	0	0	0	60.2327	4.28767	6.634	66.8667	410.35
178	2014-06-27	53.3767	40243.2	0	0	0	53.3767	4.28767	6.634	60.0107	410.35
179	2014-06-28	48.3543	27964.7	0	0	0	48.3543	4.28767	6.634	54.9883	410.35
180	2014-06-29	45.2702	27882.6	0	0	0	45.2702	4.28767	6.634	51.9042	410.35
181	2014-06-30	48.1301	28856.9	0	0	0	48.1301	4.28767	6.634	54.7641	410.35
182	2014-07-01	41.7569	27501.2	0	0	0	41.7569	4.28767	6.634	48.3909	410.35
183	2014-07-02	38.8162	27589.4	0	0	0	38.8162	4.28767	6.634	45.4502	410.35
184	2014-07-03	35.4776	27607	0	0	0	35.4776	4.28767	6.634	42.1116	410.35
185	2014-07-04	31.9811	27448.3	0	0	0	31.9811	4.28767	6.634	38.6151	410.35
186	2014-07-05	28.7652	27395.3	0	0	0	28.7652	4.28767	6.634	35.3992	410.35
187	2014-07-06	25.8916	27417.4	0	0	0	25.8916	4.28767	6.634	32.5256	410.35
188	2014-07-07	23.3379	27265.3	0	0	0	23.3379	4.28767	6.634	29.9719	410.35
189	2014-07-08	285.584	3.24371e+06	0	0	0	285.584	4.28767	6.634	292.218	410.35
190	2014-07-09	47.9116	28649.8	0	0	0	47.9116	4.28767	6.634	54.5456	410.35
191	2014-07-10	25.3193	27238.8	0	0	0	25.3193	4.28767	6.634	31.9533	410.35
192	2014-07-11	22.8804	26976.5	0	0	0	22.8804	4.28767	6.634	29.5144	410.35
193	2014-07-12	21.1273	26802.3	0	0	0	21.1273	4.28767	6.634	27.7613	410.35
194	2014-07-13	83.6281	353780	0	0	0	83.6281	4.28767	6.634	90.2621	410.35
195	2014-07-14	25.2247	26511.3	0	0	0	25.2247	4.28767	6.634	31.8587	410.35
196	2014-07-15	22.6135	26492.4	0	0	0	22.6135	4.28767	6.634	29.2475	410.35
197	2014-07-16	24.4985	25856.5	0	0	0	24.4985	4.28767	6.634	31.1325	410.35
198	2014-07-17	25.053	25682.4	0	0	0	25.053	4.28767	6.634	31.687	410.35
199	2014-07-18	24.1735	25512.6	0	0	0	24.1735	4.28767	6.634	30.8075	410.35
200	2014-07-19	22.4725	25722	0	0	0	22.4725	4.28767	6.634	29.1065	410.35
201	2014-07-20	20.4688	25533.3	0	0	0	20.4688	4.28767	6.634	27.1028	410.35
202	2014-07-21	18.533	25435.4	0	0	0	18.533	4.28767	6.634	25.167	410.35
203	2014-07-22	16.7898	25433.9	0	0	0	16.7898	4.28767	6.634	23.4238	410.35
204	2014-07-23	15.2177	25170	0	0	0	15.2177	4.28767	6.634	21.8517	410.35
205	2014-07-24	13.8036	25244.3	0	0	0	13.8036	4.28767	6.634	20.4376	410.35
206	2014-07-25	12.5342	25191.8	0	0	0	12.5342	4.28767	6.634	19.1682	410.35
207	2014-07-26	11.3953	25047.2	0	0	0	11.3953	4.28767	6.634	18.0293	410.35
208	2014-07-27	10.3694	25036	0	0	0	10.3694	4.28767	6.634	17.0034	410.35
209	2014-07-28	9.4421	24915.4	0	0	0	9.4421	4.28767	6.634	16.0761	410.35
210	2014-07-29	8.6078	24633.6	0	0	0	8.6078	4.28767	6.634	15.2418	410.35
211	2014-07-30	7.85334	24767.4	0	0	0	7.85334	4.28767	6.634	14.4873	410.35
212	2014-07-31	7.1688	24698.4	0	0	0	7.1688	4.28767	6.634	13.8028	410.35
213	2014-08-01	6.53014	24906.3	0	0	0	6.53014	4.28767	6.634	13.1641	410.35
214	2014-08-02	27.216	504048	0	0	0	27.216	4.28767	6.634	33.85	410.35
215	2014-08-03	7.61896	24955.7	0	0	0	7.61896	4.28767	6.634	14.253	410.35
216	2014-08-04	5.6658	24800.9	0	0	0	5.6658	4.28767	6.634	12.2998	410.35
217	2014-08-05	5.0246	24651	0	0	0	5.0246	4.28767	6.634	11.6586	410.35
218	2014-08-06	4.56354	24634.7	0	0	0	4.56354	4.28767	6.634	11.1975	410.35
219	2014-08-07	53.0186	124642	0	0	0	53.0186	4.28767	6.634	59.6526	410.35
220	2014-08-08	10.2714	25093.9	0	0	0	10.2714	4.28767	6.634	16.9054	410.35
221	2014-08-09	4.26895	24447.7	0	0	0	4.26895	4.28767	6.634	10.903	410.35
222	2014-08-10	121.944	606228	0	0	0	121.944	4.28767	6.634	128.578	410.35
223	2014-08-11	22.9997	25433.6	0	0	0	22.9997	4.28767	6.634	29.6337	410.35
224	2014-08-12	20.2523	24760.8	0	0	0	20.2523	4.28767	6.634	26.8863	410.35
225	2014-08-13	22.0199	24636.5	0	0	0	22.0199	4.28767	6.634	28.6539	410.35
226	2014-08-14	22.6184	24629	0	0	0	22.6184	4.28767	6.634	29.2524	410.35
227	2014-08-15	22.0116	24671.3	0	0	0	22.0116	4.28767	6.634	28.6456	410.35
228	2014-08-16	20.6645	24766.3	0	0	0	20.6645	4.28767	6.634	27.2985	410.35
229	2014-08-17	18.9807	24745.1	0	0	0	18.9807	4.28767	6.634	25.6147	410.35
230	2014-08-18	17.2483	24715.2	0	0	0	17.2483	4.28767	6.634	23.8823	410.35
231	2014-08-19	15.4825	24812.8	0	0	0	15.4825	4.28767	6.634	22.1165	410.35
232	2014-08-20	13.8814	24720.2	0	0	0	13.8814	4.28767	6.634	20.5154	410.35
233	2014-08-21	12.4289	24533.1	0	0	0	12.4289	4.28767	6.634	19.0629	410.35
234	2014-08-22	12.1873	24755.5	0	0	0	12.1873	4.28767	6.634	18.8213	410.35
235	2014-08-23	182.539	3.68015e+06	0	0	0	182.539	4.28767	6.634	189.173	410.35
236	2014-08-24	37.1232	24857.8	0	0	0	37.1232	4.28767	6.634	43.7572	410.35
237	2014-08-25	27.292	24528.2	0	0	0	27.292	4.28767	6.634	33.926	410.35
238	2014-08-26	27.6964	24505.1	0	0	0	27.6964	4.28767	6.634	34.3304	410.35
239	2014-08-27	35.2187	107104	0	0	0	35.2187	4.28767	6.634	41.8527	410.35
240	2014-08-28	90.8412	809831	0	0	0	90.8412	4.28767	6.634	97.4752	410.35
241	2014-08-29	45.7856	24590.8	0	0	0	45.7856	4.28767	6.634	52.4196	410.35
242	2014-08-30	77.0967	736322	0	0	0	77.0967	4.28767	6.634	83.7307	410.35
243	2014-08-31	58.2757	24496.2	0	0	0	58.2757	4.28767	6.634	64.9097	410.35
244	2014-09-01	924.492	7.80703e+06	514.141	332.298	12237.4	410.351	4.28767	6.634	416.985	410.35
245	2014-09-02	178.569	30691.3	0	0	0	178.569	3.92216	6.06848	184.638	410.35
246	2014-09-03	163.439	170390	0	0	0	163.439	3.88511	6.01115	169.45	410.35
247	2014-09-04	117.406	25559.3	0	0	0	117.406	3.86365	5.97796	123.384	410.35
248	2014-09-05	110.038	25017.7	0	0	0	110.038	3.84807	5.95384	115.991	410.35
249	2014-09-06	105.623	24974.7	0	0	0	105.623	3.83565	5.93462	111.558	410.35
250	2014-09-07	99.0458	25082.7	0	0	0	99.0458	3.82522	5.91849	104.964	410.35
251	2014-09-08	91.4495	25093.7	0	0	0	91.4495	3.81619	5.90453	97.354	410.35
252	2014-09-09	83.4632	25219.4	0	0	0	83.4632	3.8082	5.89216	89.3554	410.35
253	2014-09-10	298.31	2.7005e+06	0	0	0	298.31	3.80101	5.88103	304.191	410.35
254	2014-09-11	104.867	25744.1	0	0	0	104.867	3.79446	5.87089	110.738	410.35
255	2014-09-12	84.3441	25536.9	0	0	0	84.3441	3.78843	5.86157	90.2056	410.35
256	2014-09-13	78.2829	25510.4	0	0	0	78.2829	3.78285	5.85293	84.1359	410.35
257	2014-09-14	73.6393	25682.4	0	0	0	73.6393	3.77764	5.84488	79.4841	410.35
258	2014-09-15	68.1509	25715.4	0	0	0	68.1509	3.77276	5.83732	73.9882	410.35
259	2014-09-16	62.426	25644.9	0	0	0	62.426	3.76817	5.83021	68.2562	410.35
260	2014-09-17	56.7587	25596.4	0	0	0	56.7587	3.76382	5.82349	62.5822	410.35
261	2014-09-18	51.4238	25574.3	0	0	0	51.4238	3.7597	5.81712	57.2409	410.35
262	2014-09-19	46.4407	25534.6	0	0	0	46.4407	3.75579	5.81106	52.2517	410.35
263	2014-09-20	41.8602	25585.4	0	0	0	41.8602	3.75205	5.80528	47.6655	410.35
264	2014-09-21	82.9676	338653	0	0	0	82.9676	3.74848	5.79975	88.7674	410.35
265	2014-09-22	44.9711	26180.6	0	0	0	44.9711	3.74506	5.79446	50.7656	410.35
266	2014-09-23	39.7944	25786	0	0	0	39.7944	3.74178	5.78939	45.5838	410.35
267	2014-09-24	39.8116	88349.4	0	0	0	39.8116	3.73863	5.78451	45.5962	410.35
268	2014-09-25	38.2662	25680.2	0	0	0	38.2662	3.7356	5.77982	44.046	410.35
269	2014-09-26	37.0079	25609.6	0	0	0	37.0079	3.73267	5.7753	42.7832	410.35
270	2014-09-27	34.9245	25625	0	0	0	34.9245	3.72986	5.77094	40.6955	410.35
271	2014-09-28	32.3207	25660.3	0	0	0	32.3207	3.72713	5.76673	38.0874	410.35
272	2014-09-29	29.5262	25757.3	0	0	0	29.5262	3.7245	5.76266	35.2889	410.35
273	2014-09-30	26.7801	25486.1	0	0	0	26.7801	3.72195	5.75871	32.5388	410.35
274	2014-10-01	409.011	6.40392e+06	0	0	0	409.011	3.71949	5.7549	414.766	410.35
275	2014-10-02	316.21	33039.2	0	0	0	316.21	3.7171	5.7512	321.961	410.35
276	2014-10-03	89.1012	26059.4	0	0	0	89.1012	3.71478	5.74761	94.8488	410.35
277	2014-10-04	77.6292	30079.9	0	0	0	77.6292	3.71253	5.74413	83.3733	410.35
278	2014-10-05	84.4389	25878.6	0	0	0	84.4389	3.71035	5.74075	90.1797	410.35
279	2014-10-06	85.734	25702.2	0	0	0	85.734	3.70822	5.73747	91.4715	410.35
280	2014-10-07	84.3179	25730.9	0	0	0	84.3179	3.70616	5.73428	90.0522	410.35
281	2014-10-08	80.3532	25896.2	0	0	0	80.3532	3.70415	5.73117	86.0844	410.35
282	2014-10-09	78.3337	123774	0	0	0	78.3337	3.7022	5.72815	84.0619	410.35
283	2014-10-10	632.178	6.61773e+06	221.827	143.37	5279.85	410.351	3.7003	5.72521	416.076	410.35
284	2014-10-11	154.464	29732.3	0	0	0	154.464	3.57886	5.53732	160.001	410.35
285	2014-10-12	121.19	26760.4	0	0	0	121.19	3.50346	5.42066	126.611	410.35
286	2014-10-13	119.009	26443	0	0	0	119.009	3.44446	5.32937	124.338	410.35
287	2014-10-14	301.929	2.78236e+06	0	0	0	301.929	3.39449	5.25206	307.181	410.35
288	2014-10-15	153.649	27417.4	0	0	0	153.649	3.35037	5.18379	158.833	410.35
289	2014-10-16	141.856	26491.5	0	0	0	141.856	3.31041	5.12196	146.978	410.35
290	2014-10-17	136.904	26586.3	0	0	0	136.904	3.27358	5.06498	141.969	410.35
291	2014-10-18	129.281	26945.6	0	0	0	129.281	3.23923	5.01183	134.293	410.35
292	2014-10-19	119.862	26650.2	0	0	0	119.862	3.2069	4.9618	124.823	410.35
293	2014-10-20	109.695	26707.5	0	0	0	109.695	3.17625	4.91438	114.609	410.35
294	2014-10-21	99.475	26811.1	0	0	0	99.475	3.14704	4.86918	104.344	410.35
295	2014-10-22	89.642	26917	0	0	0	89.642	3.11907	4.82591	94.4679	410.35
296	2014-10-23	334.757	3.04839e+06	0	0	0	334.757	3.0922	4.78434	339.541	410.35
297	2014-10-24	111.091	30060.7	0	0	0	111.091	3.06631	4.74428	115.835	410.35
298	2014-10-25	86.0555	27424	0	0	0	86.0555	3.04129	4.70557	90.7611	410.35
299	2014-10-26	79.2761	27282.9	0	0	0	79.2761	3.01707	4.6681	83.9442	410.35
300	2014-10-27	73.6372	27174.9	0	0	0	73.6372	2.99358	4.63175	78.269	410.35
301	2014-10-28	67.8531	27282.9	0	0	0	67.8531	2.97076	4.59645	72.4495	410.35
302	2014-10-29	62.0377	27196.9	0	0	0	62.0377	2.94856	4.5621	66.5998	410.35
303	2014-10-30	56.4423	27260.9	0	0	0	56.4423	2.92694	4.52865	60.971	410.35
304	2014-10-31	51.1485	27243.2	0	0	0	51.1485	2.90587	4.49604	55.6445	410.35
305	2014-11-01	46.2732	27285.1	0	0	0	46.2732	2.8853	4.46422	50.7374	410.35
306	2014-11-02	41.8126	27230	0	0	0	41.8126	2.86522	4.43314	46.2457	410.35
307	2014-11-03	37.798	27236.6	0	0	0	37.798	2.84559	4.40277	42.2008	410.35
308	2014-11-04	34.2078	27181.5	0	0	0	34.2078	2.82639	4.37307	38.5808	410.35
309	2014-11-05	30.9901	27148.4	0	0	0	30.9901	2.80761	4.34401	35.3341	410.35
310	2014-11-06	28.0991	26947.8	0	0	0	28.0991	2.78922	4.31557	32.4147	410.35
311	2014-11-07	25.4981	26928	0	0	0	25.4981	2.77122	4.2877	29.7858	410.35
312	2014-11-08	23.1554	27009.5	0	0	0	23.1554	2.75357	4.2604	27.4158	410.35
313	2014-11-09	21.0428	26932.4	0	0	0	21.0428	2.73628	4.23365	25.2764	410.35
314	2014-11-10	19.1385	26789.1	0	0	0	19.1385	2.71932	4.20741	23.3459	410.35
315	2014-11-11	17.42	26652.4	0	0	0	17.42	2.70269	4.18168	21.6017	410.35
316	2014-11-12	15.8664	26753.8	0	0	0	15.8664	2.68637	4.15644	20.0228	410.35
317	2014-11-13	14.4611	26632.5	0	0	0	14.4611	2.67036	4.13166	18.5928	410.35
318	2014-11-14	13.1918	26590.7	0	0	0	13.1918	2.65465	4.10735	17.2992	410.35
319	2014-11-15	12.0425	26484.8	0	0	0	12.0425	2.63922	4.08348	16.126	410.35
320	2014-11-16	11.0023	26505.3	0	0	0	11.0023	2.62408	4.06005	15.0623	410.35
321	2014-11-17	10.0593	26372.4	0	0	0	10.0593	2.6092	4.03703	14.0964	410.35
322	2014-11-18	9.20492	26244.5	0	0	0	9.20492	2.59459	4.01442	13.2193	410.35
323	2014-11-19	8.43075	26447.4	0	0	0	8.43075	2.58024	3.99221	12.423	410.35
324	2014-11-20	7.72816	26129.9	0	0	0	7.72816	2.56613	3.97039	11.6986	410.35
325	2014-11-21	7.08959	25995.4	0	0	0	7.08959	2.55228	3.94895	11.0385	410.35
326	2014-11-22	6.50926	25986.6	0	0	0	6.50926	2.53866	3.92788	10.4371	410.35
327	2014-11-23	5.98108	26063.8	0	0	0	5.98108	2.52527	3.90718	9.88825	410.35
328	2014-11-24	5.50146	25834.5	0	0	0	5.50146	2.51212	3.88682	9.38828	410.35
329	2014-11-25	5.06347	25684.6	0	0	0	5.06347	2.49919	3.86681	8.93029	410.35
330	2014-11-26	4.66464	25576.5	0	0	0	4.66464	2.48647	3.84714	8.51178	410.35
331	2014-11-27	4.30138	25620.6	0	0	0	4.30138	2.47397	3.8278	8.12918	410.35
332	2014-11-28	3.97029	25507.3	0	0	0	3.97029	2.46168	3.80878	7.77908	410.35
333	2014-11-29	3.6677	25369.7	0	0	0	3.6677	2.4496	3.79009	7.45778	410.35
334	2014-11-30	3.39137	25168.7	0	0	0	3.39137	2.43771	3.7717	7.16307	410.35
335	2014-12-01	3.15794	25278	0	0	0	3.15794	2.42602	3.75361	6.91156	410.35
336	2014-12-02	2.9271	25113.3	0	0	0	2.9271	2.41453	3.73583	6.66293	410.35
337	2014-12-03	2.71703	25063.5	0	0	0	2.71703	2.40322	3.71834	6.43536	410.35
338	2014-12-04	2.52654	24957.3	0	0	0	2.52654	2.3921	3.70113	6.22767	410.35
339	2014-12-05	15.2105	162866	0	0	0	15.2105	2.38117	3.68421	18.8947	410.35
340	2014-12-06	3.23977	25079.6	0	0	0	3.23977	2.37041	3.66756	6.90733	410.35
341	2014-12-07	2.59188	24849.9	0	0	0	2.59188	2.35982	3.65118	6.24306	410.35
342	2014-12-08	2.34226	24852.3	0	0	0	2.34226	2.34941	3.63507	5.97733	410.35
343	2014-12-09	2.32801	24931.7	0	0	0	2.32801	2.33917	3.61922	5.94723	410.35
344	2014-12-10	2.26169	24893.1	0	0	0	2.26169	2.32909	3.60363	5.86532	410.35
345	2014-12-11	2.16434	24754.4	0	0	0	2.16434	2.31917	3.58829	5.75263	410.35
346	2014-12-12	2.04818	24748.5	0	0	0	2.04818	2.30941	3.57319	5.62137	410.35
347	2014-12-13	1.92069	24733.5	0	0	0	1.92069	2.29981	3.55834	5.47902	410.35
348	2014-12-14	1.79321	24603.6	0	0	0	1.79321	2.29037	3.54372	5.33693	410.35
349	2014-12-15	43.8518	353345	0	0	0	43.8518	2.28107	3.52934	47.3812	410.35
350	2014-12-16	50.0815	218399	0	0	0	50.0815	2.27193	3.51519	53.5967	410.35
351	2014-12-17	24.5647	24914.3	0	0	0	24.5647	2.26293	3.50127	28.066	410.35
352	2014-12-18	179.099	879530	0	0	0	179.099	2.25407	3.48756	182.586	410.35
353	2014-12-19	61.0719	25378.1	0	0	0	61.0719	2.24535	3.47408	64.546	410.35
354	2014-12-20	55.7655	24983	0	0	0	55.7655	2.23678	3.4608	59.2264	410.35
355	2014-12-21	57.6303	25013.3	0	0	0	57.6303	2.22833	3.44774	61.0781	410.35
356	2014-12-22	57.5599	25115.8	0	0	0	57.5599	2.22003	3.43489	60.9947	410.35
357	2014-12-23	66.4916	207778	0	0	0	66.4916	2.21185	3.42224	69.9139	410.35
358	2014-12-24	63.2545	25299.9	0	0	0	63.2545	2.2038	3.40979	66.6643	410.35
359	2014-12-25	65.1376	25353.4	0	0	0	65.1376	2.19588	3.39753	68.5352	410.35
360	2014-12-26	64.1462	25260.2	0	0	0	64.1462	2.18809	3.38547	67.5317	410.35
361	2014-12-27	61.4514	25333.4	0	0	0	61.4514	2.18042	3.3736	64.825	410.35
362	2014-12-28	57.7836	25590.9	0	0	0	57.7836	2.17287	3.36192	61.1455	410.35
363	2014-12-29	53.6873	25441.6	0	0	0	53.6873	2.16543	3.35042	57.0378	410.35
364	2014-12-30	49.5376	25538.2	0	0	0	49.5376	2.15812	3.3391	52.8767	410.35
365	2014-12-31	45.4731	25603	0	0	0	45.4731	2.15092	3.32796	48.8011	410.35
					1617.83		max volume
					13.2688		min peak
					6.63439		max outflow
					596.341		max peak
					89.8863		days to empty
