# Supplementary material for: Optimization of Agricultural and Urban BMPs to Meet Phosphorus and Sediment Loading Targets in the Upper Soldier Creek, Kansas, USA
Source: Water (Basel). Author manuscript; Available in PMC 2025 Sep 12. (PMC12425134; doi:10.3390/w17152265)
Supplement: Supplement1 — The following supporting information can be downloaded at: https://www.mdpi.com/article/10.3390/w17152265/s1, Figure S1a–e in Supplemental Materials S1: Climate change scenario definitions and LASSO bi-plots from Climate Change Simulations; Supplemental Materials S1: Table S1. Definition and sources of global climate change model acronyms; Methods S1 in Supplemental Materials S1: Simulation of cattle grazing in SWAT; Table S1 in Supplemental Materials S1: WMOST data sources; Methods S2 in Supplemental Materials S2: Modifications to SWAT model for Upper Soldier Creek [40,76–82]. Methods S3: WMOST data sources and calibration [83–85]. Supplemental Materials S5. Riparian bank stabilization costs and efficiencies [23,32,41,55,86–88]. Supplemental Materials S6: Stables 6.1–6.2 Summary of WMOST Runs Supplemental Materials S7: Files (ASCII) S1: Future climate time series; Supplemental Material S8 (spreadsheet). Calculation of inputs for optimization of sizing of off-channel wetland (WMOST reservoir); Supplemental Materials S9: ScenCompare files for TP climate change scenarios. [file NIHMS2101745-supplement-Supplement1.zip › Supplemental Materials S9/wmostscencompare_streamstab_avgred_4-14-23.xlsm]

## Sheet: Introduction
	Watershed Management Optimization Support Tool (WMOST) ScenCompare
	Climate Scenario Viewer and Comparison Post Processor
	Compatible with Microsoft Excel 2010, 2013, and 2016©
	Please refer to the user guide for detailed instructions for using this tool.
	The original WMOST model was created in 2007 (Zoltay et al. 2010). WMOST development is sponsored by EPA. WMOST is maintained by Abt Associates.
	INTRODUCTION
	● The WMOST model allows users to evaluate the effect of management options under various climate change scenarios to support robust decision-making.
	● The WMOST Climate Scenario Viewer and Comparison Post Processor was created to provide a screening interface for WMOST to facilitate comparison across a series of WMOST runs that span a range of climate futures or any other scenario specifications.
	NAVIGATION
			The Controls tab provides access to steps in compiling and analyzing WMOST data
			The Variable Definitions tab provides a description of the WMOST variables in the output data
			The Loaded Scenarios tab provides the inventory of output files imported by the user

## Sheet: Controls
Step 1: Load data from selected WMOST log files.	Step 2. Compare decision variables across scenarios				Step 3. Compare time series across scenarios.
	This step will compare all decision variables across scenarios:				Series Variables (select below)	Category	Description
	Stormwater BMPs				COmAsr	O&M Costs	Aquifer storage and recovery (ASR)
	Land conservation				COmESep	O&M Costs	Enhanced septic treatment
	Leak repairs				COmGwPump	O&M Costs	Groundwater pumping
	Additional infrastructure capacity				COmIbtW	O&M Costs	Interbasin transfer (IBT) potable water
	etc.				COmIbtWw	O&M Costs	IBT wastewater
					COmNpdist	O&M Costs	Nonpotable distribution system
					COmOS	O&M Costs	Operation cost of offline storage use
					COmRes	O&M Costs	Reservoir management
					COmSwPump	O&M Costs	Surface water pumping
					COmWrf	O&M Costs	Water reuse facility (WRF)
					COmWtp	O&M Costs	Water treatment
					COmWwtp	O&M Costs	Wastewater treatment
					DQCSOS	Flow	Combined sewer to offline storage
					DQGwExt	Flow	Groundwater to external
					DQGwMake	Flow	Groundwater deficits
					DQGwWtp	Flow	Groundwater to water treatment plant
					DQIbtWUseNp	Flow	IBT potable water to nonpotable water use
					DQIbtWUseP	Flow	IBT potable water to potable water use
					DQOSWwtp	Flow	Offline storage to wastewater treatment plant
					DQResAsr	Flow	Reservoir to ASR
					DQResWtp	Flow	Reservoir to water treatment plant
					DQSwAsr	Flow	Surface water to ASR
					DQSwExt	Flow	Surface water to external
					DQSwWtp	Flow	Surface water to water treatment plant
					DQUseNpCS	Flow	Nonpotable water use to combined sewer
					DQUseNpIbtWw	Flow	Nonpotable water use to IBT wastewater flow
					DQUseNpSanS	Flow	Nonpotable water use to sanitary sewer
					DQUsePCS	Flow	Potable water use to combined sewer
					DQUsePIbtWw	Flow	Potable water use to IBT wastewater flow
					DQUsePSanS	Flow	Potable water use to sanitary sewer
					DQWMake	Flow	Water deficits
					DQWrfAsr	Flow	WRF to ASR
					DQWrfUseNp	Flow	WRF to nonpotable water use
					DQWtpUseNp	Flow	Water treatment plant to nonpotable water use
					DQWwtpWrf	Flow	Wastewater treatment plant to WRF
					QAsrGw	Flow	ASR to groundwater
					QCSWwtp	Flow	Combined sewer to wastewater treatment plant
					QGwSw	Flow	Groundwater to surface water
					QGwWwtp	Flow	Groundwater to wastewater treatment plant
					QRe	Flow	Recharge
					QRu	Flow	Runoff
					QRuCS	Flow	Runoff flow to combined sewer
					QRuStS	Flow	Runoff flow to storm sewer
					QRuSw	Flow	Runoff flow to surface water
					QSanSWwtp	Flow	Sanitary sewer to wastewater treatment plant
					QSepGw	Flow	Septic systems to groundwater
					QStSSw	Flow	Storm sewer to surface water
					QSwRes	Flow	Surface water to reservoir
					QUseNp	Flow	Nonpotable water use
					QUseNpSep	Flow	Nonpotable water to septic systems inside of study area
					QUseNpSepExt	Flow	Nonpotable water to septic systems outside of study area
					QUseNpSewer	Flow	Municipal water use direct to the sewer system
					QUseP	Flow	Potable water use
					QUsePSep	Flow	Potable water to septic systems inside of study area
					QUsePSepExt	Flow	Potable water to septic systems outside of study area
					QWrfSw	Flow	WRF to surface water
					QWtpGw	Flow	Water treatment plant to groundwater
					QWtpUseP	Flow	Water treatment to potable use
					QWwtpSw	Flow	Wastewater treatment plant to surface water
					VGw	Storage	Groundwater volume
					VOSTotal	Storage	Offline storage volume
					VRes	Storage	Reservoir volume
					QESep	Flow	Enhanced septic treatment
					LAsrGw1	Loadings	ASR to groundwater (Constituent 1)
					LGw1	Loadings	Groundwater (Constituent 1)
					LGwExt1	Loadings	Groundwater to external (Constituent 1)
					LGwPt1	Loadings	Groundwater to private withdrawals (Constituent 1)
					LGwSw1	Loadings	Groundwater to surface water (Constituent 1)
					LGwWtp1	Loadings	Groundwater to water treatment plant (Constituent 1)
					LGwWwtp1	Loadings	Groundwater to wastewater treatment plant (Constituent 1)
					LRe1	Loadings	Recharge (Constituent 1)
					LRes1	Loadings	Reservoir (Constituent 1)
					LResAsr1	Loadings	Reservoir to ASR (Constituent 1)
					LResPt1	Loadings	Reservoir to private withdrawals (Constituent 1)
					LResWtp1	Loadings	Reservoir to water treatment plant (Constituent 1)
					LRu1	Loadings	Runoff (Constituent 1)
					LRuAdd1	Loadings	Runoff loadings change from converted HRU land area (Constituent 1)
					LRuAdj1	Loadings	Runoff loadings from upland HRUs to a buffer area that does not have a loadings adjustment (Constituent 1)
					LRuAdjUp1	Loadings	Runoff loadings from upland HRUs to a buffer area that has a loadings adjustment (Constituent 1)
					LSepGw1	Loadings	Septic systems to groundwater (Constituent 1)
					LStSSw1	Loadings	Storm sewer to surface water loadings (Constituent 1)
					LSwAsr1	Loadings	Surface water to ASR (Constituent 1)
					LSwExt1	Loadings	Surface water to external (Constituent 1)
					LSw1	Loadings	Surface water (Constituent 1)
					LSwPt1	Loadings	Surface water to private withdrawals (Constituent 1)
					LSwRes1	Loadings	Surface water to reservoir (Constituent 1)
					LSwWtp1	Loadings	Surface water to water treatment plant (Constituent 1)
					LUseNp1	Loadings	Nonpotable water use (Constituent 1)
					LUseNpIbtWw1	Loadings	Nonpotable water use to IBT wastewater (Constituent 1)
					LUseNpSanS1	Loadings	Nonpotable water use to sanitary sewer loadings (Constituent 1)
					LUseNpSep1	Loadings	Nonpotable water use to septic systems (Constituent 1)
					LUseNpSepExt1	Loadings	Nonpotable water use to external septic systems (Constituent 1)
					LUseNpSewer1	Loadings	Nonpotable water use to storm sewer loadings (Constituent 1)
					LUseP1	Loadings	Potable water use (Constituent 1)
					LUsePIbtWw1	Loadings	Potable water use to IBT wastewater (Constituent 1)
					LUsePSanS1	Loadings	Potable water use to sanitary sewer loadings (Constituent 1)
					LUsePSep1	Loadings	Potable water use to septic systems (Constituent 1)
					LUsePSepExt1	Loadings	Potable water use to external septic systems (Constituent 1)
					LWrfAsr1	Loadings	WRF to ASR (Constituent 1)
					LWrfSw1	Loadings	WRF to surface water (Constituent 1)
					LWrfUseNp1	Loadings	WRF to nonpotable water use (Constituent 1)
					LWtpGw1	Loadings	Water treatment plant to groundwater (Constituent 1)
					LWtpUseNp1	Loadings	Water treatment plant to nonpotable water use (Constituent 1)
					LWtpUseP1	Loadings	Water treatment plant to potable water use (Constituent 1)
					LWwtpSw1	Loadings	Wastewater treatment plant to surface water (Constituent 1)
					LWwtpWrf1	Loadings	Watewater treatment plant to WRF (Constituent 1)
					XGwF1	Concentration	Groundwater after decay (Constituent 1)
					XResF1	Concentration	Reservoir after decay (Constituent 1)
					XSwF1	Concentration	Surface water after decay (Constituent 1)
					XUseNp1	Concentration	Nonpotable water (Constituent 1)
					XUseP1	Concentration	Potable water (Constituent 1)
					LAsrGw2	Loadings	ASR to groundwater (Constituent 2)
					LGw2	Loadings	Groundwater (Constituent 2)
					LGwExt2	Loadings	Groundwater to external (Constituent 2)
					LGwPt2	Loadings	Groundwater to private withdrawals (Constituent 2)
					LGwSw2	Loadings	Groundwater to surface water (Constituent 2)
					LGwWtp2	Loadings	Groundwater to water treatment plant (Constituent 2)
					LGwWwtp2	Loadings	Groundwater to wastewater treatment plant (Constituent 2)
					LRe2	Loadings	Recharge (Constituent 2)
					LRes2	Loadings	Reservoir (Constituent 2)
					LResAsr2	Loadings	Reservoir to ASR (Constituent 2)
					LResPt2	Loadings	Reservoir to private withdrawals (Constituent 2)
					LResWtp2	Loadings	Reservoir to water treatment plant (Constituent 2)
					LRu2	Loadings	Runoff (Constituent 2)
					LRuAdd2	Loadings	Runoff loadings change from converted HRU land area (Constituent 2)
					LRuAdj2	Loadings	Runoff loadings from upland HRUs to a buffer area that does not have a loadings adjustment (Constituent 2)
					LRuAdjUp2	Loadings	Runoff loadings from upland HRUs to a buffer area that has a loadings adjustment (Constituent 2)
					LSepGw2	Loadings	Septic systems to groundwater (Constituent 2)
					LStSSw2	Loadings	Storm sewer to surface water loadings (Constituent 2)
					LSwAsr2	Loadings	Surface water to ASR (Constituent 2)
					LSwExt2	Loadings	Surface water to external (Constituent 2)
					LSw2	Loadings	Surface water (Constituent 2)
					LSwPt2	Loadings	Surface water to private withdrawals (Constituent 2)
					LSwRes2	Loadings	Surface water to reservoir (Constituent 2)
					LSwWtp2	Loadings	Surface water to water treatment plant (Constituent 2)
					LUseNp2	Loadings	Nonpotable water use (Constituent 2)
					LUseNpIbtWw2	Loadings	Nonpotable water use to IBT wastewater (Constituent 2)
					LUseNpSanS2	Loadings	Nonpotable water use to sanitary sewer loadings (Constituent 2)
					LUseNpSep2	Loadings	Nonpotable water use to septic systems (Constituent 2)
					LUseNpSepExt2	Loadings	Nonpotable water use to external septic systems (Constituent 2)
					LUseNpSewer2	Loadings	Nonpotable water use to storm sewer loadings (Constituent 2)
					LUseP2	Loadings	Potable water use (Constituent 2)
					LUsePIbtWw2	Loadings	Potable water use to IBT wastewater (Constituent 2)
					LUsePSanS2	Loadings	Potable water use to sanitary sewer loadings (Constituent 2)
					LUsePSep2	Loadings	Potable water use to septic systems (Constituent 2)
					LUsePSepExt2	Loadings	Potable water use to external septic systems (Constituent 2)
					LWrfAsr2	Loadings	WRF to ASR (Constituent 2)
					LWrfSw2	Loadings	WRF to surface water (Constituent 2)
					LWrfUseNp2	Loadings	WRF to nonpotable water use (Constituent 2)
					LWtpGw2	Loadings	Water treatment plant to groundwater (Constituent 2)
					LWtpUseNp2	Loadings	Water treatment plant to nonpotable water use (Constituent 2)
					LWtpUseP2	Loadings	Water treatment plant to potable water use (Constituent 2)
					LWwtpSw2	Loadings	Wastewater treatment plant to surface water (Constituent 2)
					LWwtpWrf2	Loadings	Watewater treatment plant to WRF (Constituent 2)
					XGwF2	Concentration	Groundwater after decay (Constituent 2)
					XResF2	Concentration	Reservoir after decay (Constituent 2)
					XSwF2	Concentration	Surface water after decay (Constituent 2)
					XUseNp2	Concentration	Nonpotable water (Constituent 2)
					XUseP2	Concentration	Potable water (Constituent 2)
					XUseP2	Concentration	Potable water (Constituent 2)

## Sheet: Variable Definitions
Table 1: Model Decisions Dictionary				Table 2: Variables Dictionary					Table 3: Model Input Data Dictionary
Model Decisions	Description	Units		Model Variables	Variable Category	Description	Units		Model Variables	Description	Units
objective	Objective cost	$/yr		objective	Total Cost	Objective cost	$/yr		AvgAnnualPrecip	Average annual precipitation in model time period	inches per year
CAsr	Total cost of ASR	$/yr		COmAsr	O&M Costs	ASR	$/yr		AvgTemp	Average daily temperature in model period	deg F		Note: Numeric identifiers on variable CLuSet[S] represent the cost decision for managed set number S.
CCAsr	Capital cost of ASR	$/yr		COmESep	O&M Costs	Enhanced septic treatment	$/yr		QRuT	Total monthly runoff for the study area for each managed set	in/acre/month		Numeric identifiers on variable DALu[L & S] represent the land area decision for HRU number L and managed set number S.
CCGwPump	Capital cost of groundwater pumping	$/yr		COmGwPump	O&M Costs	Groundwater pumping	$/yr		QReT	Total monthly recharge for the study area for each managed set	in/acre/month		Numeric identifiers on any WQ variable represents the decision variable for constituent number C.
CCIbtW	Capital cost of additional IBT potable water	$/yr		COmIbtW	O&M Costs	IBT potable water	$/yr		NDateHydro	Number of time steps in model	-
CCIbtWw	Capital cost of additional IBT wastewater	$/yr		COmIbtWw	O&M Costs	IBT wastewater	$/yr		Dt	Number of days in timestep (1 = daily, >28 = monthly)	days in time step
CCNpdist	Capital cost of nonpotable distribution system	$/yr		COmNpdist	O&M Costs	Nonpotable distribution system	$/yr		NLu	Number of HRUs	# HRUs
CCRes	Capital cost of reservoir management	$/yr		COmOS	O&M Costs	Operation cost of offline storage use	$/yr		NLuName,1	HRU names	-
CCSwPump	Capital cost of surface water pumping	$/yr		COmRes	O&M Costs	Reservoir management	$/yr		ALuBase	Baseline land area of HRUs	acre
CCWrf	Capital cost of WRF	$/yr		COmSwPump	O&M Costs	Surface water pumping	$/yr		EIALu	Effective impervious area of HRUs	fraction
CCWtp	Capital cost of potable water treatment plant	$/yr		COmWrf	O&M Costs	WRF	$/yr		InfiltLu	Infiltration rate of HRUs	in/hr
CCWwtp	Capital cost of wastewater treatment plant	$/yr		COmWtp	O&M Costs	Water treatment	$/yr		NLuSet	Number of managed sets	# of HRU Sets
CDmd	Cost of direct demand reduction	$/yr		COmWwtp	O&M Costs	Wastewater treatment	$/yr		NLuSetName,1	HRU management set names	-
CFlood	Cost of flood damage	$/yr		DQCSOS	Flow	Combined sewer to offline storage	MGD		ALuMin	Minimum areas for each land use management set	acre
CGwMake	Penalty for groundwater deficit	$/yr		DQGwExt	Flow	Groundwater to external	MGD		ALuMax	Maximum areas for each land use management set	acre
CGwPump	Total cost of groundwater pumping	$/yr		DQGwMake	Flow	Groundwater deficits	MGD		CCLu	Initial or capital cost for managing land use set	$/acre
CGwWwtp	Total cost of wastewater treatment plant I/I repair	$/yr		DQGwWtp	Flow	Groundwater to water treatment plant	MGD		COmLu	O&M costs for managing land use set	$/acre/yr
CIbtW	Total cost of IBT potable water	$/yr		DQIbtWUseNp	Flow	IBT potable water to nonpotable water use	MGD		NWUser	Number of water users	# of Water Users
CIbtWw	Total cost of IBT wastewater	$/yr		DQIbtWUseP	Flow	IBT potable water to potable water use	MGD		NamesWUse,1	Water user names	-
CLuSet1	ExistingBMPs_AC4521 - Cost of land use management set	$/yr		DQOSWwtp	Flow	Offline storage to wastewater treatment plant	MGD		PConsUsePI	Initial percent consumptive use for potable water	%
CLuSet2	Contouring_AC4521 - Cost of land use management set	$/yr		DQResAsr	Flow	Reservoir to ASR	MGD		QUsePI	Potable water demand	MG/time step
CLuSet3	Extended Dry Detention Basin - Cost of land use management set	$/yr		DQResWtp	Flow	Reservoir to water treatment plant	MGD		PUseNp	Percent of maximum potable water demand met by nonpotable	%
CLuSet4	Grass Swale w/D - Cost of land use management set	$/yr		DQSwAsr	Flow	Surface water to ASR	MGD		PConsUseNp	Percent of nonpotable use that is consumptive use	%
CNpdist	Total cost of nonpotable distribution system	$/yr		DQSwExt	Flow	Surface water to external	MGD		ElasWUser	Price elasiticities for water users	unitless
COS	Cost of offline storage	$/yr		DQSwWtp	Flow	Surface water to water treatment plant	MGD		CCDmPrice	Initial cost of implementing Dm via price change	$
CPPrice	Cost of consumer rate change	$/yr		DQUseNpCS	Flow	Nonpotable water use to combined sewer	MGD		COmDmPrice	O&M cost of implementing Dm via price change	$/yr
CRes	Total cost of reservoir management	$/yr		DQUseNpIbtWw	Flow	Nonpotable water use to IBT wastewater flow	MGD		PPriceMax	HRU Managed Set Names	%
CSewSep	Cost of sewer separation	$/yr		DQUseNpSanS	Flow	Nonpotable water use to sanitary sewer	MGD		CCDm	Initial cost for implementing aggregate of Dm practices	$
CSwPump	Total cost of surface water pumping	$/yr		DQUsePCS	Flow	Potable water use to combined sewer	MGD		COmDm	O&M annnual cost for implementing aggregate of Dm practices	$/yr
CWMake	Penalty for water deficit	$/yr		DQUsePIbtWw	Flow	Potable water use to IBT wastewater flow	MGD		QDmRedMax	Max demand reduction for implementing aggregate of Dm practic	MGD
CWrf	Total cost of WRF	$/yr		DQUsePSanS	Flow	Potable water use to sanitary sewer	MGD		KGw	Gw recession coefficient	1/time step
CWtp	Total cost of potable water treatment plant	$/yr		DQWMake	Flow	Water deficits	MGD		VGwI	Initial Gw aquifer volume	MG
CWtpUaw	Cost of potable water treatment plant repair	$/yr		DQWrfAsr	Flow	WRF to ASR	MGD		VGwMin	Minimum Gw aquifer volume	MG
CWwtp	Total cost of wastewater treatment plant	$/yr		DQWrfUseNp	Flow	WRF to nonpotable water use	MGD		VGwMax	Maximum Gw aquifer volume	MG
DALu11	Land Area - ExistingBMPs_AC4521, HAY	ac		DQWtpUseNp	Flow	Water treatment plant to nonpotable water use	MGD		ExGwMake	Make-up Gw Penalty Flag	-
DALu21	Land Area - ExistingBMPs_AC4521, CRP	ac		DQWwtpWrf	Flow	Wastewater treatment plant to WRF	MGD		COmGwMake	Cost for Make-Up Gw	$/MGD
DALu31	Land Area - ExistingBMPs_AC4521, FRS	ac		QAsrGw	Flow	ASR to groundwater	MGD		QGwPt	Private/other Gw withdrawals	MG/time step
DALu41	Land Area - ExistingBMPs_AC4521, RNG	ac		QCSWwtp	Flow	Combined sewer to wastewater treatment plant	MGD		QPtGw	Private/other Gw discharges	MG/time step
DALu51	Land Area - ExistingBMPs_AC4521, URL	ac		QGwSw	Flow	Groundwater to surface water	MGD		QExtGw	External Gw inflow (from other watershed if Gw and Sw watersh	MG/time step
DALu61	Land Area - ExistingBMPs_AC4521, WTL	ac		QGwWwtp	Flow	Groundwater to wastewater treatment plant	MGD		QGwExtMin	Minimum Gw flow out of basin	MG/time step
DALu71	Land Area - ExistingBMPs_AC4521, WTR	ac		QRe	Flow	Recharge	MGD		VResI	Initial volume in reservoir	MG
DALu12	Land Area - Contouring_AC4521, HAY	ac		QRu	Flow	Runoff	MGD		VResMin	Minimum volume to be maintained in reservoir (ie: dead storag	MG
DALu22	Land Area - Contouring_AC4521, CRP	ac		QRuCS	Flow	Runoff flow to combined sewer	MGD		VResMaxI	Existing maximum volume of the reservoir	MG
DALu32	Land Area - Contouring_AC4521, FRS	ac		QRuStS	Flow	Runoff flow to storm sewer	MGD		VResMaxAddl	Maximum additional capacity of reservoir volume	MG
DALu42	Land Area - Contouring_AC4521, RNG	ac		QRuSw	Flow	Runoff flow to surface water	MGD		CCRes	Initial/capital cost of additional surface storage (expand re	$/MG
DALu52	Land Area - Contouring_AC4521, URL	ac		QSanSWwtp	Flow	Sanitary sewer to wastewater treatment plant	MGD		COmRes	O&M cost of additional surface water storage	$/MG
DALu62	Land Area - Contouring_AC4521, WTL	ac		QSepGw	Flow	Septic systems to groundwater	MGD		ExVSw	Flag to exclude additional Sw/Res storage	-
DALu72	Land Area - Contouring_AC4521, WTR	ac		QStSSw	Flow	Storm sewer to surface water	MGD		FlagSwExt	User indicated flag to model flow out of reservoir to ext sw	-
DALu13	Land Area - Extended Dry Detention Basin, HAY	ac		QSwRes	Flow	Surface water to reservoir	MGD		COmWMake	Cost for Make-Up Sw	$/MG
DALu23	Land Area - Extended Dry Detention Basin, CRP	ac		QUseNp1	Flow	Nonpotable water use	MGD		ExWMake	Make-up Sw Penalty Flag	-
DALu33	Land Area - Extended Dry Detention Basin, FRS	ac		QUseNpSep	Flow	Nonpotable water to septic systems inside of study area	MGD		QSwPt	Private/other surface water withdrawals	MG/time step
DALu43	Land Area - Extended Dry Detention Basin, RNG	ac		QUseNpSepExt	Flow	Nonpotable water to septic systems outside of study area	MGD		QPtSw	Private/other surface water discharges	MG/time step
DALu53	Land Area - Extended Dry Detention Basin, URL	ac		QUseNpSewer	Flow	Municipal water use direct to the sewer system	MGD		QExtSw	External inflow to surface water (e.g., if not modeling headw	MG/time step
DALu63	Land Area - Extended Dry Detention Basin, WTL	ac		QUseP1	Flow	Potable water use	MGD		QResPt	Private/other reservoir withdrawals	MG/time step
DALu73	Land Area - Extended Dry Detention Basin, WTR	ac		QUsePSep	Flow	Potable water to septic systems inside of study area	MGD		QSwMin	Minimum in-stream flow requirement	MG/time step
DALu14	Land Area - Grass Swale w/D, HAY	ac		QUsePSepExt	Flow	Potable water to septic systems outside of study area	MGD		QSwMax	Maximum in-stream flow	MG/time step
DALu24	Land Area - Grass Swale w/D, CRP	ac		QWrfSw	Flow	WRF to surface water	MGD		QSwExtMin	Minimum Sw flow out of basin	MG/time step
DALu34	Land Area - Grass Swale w/D, FRS	ac		QWtpGw	Flow	Water treatment plant to groundwater	MGD		QSwExtMax	Max Sw flow out of basin	MG/time step
DALu44	Land Area - Grass Swale w/D, RNG	ac		QWtpUseP	Flow	Water treatment to potable use	MGD		TPlan	planning horizon in years (time over which costs are annualized)	years
DALu54	Land Area - Grass Swale w/D, URL	ac		QWwtpSw	Flow	Wastewater treatment plant to surface water	MGD		PInt	Interest rate for annualizing costs	%
DALu64	Land Area - Grass Swale w/D, WTL	ac		VGw	Storage	Groundwater volume	MGD		RUseP	Consumer price for water (variable-fee)	$/HCF
DALu74	Land Area - Grass Swale w/D, WTR	ac		VOSTotal	Storage	Offline storage volume	MG		RfUseP	Consumer price for water (fixed-fee)	$/month
DOS	Binary decision to use offline storage	binary		VRes	Storage	Reservoir volume	MG		CCGwPumpU	Initial or capital cost for additional Gw pumping capacity	$/MGD
DPCS	Percent of sewer system that is combined	%		QESep	Flow	Enhanced septic treatment	MGD		COmGwPumpU	O&M costs for Gw pumping	$/MG
DPCS1	Percent of sewer system that is combined	%		LAsrGw1	Loadings	ASR to groundwater (Constituent 1)	lbs/day		QGwPumpI	Initial Gw pumping capacity	MGD
DPGwWwtpFix	Wastewater treatment plant I/I repairs	% of leaks		LGw1	Loadings	Groundwater (Constituent 1)	lbs/day		TGwPumpExist	Remaining lifetime of existing GwPump	years
DPPrice	Percent consumer rate change	%		LGwExt1	Loadings	Groundwater to external (Constituent 1)	lbs/day		TGwPumpNew	Lifetime of new construction for additional capacity for GwPump	years
DPriceDummy	Dummy variable	-		LGwPt1	Loadings	Groundwater to private withdrawals (Constituent 1)	lbs/day		ExGwPump	Flag for excluding new/additional GW pumping capacity	-
DPWtpGwFix	Distribution system leak repairs	% of leaks		LGwSw1	Loadings	Groundwater to surface water (Constituent 1)	lbs/day		CCSwPumpU	Initial or capital cost for additional Sw pumping capacity	$/MGD
DQAsrAddl	Additional ASR capacity	MG		LGwWtp1	Loadings	Groundwater to water treatment plant (Constituent 1)	lbs/day		COmSwPumpU	O&M costs for Sw pumping	$/MG
DQDmR	Demand reduction	MGD		LGwWwtp1	Loadings	Groundwater to wastewater treatment plant (Constituent 1)	lbs/day		QSwPumpI	Initial Sw pumping capacity	MGD
DQGwPumpAddl	Additional groundwater pumping capacity	MG		LRe1	Loadings	Recharge (Constituent 1)	lbs/day		TSwPumpExist	Remaining lifetime of existing SwPump	years
DQIbtWAddl	Additional IBT potable water capacity	MG		LRes1	Loadings	Reservoir (Constituent 1)	lbs/day		TSwPumpNew	Lifetime of new construction for additional capacity for SwPump	years
DQIbtWwAddl	Additional IBT wastewater capacity	MG		LResAsr1	Loadings	Reservoir to ASR (Constituent 1)	lbs/day		ExSwPump	Flag for excluding new/additional SW pumping capacity	-
DQNpdistAddl	Additional nonpotable water distribution system capacity	MG		LResPt1	Loadings	Reservoir to private withdrawals (Constituent 1)	lbs/day		CCWtpU	Initial or capital cost for additional water treatment plant (WTP) capacity	$/MGD
DQSwPumpAddl	Additional surface water pumping capacity	MG		LResWtp1	Loadings	Reservoir to water treatment plant (Constituent 1)	lbs/day		COmWtpU	O&M cost for WTP	$/MG
DQWrfAddl	Additional WRF capacity	MG		LRu1	Loadings	Runoff (Constituent 1)	lbs/day		QWtpMaxI	Maximum initial capacity of WTP	MGD
DQWtpAddl	Additional water treatment capacity	MG		LRuAdd1	Loadings	Runoff loadings change from converted HRU land area (Constituent 1)	lbs/day		TWtpExist	Remaining lifetime of existing WTP	years
DQWwtpAddl	Additional wastewater treatment capacity	MG		LRuAdjUp1	Loadings	Runoff loadings from upland HRUs to a buffer area that has a loadings adjustment (Constituent 1)	lbs/day		TWtpNew	Lifetime of new construction for additional capacity for WTP	years
DRuCS	Binary decision to route runoff to combined sewer	binary		LSepGw1	Loadings	Septic systems to groundwater (Constituent 1)	lbs/day		CCWtpUaw	initial cost for reducing unaccounted-for-water (UAW)	$
DVResAddl	Additional reservoir capacity	MG		LStSSw1	Loadings	Storm sewer to surface water loadings (Constituent 1)	lbs/day		COmWtpUaw	O&M cost for maintaining reduction in UAW	$/year
DWwtp	Binary decision used to count hydraulic capacity exceedances	binary		LSwAsr1	Loadings	Surface water to ASR (Constituent 1)	lbs/day		PWtpGwFixmax	maximum percent of leak from WTP distribthat can be eliminated	%
CESep	Capital cost for new enhanced septic treatment	$/yr		LSwExt1	Loadings	Surface water to external (Constituent 1)	lbs/day		ExWtp	Flag for excluding new/additional WTP capacity	-
DPESep	Fraction of septic loadings receiving enhanced treatment	fraction		LSw1	Loadings	Surface water (Constituent 1)	lbs/day		RWw	Consumer	$/HCF
CUWtp	Capital cost for new upgraded WTP	$/yr		LSwPt1	Loadings	Surface water to private withdrawals (Constituent 1)	lbs/day		RfWw	Consumer	$/month
DPUWtp	Fraction of WTP loadings receiving upgraded treatment	fraction		LSwRes1	Loadings	Surface water to reservoir (Constituent 1)	lbs/day		CCWwtpU	Capital cost for additional wastewater treatment plant (Wwtp) capacity	$/MGD
CUWwtp	Capital cost for new upgraded WWTP	$/yr		LSwWtp1	Loadings	Surface water to water treatment plant (Constituent 1)	lbs/day		COmWwtpU	O&M cost for Wwtp	$/MG
DPUWwtp	Fraction of WWTP loadings receiving upgraded treatment	fraction		LUseNp1	Loadings	Nonpotable water use (Constituent 1)	lbs/day		QWwtpMaxI	Existing maximum capacity of Wwtp	MGD
CStream	Cost of streambank restoration/stabilization	$/yr		LUseNpIbtWw1	Loadings	Nonpotable water use to IBT wastewater (Constituent 1)	lbs/day		TWwtpExist	Remaining lifetime of existing Wwtp	years
DFtStream	Steambank length restored/stabilized	ft		LUseNpSanS1	Loadings	Nonpotable water use to sanitary sewer loadings (Constituent 1)	lbs/day		TWwtpNew	Lifetime of new construction for additional capacity for Wwtp	years
COutfall	Cost of outfall enhancement/stabilization	$/yr		LUseNpSep1	Loadings	Nonpotable water use to septic systems (Constituent 1)	lbs/day		PGwWwtpI	Initial infiltration of Gw into Wwtp collection system	%
DNOutE	Number of enhanced/stabilized outfalls	outfalls		LUseNpSepExt1	Loadings	Nonpotable water use to external septic systems (Constituent 1)	lbs/day		CCGwWwtp	Initial cost for reducing Gw infiltration	$
CDrSet1	Urban Nutrient Management - Set 1 - Cost of direct reduction land use management set	$/yr		LUseNpSewer1	Loadings	Nonpotable water use to storm sewer loadings (Constituent 1)	lbs/day		COmGwWwtp	O&M cost for maintaining reduction in Gw infiltration	$/yr
CDrSet2	Binary decision to apply direct reduction land management set	binary		LUseP1	Loadings	Potable water use (Constituent 1)	lbs/day		PGwWwtpFixmax	maximum percent of gw infiltration that can be eliminated	%
CRipTotal	Total cost of applying direct reduction land management sets	$/yr		LUsePIbtWw1	Loadings	Potable water use to IBT wastewater (Constituent 1)	lbs/day		WwFlag	Wastewater charge based on water or ww flow	-
				LUsePSanS1	Loadings	Potable water use to sanitary sewer loadings (Constituent 1)	lbs/day		ExWwtp	Flag for excluding new/additional WWTP capacity	-
				LUsePSep1	Loadings	Potable water use to septic systems (Constituent 1)	lbs/day		CCWrfU	Initial or capital cost for additional WRF capacity	$/MGD
				LUsePSepExt1	Loadings	Potable water use to external septic systems (Constituent 1)	lbs/day		COmWrfU	O&M cost for WRF	$/MG
				LWrfAsr1	Loadings	WRF to ASR (Constituent 1)	lbs/day		QWrfMaxI	Initial maximum capacity of WRF	MGD
				LWrfSw1	Loadings	WRF to surface water (Constituent 1)	lbs/day		TWrfExist	Remaining lifetime of existing WRF	years
				LWrfUseNp1	Loadings	WRF to nonpotable water use (Constituent 1)	lbs/day		TWrfNew	Lifetime of new construction for additional capacity for WRF	years
				LWtpGw1	Loadings	Water treatment plant to groundwater (Constituent 1)	lbs/day		ExWrf	Flag for excluding new/additional WRF capacity	-
				LWtpUseNp1	Loadings	Water treatment plant to nonpotable water use (Constituent 1)	lbs/day		RUseNp	Consumer	$/HCF
				LWtpUseP1	Loadings	Water treatment plant to potable water use (Constituent 1)	lbs/day		RfUseNp	Consumer	$/month
				LWwtpSw1	Loadings	Wastewater treatment plant to surface water (Constituent 1)	lbs/day		CCNpdistU	Initial or capital cost for nonpotable distribution system(Npdist) capacity	$/MGD
				LWwtpWrf1	Loadings	Watewater treatment plant to WRF (Constituent 1)	lbs/day		COmNpdistU	O&M cost for Npdist	$/MG
				XGwF1	Concentration	Groundwater after decay (Constituent 1)	lbs/day		QNpDistMaxI	Existing capacity of Npdist	MGD
				XResF1	Concentration	Reservoir after decay (Constituent 1)	lbs/day		TNpdistExist	Remaining lifetime of existing Npdist	years
				XSwF1	Concentration	Surface water after decay (Constituent 1)	lbs/day		TNpdistNew	Lifet time of new Npdist system	years
				XUseNp1	Concentration	Nonpotable water (Constituent 1)	lbs/day		ExNpDist	Flag for excluding new/additional nonpotable distribution system capacity	-
				XUseP1	Concentration	Potable water (Constituent 1)	lbs/day		CCAsrU	Initial or capital cost for additional ASR capacity	$/MGD
				LAsrGw2	Loadings	ASR to groundwater (Constituent 2)	lbs/day		COmAsrU	O&M cost for Asr	$/MG
				LGw2	Loadings	Groundwater (Constituent 2)	lbs/day		QAsrMaxI	Initial maximum capacity of Asr	MGD
				LGwExt2	Loadings	Groundwater to external (Constituent 2)	lbs/day		TAsrExist	Remaining lifetime of existing Asr	years
				LGwPt2	Loadings	Groundwater to private withdrawals (Constituent 2)	lbs/day		TAsrNew	Lifetime of new construction for additional capacity for Asr	years
				LGwSw2	Loadings	Groundwater to surface water (Constituent 2)	lbs/day		ExAsr	Flag for excluding new/additional ASR capacity	-
				LGwWtp2	Loadings	Groundwater to water treatment plant (Constituent 2)	lbs/day		PSep	Percent of each water use on septic system recharging within	%
				LGwWwtp2	Loadings	Groundwater to wastewater treatment plant (Constituent 2)	lbs/day		PSepExt	Percent of each water use on septic system recharging outside	%
				LRe2	Loadings	Recharge (Constituent 2)	lbs/day		CIbtWU	Cost of purchasing potable water from another basin	$/MG
				LRes2	Loadings	Reservoir (Constituent 2)	lbs/day		CIbtWwU	Cost of purchasing wastewater from another basin	$/MG
				LResAsr2	Loadings	Reservoir to ASR (Constituent 2)	lbs/day		CCIbtWU	Initial cost of aquiring additional rights for IBT water	$/MGD
				LResPt2	Loadings	Reservoir to private withdrawals (Constituent 2)	lbs/day		CCIbtWwU	Initial cost of aquiring additional rights for IBT wastewater	$/MGD
				LResWtp2	Loadings	Reservoir to water treatment plant (Constituent 2)	lbs/day		QIbtWMaxDay	Maximum IBT per day for importing potable water	MGD
				LRu2	Loadings	Runoff (Constituent 2)	lbs/day		QIbtWMaxYear	Maximum IBT per year for exporting wastewater	MG/year
				LRuAdd2	Loadings	Runoff loadings change from converted HRU land area (Constituent 2)	lbs/day		QIbtWwMaxDay	Maximum IBT per day for importing potable water	MGD
				LRuAdj2	Loadings	Runoff loadings from upland HRUs to a buffer area that does not have a loadings adjustment (Constituent 2)	lbs/day		QIbtWwMaxYear	Maximum IBT per year for exporting wastewater	MG/year
				LRuAdjUp2	Loadings	Runoff loadings from upland HRUs to a buffer area that has a loadings adjustment (Constituent 2)	lbs/day		QIbtWAddlMaxDay	Maximum additional IBT capacity per day for importing potable	MGD
				LSepGw2	Loadings	Septic systems to groundwater (Constituent 2)	lbs/day		QIbtWwAddlMaxDay	Maximum additional IBT capacity per day for exporting wastewa	MGD
				LStSSw2	Loadings	Storm sewer to surface water loadings (Constituent 2)	lbs/day		QIbtWMaxMonth	Monthly max IBT for importing potable water	MG/month
				LSwAsr2	Loadings	Surface water to ASR (Constituent 2)	lbs/day		QIbtWwMaxMonth	Monthly max IBT for exporting wastewater	MG/month
				LSwExt2	Loadings	Surface water to external (Constituent 2)	lbs/day		ObsFlow	Measured flow time series for calibration/validation	cfs
				LSw2	Loadings	Surface water (Constituent 2)	lbs/day		NCons	Number of constituents	-
				LSwPt2	Loadings	Surface water to private withdrawals (Constituent 2)	lbs/day		Cons1	Name of constituent 1	-
				LSwRes2	Loadings	Surface water to reservoir (Constituent 2)	lbs/day		LRuT	Total monthly runoff loadings for the study area for each managed set	lbs/acre/month
				LSwWtp2	Loadings	Surface water to water treatment plant (Constituent 2)	lbs/day		LReT	Total monthly recharge loadings for the study area for each managed set	lbs/acre/month
				LUseNp2	Loadings	Nonpotable water use (Constituent 2)	lbs/day		CStreamU	Cost per linear stream length of streambank stabilization	$/foot
				LUseNpIbtWw2	Loadings	Nonpotable water use to IBT wastewater (Constituent 2)	lbs/day		StreamMax	Maximum linear stream length that can be stabilized	ft
				LUseNpSanS2	Loadings	Nonpotable water use to sanitary sewer loadings (Constituent 2)	lbs/day		StreamTargetBody	Waterbody where streambank stabilization target adjustment is applied	-
				LUseNpSep2	Loadings	Nonpotable water use to septic systems (Constituent 2)	lbs/day		StreamRemoval	Streambank stabilization constituent loading removal rate	lbs/ft/time step
				LUseNpSepExt2	Loadings	Nonpotable water use to external septic systems (Constituent 2)	lbs/day		COutfallU	Cost per outfall stabilized	$/outfall
				LUseNpSewer2	Loadings	Nonpotable water use to storm sewer loadings (Constituent 2)	lbs/day		OutfallMax	Maximum number of outfalls that can be stabilized	outfalls
				LUseP2	Loadings	Potable water use (Constituent 2)	lbs/day		OutfallTargetBody	Waterbody where outfall stabilization target adjustment is applied	-
				LUsePIbtWw2	Loadings	Potable water use to IBT wastewater (Constituent 2)	lbs/day		OutfallRemoval	Outfall stabilization constituent loading removal rate	lbs/outfall/time step
				LUsePSanS2	Loadings	Potable water use to sanitary sewer loadings (Constituent 2)	lbs/day		NDrSet	Number of direct reduction management sets	-
				LUsePSep2	Loadings	Potable water use to septic systems (Constituent 2)	lbs/day		DrSetName,1	Direct reduction management set names	-
				LUsePSepExt2	Loadings	Potable water use to external septic systems (Constituent 2)	lbs/day		DrArea	Application area of direct reduction management set	ac
				LWrfAsr2	Loadings	WRF to ASR (Constituent 2)	lbs/day		CCDrSetU	Capital cost of direct reduction management set	$/ac
				LWrfSw2	Loadings	WRF to surface water (Constituent 2)			COmDrSetU	O&M cost of direct reduction management set	$/ac/yr
				LWrfUseNp2	Loadings	WRF to nonpotable water use (Constituent 2)			DrRemovalRate	Direct reduction land use constituent loading removal rate	%
				LWtpGw2	Loadings	Water treatment plant to groundwater (Constituent 2)			NRipSet	Number of riparian buffer management sets	-
				LWtpUseNp2	Loadings	Water treatment plant to nonpotable water use (Constituent 2)			NAdjEff	Number of load adjustment efficiencies	-
				LWtpUseP2	Loadings	Water treatment plant to potable water use (Constituent 2)			RipSetName,1	Riparian buffer management set names	-
				LWwtpSw2	Loadings	Wastewater treatment plant to surface water (Constituent 2)			AdjEff	Load adjustment efficiencies by riparian buffer set	%
				LWwtpWrf2	Loadings	Watewater treatment plant to WRF (Constituent 2)	lbs/day		ARip	Area change of riparian buffer land management	ac
				XGwF2	Concentration	Groundwater after decay (Constituent 2)	lbs/day		CCRipU	Capital cost of riparian buffer conversion	$/ac
				XResF2	Concentration	Reservoir after decay (Constituent 2)	lbs/day		COmRipU	O&M cost for riparian buffer conversion	$/ac/yr
				XSwF2	Concentration	Surface water after decay (Constituent 2)	lbs/day		ARipUp	Areas upgradient to the riparian buffer	ac
				XUseNp2	Concentration	Nonpotable water (Constituent 2)	lbs/day		LWuserUseP	Potable water user average daily wastewater loadings	lbs
				XUseP2	Concentration	Potable water (Constituent 2)	lbs/day		LWuserUseNp	Nonpotable water user average daily wastewater loadings	lbs
				XUseP2	Concentration	Potable water (Constituent 2)	lbs/day		ExResArea	Decision if modeling 1st order removal in proportion to surfa	-
									ResArea	Reservoir area	ac
									XResI	Initial constituent concentration of reservoir	mg/L
									ResRem0	0th order reservoir removal rates	mg/L/time step
									ResRem1	1st order reservoir removal rates	1/timestep
									XResTarget	Reservoir allowable target concentrations	mg/L
									XSwTarget	Surface water target concentrations	mg/L
									LResTarget	Reservoir target loading	mg/L
DALu95	Land Area - 2.75'' Infiltration Basin, Natural	ac							LSwTarget	Surface water target loading	mg/L
									LPtSw	Private/other surface water discharge loadings	lbs/time step
DALu105	Land Area - 2.75'' Infiltration Basin, Water	ac							LPtRes	Private/other reservoir discharge loadings	lbs/time step
DALu16	Land Area - 2.75'' Porous Pavement w/UD, Turfgrass A/B Montgomery County	ac							XGwI	Initial constituent concentration of Gw	mg/L
DALu26	Land Area - 2.75'' Porous Pavement w/UD, Turfgrass C/D Montgomery County	ac							GwRem0	0th order removal rates	mg/L/time step
DALu36	Land Area - 2.75'' Porous Pavement w/UD, Turfgrass A/B City of Rockville	ac							GwRem1	1st order removal rates	1/timestep
DALu46	Land Area - 2.75'' Porous Pavement w/UD, Turfgrass C/D City of Rockville	ac							LPtGw	Private Gw loadings	lbs/time step
DALu56	Land Area - 2.75'' Porous Pavement w/UD, Turfgrass A/B MD State Highway Administration	ac							LExtGw	External Gw loadings	lbs/time step
DALu66	Land Area - 2.75'' Porous Pavement w/UD, Turfgrass C/D MD State Highway Administration	ac							ExUWtp	Flag for excluding new upgraded WTP capacity	-
DALu76	Land Area - 2.75'' Porous Pavement w/UD, Turfgrass A/B Other Regulated	ac							ExUWwtp	Flag for excluding upgraded WWTP capacity	-
DALu86	Land Area - 2.75'' Porous Pavement w/UD, Turfgrass C/D Other Regulated	ac							ExAsrTr	Flag for excluding new/additional ASR treatment capacity	-
DALu96	Land Area - 2.75'' Porous Pavement w/UD, Natural	ac							ExESep	Flag for excluding new enhanced septic treatment capacity	-
DALu106	Land Area - 2.75'' Porous Pavement w/UD, Water	ac							XWtpAvEff	WTP average constituent effluent concentration	mg/L
DALu17	Land Area - 2.75'' Extended Dry Detention Basin, Turfgrass A/B Montgomery County	ac							XWtpMaxIn	WTP maximum constituent influent concentration	mg/L
DALu27	Land Area - 2.75'' Extended Dry Detention Basin, Turfgrass C/D Montgomery County	ac							XUWtpAvEff	Upgraded WTP average constituent effluent concentration	mg/L
DALu37	Land Area - 2.75'' Extended Dry Detention Basin, Turfgrass A/B City of Rockville	ac							XWwtpAvEff	WWTP average constituent effluent concentration	mg/L
DALu47	Land Area - 2.75'' Extended Dry Detention Basin, Turfgrass C/D City of Rockville	ac							XWwtpMaxIn	WWTP maximum constituent influent concentration	mg/L
DALu57	Land Area - 2.75'' Extended Dry Detention Basin, Turfgrass A/B MD State Highway Administration	ac							XUWwtpAvEff	Upgraded WWTP average constituent effluent concentration	mg/L
DALu67	Land Area - 2.75'' Extended Dry Detention Basin, Turfgrass C/D MD State Highway Administration	ac							XWrfAvEff	WRF average constituent effluent concentration	mg/L
DALu77	Land Area - 2.75'' Extended Dry Detention Basin, Turfgrass A/B Other Regulated	ac							XAsrAvEff	ASR average constituent effluent concentration	mg/L
DALu87	Land Area - 2.75'' Extended Dry Detention Basin, Turfgrass C/D Other Regulated	ac							CCUWtpU	Initial or capital cost for additional tertiary water treatment plant capacity	$/MGD
DALu97	Land Area - 2.75'' Extended Dry Detention Basin, Natural	ac							TUWtpNew	Lifetime of new construction for additional capacity for tertiary WTP	years
DALu107	Land Area - 2.75'' Extended Dry Detention Basin, Water	ac							CCUWwtpU	Initial or capital cost for additional tertiary wastewater treatment plant capacity	$/MGD
DALu18	Land Area - 2.75'' Wet Pond, Turfgrass A/B Montgomery County	ac							TUWwtpNew	Lifetime of new construction for additional capacity for upgraded WWTP	years
DALu28	Land Area - 2.75'' Wet Pond, Turfgrass C/D Montgomery County	ac							CCESepU	Initial or capital cost for enahanced septic treatment	$/MGD
DALu38	Land Area - 2.75'' Wet Pond, Turfgrass A/B City of Rockville	ac							TESepNew	Lifetime of new construction for enhanced septic treatment	years
DALu48	Land Area - 2.75'' Wet Pond, Turfgrass C/D City of Rockville	ac							XSepAvEff	Septic average constituent effluent concentration	mg/L
DALu58	Land Area - 2.75'' Wet Pond, Turfgrass A/B MD State Highway Administration	ac							XESepAvEff	Enhanced septic average constituent effluent concentration	mg/L
DALu68	Land Area - 2.75'' Wet Pond, Turfgrass C/D MD State Highway Administration	ac							XIbtWUse	Average constituent concentration for interbasin transfer int	mg/L
DALu78	Land Area - 2.75'' Wet Pond, Turfgrass A/B Other Regulated	ac							ObsConc	Measured concentration time series for WQ calibration/validat	mg/L
DALu88	Land Area - 2.75'' Wet Pond, Turfgrass C/D Other Regulated	ac
DALu98	Land Area - 2.75'' Wet Pond, Natural	ac
DALu108	Land Area - 2.75'' Wet Pond, Water	ac

## Sheet: Loaded Scenarios
Loaded Files:	Data Name:	Scenario Name (edit here):	StudyAreaName:	ScenarioName:	RunStartTime:	StartDate:	EndDate:	ModelMode:	Avg Annual Precip	Avg Temperature	Precipitation Change	Temperature Change
C:\RBEROST\HA WMOST Model\StreambankStabilization\Avg Reduction\CAMWRAP\SpecsResults_AC4521.csv	SpecsR_2	AC	Upper Soldier Creek	Scen_AC4521_TP	2023-03-29 20:43:00	2014-01-01	2014-12-31	Hydrology & Loadings	NA	NA	FALSE	FALSE
C:\RBEROST\HA WMOST Model\StreambankStabilization\Avg Reduction\CAMWRAP\SpecsResults_CE4521.csv	SpecsR_3	CE	Upper Soldier Creek	Scen_CE4521_TP	2023-03-29 20:43:00	2014-01-01	2014-12-31	Hydrology & Loadings	NA	NA	FALSE	FALSE
C:\RBEROST\HA WMOST Model\StreambankStabilization\Avg Reduction\CAMWRAP\SpecsResults_CM4521.csv	SpecsR_4	CM	Upper Soldier Creek	Scen_CM4521_TP	2023-03-29 20:43:00	2014-01-01	2014-12-31	Hydrology & Loadings	NA	NA	FALSE	FALSE
C:\RBEROST\HA WMOST Model\StreambankStabilization\Avg Reduction\CAMWRAP\SpecsResults_CMS4521.csv	SpecsRe	CMS	Upper Soldier Creek	Scen_CMS4521_TP	2023-03-29 20:43:00	2014-01-01	2014-12-31	Hydrology & Loadings	NA	NA	FALSE	FALSE
C:\RBEROST\HA WMOST Model\StreambankStabilization\Avg Reduction\CAMWRAP\SpecsResults_FG4521.csv	SpecsR_2	FG	Upper Soldier Creek	Scen_FG4521_TP	2023-03-29 20:43:00	2014-01-01	2014-12-31	Hydrology & Loadings	NA	NA	FALSE	FALSE
C:\RBEROST\HA WMOST Model\StreambankStabilization\Avg Reduction\CAMWRAP\SpecsResults_GFC4521.csv	SpecsRe_2	GFC	Upper Soldier Creek	Scen_GFC4521_TP	2023-03-29 20:43:00	2014-01-01	2014-12-31	Hydrology & Loadings	NA	NA	FALSE	FALSE
C:\RBEROST\HA WMOST Model\StreambankStabilization\Avg Reduction\CAMWRAP\SpecsResults_GFE4521.csv	SpecsRe_3	GFE	Upper Soldier Creek	Scen_GFE4521_TP	2023-03-29 20:43:00	2014-01-01	2014-12-31	Hydrology & Loadings	NA	NA	FALSE	FALSE
C:\RBEROST\HA WMOST Model\StreambankStabilization\Avg Reduction\CAMWRAP\SpecsResults_GIH4521.csv	SpecsRe_4	GIH	Upper Soldier Creek	Scen_GIH4521_TP	2023-03-29 20:43:00	2014-01-01	2014-12-31	Hydrology & Loadings	NA	NA	FALSE	FALSE
C:\RBEROST\HA WMOST Model\StreambankStabilization\Avg Reduction\CAMWRAP\SpecsResults_GIR4521.csv	SpecsRe_5	GIR	Upper Soldier Creek	Scen_GIR4521_TP	2023-03-29 20:43:00	2014-01-01	2014-12-31	Hydrology & Loadings	NA	NA	FALSE	FALSE
C:\RBEROST\HA WMOST Model\StreambankStabilization\Avg Reduction\CAMWRAP\SpecsResults_HA4521.csv	SpecsR_6	HA	Upper Soldier Creek	Scen_HA4521_TP	2023-03-29 20:43:00	2014-01-01	2014-12-31	Hydrology & Loadings	NA	NA	FALSE	FALSE
C:\RBEROST\HA WMOST Model\StreambankStabilization\Avg Reduction\CAMWRAP\SpecsResults_IN4521.csv	SpecsR_7	IN	Upper Soldier Creek	Scen_IN4521_TP	2023-03-29 20:43:00	2014-01-01	2014-12-31	Hydrology & Loadings	NA	NA	FALSE	FALSE
C:\RBEROST\HA WMOST Model\StreambankStabilization\Avg Reduction\CAMWRAP\SpecsResults_MI4521.csv	SpecsR_8	MI	Upper Soldier Creek	Scen_MI4521_TP	2023-03-29 20:43:00	2014-01-01	2014-12-31	Hydrology & Loadings	NA	NA	FALSE	FALSE
C:\RBEROST\HA WMOST Model\StreambankStabilization\Avg Reduction\CAMWRAP\SpecsResults_MIC4521.csv	SpecsRe_6	MIC	Upper Soldier Creek	Scen_MIC4521_TP	2023-03-29 20:43:00	2014-01-01	2014-12-31	Hydrology & Loadings	NA	NA	FALSE	FALSE
C:\RBEROST\HA WMOST Model\StreambankStabilization\Avg Reduction\CAMWRAP\SpecsResults_MR4521.csv	SpecsR_7	MR	Upper Soldier Creek	Scen_MR4521_TP	2023-03-29 20:43:00	2014-01-01	2014-12-31	Hydrology & Loadings	NA	NA	FALSE	FALSE

## Sheet: Model Results
SpecsR_2	SpecsR_2	SpecsR_2	SpecsR_2	SpecsR_3	SpecsR_3	SpecsR_3	SpecsR_3	SpecsR_4	SpecsR_4	SpecsR_4	SpecsR_4	SpecsRe	SpecsRe	SpecsRe	SpecsRe	SpecsR_2	SpecsR_2	SpecsR_2	SpecsR_2	SpecsRe_2	SpecsRe_2	SpecsRe_2	SpecsRe_2	SpecsRe_3	SpecsRe_3	SpecsRe_3	SpecsRe_3	SpecsRe_4	SpecsRe_4	SpecsRe_4	SpecsRe_4	SpecsRe_5	SpecsRe_5	SpecsRe_5	SpecsRe_5	SpecsR_6	SpecsR_6	SpecsR_6	SpecsR_6	SpecsR_7	SpecsR_7	SpecsR_7	SpecsR_7	SpecsR_8	SpecsR_8	SpecsR_8	SpecsR_8	SpecsRe_6	SpecsRe_6
Variable	Identifier	NA	Units	Variable	Identifier	NA	Units	Variable	Identifier	NA	Units	Variable	Identifier	NA	Units	Variable	Identifier	NA	Units	Variable	Identifier	NA	Units	Variable	Identifier	NA	Units	Variable	Identifier	NA	Units	Variable	Identifier	NA	Units	Variable	Identifier	NA	Units	Variable	Identifier	NA	Units	Variable	Identifier	NA	Units	Variable	Identifier
objective	None	1.1418e+06	$/yr	objective	None	1.1541e+06	$/yr	objective	None	1.16286e+06	$/yr	objective	None	1.14889e+06	$/yr	objective	None	1.1147e+06	$/yr	objective	None	1.16414e+06	$/yr	objective	None	1.16268e+06	$/yr	objective	None	1.17759e+06	$/yr	objective	None	1.18793e+06	$/yr	objective	None	1.14106e+06	$/yr	objective	None	1.14405e+06	$/yr	objective	None	1.17983e+06	$/yr	objective	None
DALu11	None	36807.7	ac	DALu11	None	36807.7	ac	DALu11	None	36807.7	ac	DALu11	None	36807.7	ac	DALu11	None	36807.7	ac	DALu11	None	36807.7	ac	DALu11	None	36807.7	ac	DALu11	None	36807.7	ac	DALu11	None	36807.7	ac	DALu11	None	36807.7	ac	DALu11	None	36807.7	ac	DALu11	None	36807.7	ac	DALu11	None
DALu21	None	17616.8	ac	DALu21	None	17616.8	ac	DALu21	None	17616.8	ac	DALu21	None	17616.8	ac	DALu21	None	17616.8	ac	DALu21	None	17616.8	ac	DALu21	None	17616.8	ac	DALu21	None	17616.8	ac	DALu21	None	17616.8	ac	DALu21	None	17616.8	ac	DALu21	None	17616.8	ac	DALu21	None	17616.8	ac	DALu21	None
DALu31	None	7352.98	ac	DALu31	None	7352.98	ac	DALu31	None	7352.98	ac	DALu31	None	7352.98	ac	DALu31	None	7352.98	ac	DALu31	None	7352.98	ac	DALu31	None	7352.98	ac	DALu31	None	7352.98	ac	DALu31	None	7352.98	ac	DALu31	None	7352.98	ac	DALu31	None	7352.98	ac	DALu31	None	7352.98	ac	DALu31	None
DALu41	None	23496.7	ac	DALu41	None	23496.7	ac	DALu41	None	23496.7	ac	DALu41	None	23496.7	ac	DALu41	None	23496.7	ac	DALu41	None	23496.7	ac	DALu41	None	23496.7	ac	DALu41	None	23496.7	ac	DALu41	None	23496.7	ac	DALu41	None	23496.7	ac	DALu41	None	23496.7	ac	DALu41	None	23496.7	ac	DALu41	None
DALu51	None	3296.77	ac	DALu51	None	3296.77	ac	DALu51	None	3296.77	ac	DALu51	None	3296.77	ac	DALu51	None	3296.77	ac	DALu51	None	3296.77	ac	DALu51	None	3296.77	ac	DALu51	None	3296.77	ac	DALu51	None	3296.77	ac	DALu51	None	3296.77	ac	DALu51	None	3296.77	ac	DALu51	None	3296.77	ac	DALu51	None
DALu61	None	805.361	ac	DALu61	None	805.361	ac	DALu61	None	805.361	ac	DALu61	None	805.361	ac	DALu61	None	805.361	ac	DALu61	None	805.361	ac	DALu61	None	805.361	ac	DALu61	None	805.361	ac	DALu61	None	805.361	ac	DALu61	None	805.361	ac	DALu61	None	805.361	ac	DALu61	None	805.361	ac	DALu61	None
DALu71	None	400.499	ac	DALu71	None	400.499	ac	DALu71	None	400.499	ac	DALu71	None	400.499	ac	DALu71	None	400.499	ac	DALu71	None	400.499	ac	DALu71	None	400.499	ac	DALu71	None	400.499	ac	DALu71	None	400.499	ac	DALu71	None	400.499	ac	DALu71	None	400.499	ac	DALu71	None	400.499	ac	DALu71	None
DALu12	None	0	ac	DALu12	None	0	ac	DALu12	None	0	ac	DALu12	None	0	ac	DALu12	None	0	ac	DALu12	None	0	ac	DALu12	None	0	ac	DALu12	None	0	ac	DALu12	None	0	ac	DALu12	None	0	ac	DALu12	None	0	ac	DALu12	None	0	ac	DALu12	None
DALu22	None	0	ac	DALu22	None	0	ac	DALu22	None	0	ac	DALu22	None	0	ac	DALu22	None	0	ac	DALu22	None	0	ac	DALu22	None	0	ac	DALu22	None	0	ac	DALu22	None	0	ac	DALu22	None	9.07687e-05	ac	DALu22	None	0	ac	DALu22	None	0	ac	DALu22	None
DALu32	None	0	ac	DALu32	None	0	ac	DALu32	None	0	ac	DALu32	None	0	ac	DALu32	None	0	ac	DALu32	None	0	ac	DALu32	None	0	ac	DALu32	None	0	ac	DALu32	None	0	ac	DALu32	None	0	ac	DALu32	None	0	ac	DALu32	None	0	ac	DALu32	None
DALu42	None	0	ac	DALu42	None	0	ac	DALu42	None	0	ac	DALu42	None	0	ac	DALu42	None	0	ac	DALu42	None	0	ac	DALu42	None	0	ac	DALu42	None	0	ac	DALu42	None	0	ac	DALu42	None	0	ac	DALu42	None	0	ac	DALu42	None	0	ac	DALu42	None
DALu52	None	0	ac	DALu52	None	0	ac	DALu52	None	0	ac	DALu52	None	0	ac	DALu52	None	0	ac	DALu52	None	0	ac	DALu52	None	0	ac	DALu52	None	0	ac	DALu52	None	0	ac	DALu52	None	0	ac	DALu52	None	0	ac	DALu52	None	0	ac	DALu52	None
DALu62	None	0	ac	DALu62	None	0	ac	DALu62	None	0	ac	DALu62	None	0	ac	DALu62	None	0	ac	DALu62	None	0	ac	DALu62	None	0	ac	DALu62	None	0	ac	DALu62	None	0	ac	DALu62	None	0	ac	DALu62	None	0	ac	DALu62	None	0	ac	DALu62	None
DALu72	None	0	ac	DALu72	None	0	ac	DALu72	None	0	ac	DALu72	None	0	ac	DALu72	None	0	ac	DALu72	None	0	ac	DALu72	None	0	ac	DALu72	None	0	ac	DALu72	None	0	ac	DALu72	None	0	ac	DALu72	None	0	ac	DALu72	None	0	ac	DALu72	None
DALu13	None	0	ac	DALu13	None	0	ac	DALu13	None	0	ac	DALu13	None	0	ac	DALu13	None	0	ac	DALu13	None	0	ac	DALu13	None	0	ac	DALu13	None	0	ac	DALu13	None	0	ac	DALu13	None	0	ac	DALu13	None	0	ac	DALu13	None	0	ac	DALu13	None
DALu23	None	0	ac	DALu23	None	0	ac	DALu23	None	0	ac	DALu23	None	0	ac	DALu23	None	0	ac	DALu23	None	0	ac	DALu23	None	0	ac	DALu23	None	0	ac	DALu23	None	0	ac	DALu23	None	0	ac	DALu23	None	0	ac	DALu23	None	0	ac	DALu23	None
DALu33	None	0	ac	DALu33	None	0	ac	DALu33	None	0	ac	DALu33	None	0	ac	DALu33	None	0	ac	DALu33	None	0	ac	DALu33	None	0	ac	DALu33	None	0	ac	DALu33	None	0	ac	DALu33	None	0	ac	DALu33	None	0	ac	DALu33	None	0	ac	DALu33	None
DALu43	None	0	ac	DALu43	None	0	ac	DALu43	None	0	ac	DALu43	None	0	ac	DALu43	None	0	ac	DALu43	None	0	ac	DALu43	None	0	ac	DALu43	None	0	ac	DALu43	None	0	ac	DALu43	None	0	ac	DALu43	None	0	ac	DALu43	None	0	ac	DALu43	None
DALu53	None	0	ac	DALu53	None	0	ac	DALu53	None	0	ac	DALu53	None	0	ac	DALu53	None	0	ac	DALu53	None	0	ac	DALu53	None	0	ac	DALu53	None	0	ac	DALu53	None	0	ac	DALu53	None	1.46574e-06	ac	DALu53	None	0	ac	DALu53	None	0	ac	DALu53	None
DALu63	None	0	ac	DALu63	None	0	ac	DALu63	None	0	ac	DALu63	None	0	ac	DALu63	None	0	ac	DALu63	None	0	ac	DALu63	None	0	ac	DALu63	None	0	ac	DALu63	None	0	ac	DALu63	None	0	ac	DALu63	None	0	ac	DALu63	None	0	ac	DALu63	None
DALu73	None	0	ac	DALu73	None	0	ac	DALu73	None	0	ac	DALu73	None	0	ac	DALu73	None	0	ac	DALu73	None	0	ac	DALu73	None	0	ac	DALu73	None	0	ac	DALu73	None	0	ac	DALu73	None	0	ac	DALu73	None	0	ac	DALu73	None	0	ac	DALu73	None
DALu14	None	0	ac	DALu14	None	0	ac	DALu14	None	0	ac	DALu14	None	0	ac	DALu14	None	0	ac	DALu14	None	0	ac	DALu14	None	0	ac	DALu14	None	0	ac	DALu14	None	0	ac	DALu14	None	0	ac	DALu14	None	0	ac	DALu14	None	0	ac	DALu14	None
DALu24	None	0	ac	DALu24	None	0	ac	DALu24	None	0	ac	DALu24	None	0	ac	DALu24	None	0	ac	DALu24	None	0	ac	DALu24	None	0	ac	DALu24	None	0	ac	DALu24	None	0	ac	DALu24	None	0	ac	DALu24	None	0	ac	DALu24	None	0	ac	DALu24	None
DALu34	None	0	ac	DALu34	None	0	ac	DALu34	None	0	ac	DALu34	None	0	ac	DALu34	None	0	ac	DALu34	None	0	ac	DALu34	None	0	ac	DALu34	None	0	ac	DALu34	None	0	ac	DALu34	None	0	ac	DALu34	None	0	ac	DALu34	None	0	ac	DALu34	None
DALu44	None	0	ac	DALu44	None	0	ac	DALu44	None	0	ac	DALu44	None	0	ac	DALu44	None	0	ac	DALu44	None	0	ac	DALu44	None	0	ac	DALu44	None	0	ac	DALu44	None	0	ac	DALu44	None	0	ac	DALu44	None	0	ac	DALu44	None	0	ac	DALu44	None
DALu54	None	0	ac	DALu54	None	0	ac	DALu54	None	0	ac	DALu54	None	0	ac	DALu54	None	0	ac	DALu54	None	0	ac	DALu54	None	0	ac	DALu54	None	0	ac	DALu54	None	0	ac	DALu54	None	9.69415e-05	ac	DALu54	None	0	ac	DALu54	None	0	ac	DALu54	None
DALu64	None	0	ac	DALu64	None	0	ac	DALu64	None	0	ac	DALu64	None	0	ac	DALu64	None	0	ac	DALu64	None	0	ac	DALu64	None	0	ac	DALu64	None	0	ac	DALu64	None	0	ac	DALu64	None	0	ac	DALu64	None	0	ac	DALu64	None	0	ac	DALu64	None
DALu74	None	0	ac	DALu74	None	0	ac	DALu74	None	0	ac	DALu74	None	0	ac	DALu74	None	0	ac	DALu74	None	0	ac	DALu74	None	0	ac	DALu74	None	0	ac	DALu74	None	0	ac	DALu74	None	0	ac	DALu74	None	0	ac	DALu74	None	0	ac	DALu74	None
DQSwExt	1	0.565746	MGD	DQSwExt	1	0.265513	MGD	DQSwExt	1	0.367577	MGD	DQSwExt	1	0.40437	MGD	DQSwExt	1	0.399621	MGD	DQSwExt	1	0.35145	MGD	DQSwExt	1	0.197716	MGD	DQSwExt	1	0.454653	MGD	DQSwExt	1	0.317883	MGD	DQSwExt	1	0.263843	MGD	DQSwExt	1	0.340208	MGD	DQSwExt	1	0.298616	MGD	DQSwExt	1
DQSwExt	2	186.145	MGD	DQSwExt	2	105.657	MGD	DQSwExt	2	103.531	MGD	DQSwExt	2	186.963	MGD	DQSwExt	2	178.208	MGD	DQSwExt	2	146.785	MGD	DQSwExt	2	70.4968	MGD	DQSwExt	2	204.779	MGD	DQSwExt	2	146.34	MGD	DQSwExt	2	145.001	MGD	DQSwExt	2	144.602	MGD	DQSwExt	2	60.9001	MGD	DQSwExt	2
DQSwExt	3	55.3137	MGD	DQSwExt	3	38.2779	MGD	DQSwExt	3	39.4138	MGD	DQSwExt	3	52.3471	MGD	DQSwExt	3	48.7903	MGD	DQSwExt	3	44.7736	MGD	DQSwExt	3	33.6308	MGD	DQSwExt	3	55.9144	MGD	DQSwExt	3	46.2317	MGD	DQSwExt	3	48.1716	MGD	DQSwExt	3	44.7314	MGD	DQSwExt	3	33.0533	MGD	DQSwExt	3
DQSwExt	4	67.1433	MGD	DQSwExt	4	25.7174	MGD	DQSwExt	4	36.3509	MGD	DQSwExt	4	29.7782	MGD	DQSwExt	4	27.8588	MGD	DQSwExt	4	27.366	MGD	DQSwExt	4	24.7751	MGD	DQSwExt	4	30.1883	MGD	DQSwExt	4	27.916	MGD	DQSwExt	4	30.9674	MGD	DQSwExt	4	27.1545	MGD	DQSwExt	4	74.6375	MGD	DQSwExt	4
DQSwExt	5	119.157	MGD	DQSwExt	5	55.468	MGD	DQSwExt	5	48.1283	MGD	DQSwExt	5	80.8696	MGD	DQSwExt	5	63.9345	MGD	DQSwExt	5	47.2554	MGD	DQSwExt	5	39.1492	MGD	DQSwExt	5	107.373	MGD	DQSwExt	5	71.3162	MGD	DQSwExt	5	61.5046	MGD	DQSwExt	5	58.3131	MGD	DQSwExt	5	108.206	MGD	DQSwExt	5
DQSwExt	6	34.5394	MGD	DQSwExt	6	22.7108	MGD	DQSwExt	6	21.5084	MGD	DQSwExt	6	28.3396	MGD	DQSwExt	6	24.1813	MGD	DQSwExt	6	22.2016	MGD	DQSwExt	6	20.4407	MGD	DQSwExt	6	34.2424	MGD	DQSwExt	6	26.7619	MGD	DQSwExt	6	27.3237	MGD	DQSwExt	6	23.3814	MGD	DQSwExt	6	30.5945	MGD	DQSwExt	6
DQSwExt	7	20.478	MGD	DQSwExt	7	16.0114	MGD	DQSwExt	7	15.7634	MGD	DQSwExt	7	18.7204	MGD	DQSwExt	7	16.6134	MGD	DQSwExt	7	16.3949	MGD	DQSwExt	7	15.6769	MGD	DQSwExt	7	19.7346	MGD	DQSwExt	7	17.7819	MGD	DQSwExt	7	19.8476	MGD	DQSwExt	7	16.233	MGD	DQSwExt	7	17.8959	MGD	DQSwExt	7
DQSwExt	8	16.0976	MGD	DQSwExt	8	13.1216	MGD	DQSwExt	8	13.0759	MGD	DQSwExt	8	15.2774	MGD	DQSwExt	8	13.6038	MGD	DQSwExt	8	13.6946	MGD	DQSwExt	8	13.1693	MGD	DQSwExt	8	15.1164	MGD	DQSwExt	8	14.424	MGD	DQSwExt	8	16.5232	MGD	DQSwExt	8	13.245	MGD	DQSwExt	8	13.8739	MGD	DQSwExt	8
DQSwExt	9	13.6581	MGD	DQSwExt	9	11.1339	MGD	DQSwExt	9	11.1384	MGD	DQSwExt	9	13.1346	MGD	DQSwExt	9	11.603	MGD	DQSwExt	9	11.7593	MGD	DQSwExt	9	11.2977	MGD	DQSwExt	9	17.0859	MGD	DQSwExt	9	16.6007	MGD	DQSwExt	9	14.2382	MGD	DQSwExt	9	11.236	MGD	DQSwExt	9	11.6061	MGD	DQSwExt	9
DQSwExt	10	11.8683	MGD	DQSwExt	10	9.55219	MGD	DQSwExt	10	9.5636	MGD	DQSwExt	10	11.4719	MGD	DQSwExt	10	9.99474	MGD	DQSwExt	10	10.1746	MGD	DQSwExt	10	9.73986	MGD	DQSwExt	10	17.7705	MGD	DQSwExt	10	17.3006	MGD	DQSwExt	10	12.3612	MGD	DQSwExt	10	9.62623	MGD	DQSwExt	10	9.89873	MGD	DQSwExt	10
DQSwExt	11	10.3528	MGD	DQSwExt	11	8.2165	MGD	DQSwExt	11	8.20942	MGD	DQSwExt	11	10.0636	MGD	DQSwExt	11	8.63057	MGD	DQSwExt	11	8.83865	MGD	DQSwExt	11	8.41987	MGD	DQSwExt	11	17.4778	MGD	DQSwExt	11	17.0076	MGD	DQSwExt	11	10.7613	MGD	DQSwExt	11	8.28124	MGD	DQSwExt	11	8.4775	MGD	DQSwExt	11
DQSwExt	12	9.11486	MGD	DQSwExt	12	7.09624	MGD	DQSwExt	12	7.06762	MGD	DQSwExt	12	8.90368	MGD	DQSwExt	12	7.47545	MGD	DQSwExt	12	7.70068	MGD	DQSwExt	12	7.29873	MGD	DQSwExt	12	16.7016	MGD	DQSwExt	12	16.1949	MGD	DQSwExt	12	10.1859	MGD	DQSwExt	12	7.14973	MGD	DQSwExt	12	7.32188	MGD	DQSwExt	12
DQSwExt	13	7.99956	MGD	DQSwExt	13	6.13717	MGD	DQSwExt	13	6.08616	MGD	DQSwExt	13	7.87694	MGD	DQSwExt	13	6.48158	MGD	DQSwExt	13	6.73159	MGD	DQSwExt	13	6.33671	MGD	DQSwExt	13	15.5926	MGD	DQSwExt	13	15.0671	MGD	DQSwExt	13	11.3039	MGD	DQSwExt	13	6.18922	MGD	DQSwExt	13	6.29955	MGD	DQSwExt	13
DQSwExt	14	7.05218	MGD	DQSwExt	14	5.325	MGD	DQSwExt	14	5.25091	MGD	DQSwExt	14	10.6544	MGD	DQSwExt	14	5.63688	MGD	DQSwExt	14	5.90584	MGD	DQSwExt	14	5.5121	MGD	DQSwExt	14	14.3746	MGD	DQSwExt	14	13.8404	MGD	DQSwExt	14	11.5077	MGD	DQSwExt	14	5.37856	MGD	DQSwExt	14	5.42906	MGD	DQSwExt	14
DQSwExt	15	6.24638	MGD	DQSwExt	15	4.63502	MGD	DQSwExt	15	4.54749	MGD	DQSwExt	15	11.8782	MGD	DQSwExt	15	5.9117	MGD	DQSwExt	15	7.12458	MGD	DQSwExt	15	4.81085	MGD	DQSwExt	15	13.1391	MGD	DQSwExt	15	12.6037	MGD	DQSwExt	15	11.1555	MGD	DQSwExt	15	5.96999	MGD	DQSwExt	15	4.68151	MGD	DQSwExt	15
DQSwExt	16	5.56011	MGD	DQSwExt	16	4.04695	MGD	DQSwExt	16	3.95342	MGD	DQSwExt	16	12.1422	MGD	DQSwExt	16	5.80905	MGD	DQSwExt	16	8.47456	MGD	DQSwExt	16	4.21376	MGD	DQSwExt	16	11.9576	MGD	DQSwExt	16	11.4255	MGD	DQSwExt	16	10.5251	MGD	DQSwExt	16	6.03441	MGD	DQSwExt	16	4.04288	MGD	DQSwExt	16
DQSwExt	17	4.97144	MGD	DQSwExt	17	3.54539	MGD	DQSwExt	17	3.45007	MGD	DQSwExt	17	11.8503	MGD	DQSwExt	17	5.48734	MGD	DQSwExt	17	8.84015	MGD	DQSwExt	17	3.70274	MGD	DQSwExt	17	10.8566	MGD	DQSwExt	17	10.3322	MGD	DQSwExt	17	9.76746	MGD	DQSwExt	17	5.78978	MGD	DQSwExt	17	3.49691	MGD	DQSwExt	17
DQSwExt	18	4.46103	MGD	DQSwExt	18	3.11447	MGD	DQSwExt	18	3.02188	MGD	DQSwExt	18	11.2385	MGD	DQSwExt	18	5.9981	MGD	DQSwExt	18	8.63324	MGD	DQSwExt	18	3.26347	MGD	DQSwExt	18	9.8377	MGD	DQSwExt	18	9.32433	MGD	DQSwExt	18	8.95037	MGD	DQSwExt	18	6.17838	MGD	DQSwExt	18	3.03222	MGD	DQSwExt	18
DQSwExt	19	4.01557	MGD	DQSwExt	19	2.74461	MGD	DQSwExt	19	2.65698	MGD	DQSwExt	19	10.4796	MGD	DQSwExt	19	6.00752	MGD	DQSwExt	19	8.1255	MGD	DQSwExt	19	2.8847	MGD	DQSwExt	19	8.91157	MGD	DQSwExt	19	8.41206	MGD	DQSwExt	19	8.14422	MGD	DQSwExt	19	6.10055	MGD	DQSwExt	19	2.63615	MGD	DQSwExt	19
DQSwExt	20	3.62413	MGD	DQSwExt	20	2.42803	MGD	DQSwExt	20	2.34441	MGD	DQSwExt	20	9.66335	MGD	DQSwExt	20	5.80453	MGD	DQSwExt	20	7.48169	MGD	DQSwExt	20	2.5572	MGD	DQSwExt	20	8.06806	MGD	DQSwExt	20	7.58517	MGD	DQSwExt	20	7.3647	MGD	DQSwExt	20	5.74535	MGD	DQSwExt	20	2.30571	MGD	DQSwExt	20
DQSwExt	21	4.07531	MGD	DQSwExt	21	3.12423	MGD	DQSwExt	21	2.07817	MGD	DQSwExt	21	8.84262	MGD	DQSwExt	21	6.17313	MGD	DQSwExt	21	6.79364	MGD	DQSwExt	21	2.27424	MGD	DQSwExt	21	7.3082	MGD	DQSwExt	21	6.84186	MGD	DQSwExt	21	6.64028	MGD	DQSwExt	21	5.25796	MGD	DQSwExt	21	2.03028	MGD	DQSwExt	21
DQSwExt	22	4.17207	MGD	DQSwExt	22	3.37228	MGD	DQSwExt	22	1.84895	MGD	DQSwExt	22	8.05138	MGD	DQSwExt	22	6.1019	MGD	DQSwExt	22	6.11291	MGD	DQSwExt	22	2.02794	MGD	DQSwExt	22	6.63439	MGD	DQSwExt	22	6.18491	MGD	DQSwExt	22	5.99065	MGD	DQSwExt	22	4.72774	MGD	DQSwExt	22	1.79825	MGD	DQSwExt	22
DQSwExt	23	4.05668	MGD	DQSwExt	23	3.34998	MGD	DQSwExt	23	1.6508	MGD	DQSwExt	23	7.31346	MGD	DQSwExt	23	5.78398	MGD	DQSwExt	23	5.47484	MGD	DQSwExt	23	1.81344	MGD	DQSwExt	23	6.03522	MGD	DQSwExt	23	5.60167	MGD	DQSwExt	23	5.41523	MGD	DQSwExt	23	4.2068	MGD	DQSwExt	23	1.59792	MGD	DQSwExt	23
DQSwExt	24	3.82968	MGD	DQSwExt	24	3.18183	MGD	DQSwExt	24	1.47866	MGD	DQSwExt	24	6.64142	MGD	DQSwExt	24	5.35081	MGD	DQSwExt	24	4.89454	MGD	DQSwExt	24	1.62613	MGD	DQSwExt	24	5.49952	MGD	DQSwExt	24	5.08377	MGD	DQSwExt	24	4.90413	MGD	DQSwExt	24	3.72149	MGD	DQSwExt	24	1.42535	MGD	DQSwExt	24
DQSwExt	25	3.54496	MGD	DQSwExt	25	2.9361	MGD	DQSwExt	25	1.32963	MGD	DQSwExt	25	6.0365	MGD	DQSwExt	25	4.86534	MGD	DQSwExt	25	4.36719	MGD	DQSwExt	25	1.46212	MGD	DQSwExt	25	5.01955	MGD	DQSwExt	25	4.62043	MGD	DQSwExt	25	4.4474	MGD	DQSwExt	25	3.27639	MGD	DQSwExt	25	1.27565	MGD	DQSwExt	25
DQSwExt	26	3.24661	MGD	DQSwExt	26	2.66583	MGD	DQSwExt	26	1.20075	MGD	DQSwExt	26	5.49693	MGD	DQSwExt	26	4.3875	MGD	DQSwExt	26	3.90492	MGD	DQSwExt	26	1.31881	MGD	DQSwExt	26	4.58783	MGD	DQSwExt	26	4.20592	MGD	DQSwExt	26	4.03955	MGD	DQSwExt	26	2.88471	MGD	DQSwExt	26	1.14627	MGD	DQSwExt	26
DQSwExt	27	2.94975	MGD	DQSwExt	27	2.3867	MGD	DQSwExt	27	1.08807	MGD	DQSwExt	27	5.01274	MGD	DQSwExt	27	3.92766	MGD	DQSwExt	27	3.49993	MGD	DQSwExt	27	1.1942	MGD	DQSwExt	27	4.19956	MGD	DQSwExt	27	3.83423	MGD	DQSwExt	27	3.67375	MGD	DQSwExt	27	2.53617	MGD	DQSwExt	27	1.03444	MGD	DQSwExt	27
DQSwExt	28	2.66302	MGD	DQSwExt	28	2.11413	MGD	DQSwExt	28	0.989999	MGD	DQSwExt	28	4.57604	MGD	DQSwExt	28	3.49571	MGD	DQSwExt	28	3.14484	MGD	DQSwExt	28	1.08463	MGD	DQSwExt	28	3.84931	MGD	DQSwExt	28	3.50023	MGD	DQSwExt	28	3.34509	MGD	DQSwExt	28	2.23516	MGD	DQSwExt	28	0.935816	MGD	DQSwExt	28
DQSwExt	29	2.40026	MGD	DQSwExt	29	1.86545	MGD	DQSwExt	29	0.903887	MGD	DQSwExt	29	4.182	MGD	DQSwExt	29	3.10964	MGD	DQSwExt	29	2.83224	MGD	DQSwExt	29	0.988896	MGD	DQSwExt	29	3.53286	MGD	DQSwExt	29	3.20041	MGD	DQSwExt	29	3.04951	MGD	DQSwExt	29	1.97626	MGD	DQSwExt	29	0.850528	MGD	DQSwExt	29
DQSwExt	30	2.16286	MGD	DQSwExt	30	1.64751	MGD	DQSwExt	30	0.828974	MGD	DQSwExt	30	3.82601	MGD	DQSwExt	30	2.7697	MGD	DQSwExt	30	2.55686	MGD	DQSwExt	30	0.903913	MGD	DQSwExt	30	3.24675	MGD	DQSwExt	30	2.92947	MGD	DQSwExt	30	2.78363	MGD	DQSwExt	30	1.7536	MGD	DQSwExt	30	0.776199	MGD	DQSwExt	30
DQSwExt	31	1.95245	MGD	DQSwExt	31	1.45799	MGD	DQSwExt	31	0.763252	MGD	DQSwExt	31	3.50296	MGD	DQSwExt	31	2.47068	MGD	DQSwExt	31	2.3132	MGD	DQSwExt	31	0.829948	MGD	DQSwExt	31	2.98687	MGD	DQSwExt	31	2.68525	MGD	DQSwExt	31	2.54436	MGD	DQSwExt	31	1.56061	MGD	DQSwExt	31	0.710685	MGD	DQSwExt	31
DQSwExt	32	362.289	MGD	DQSwExt	32	150.447	MGD	DQSwExt	32	230.15	MGD	DQSwExt	32	198.416	MGD	DQSwExt	32	265.036	MGD	DQSwExt	32	244.031	MGD	DQSwExt	32	90.3104	MGD	DQSwExt	32	2.77852	MGD	DQSwExt	32	2.49164	MGD	DQSwExt	32	28.7067	MGD	DQSwExt	32	259.463	MGD	DQSwExt	32	198.496	MGD	DQSwExt	32
DQSwExt	33	53.7178	MGD	DQSwExt	33	21.379	MGD	DQSwExt	33	30.4371	MGD	DQSwExt	33	32.427	MGD	DQSwExt	33	37.834	MGD	DQSwExt	33	34.5469	MGD	DQSwExt	33	12.1108	MGD	DQSwExt	33	275.391	MGD	DQSwExt	33	235.506	MGD	DQSwExt	33	8.07605	MGD	DQSwExt	33	38.1787	MGD	DQSwExt	33	26.4242	MGD	DQSwExt	33
DQSwExt	34	12.342	MGD	DQSwExt	34	4.80457	MGD	DQSwExt	34	6.11169	MGD	DQSwExt	34	9.34449	MGD	DQSwExt	34	8.61912	MGD	DQSwExt	34	7.88854	MGD	DQSwExt	34	2.66722	MGD	DQSwExt	34	39.1169	MGD	DQSwExt	34	33.7582	MGD	DQSwExt	34	4.17183	MGD	DQSwExt	34	8.54813	MGD	DQSwExt	34	5.34879	MGD	DQSwExt	34
DQSwExt	35	692.766	MGD	DQSwExt	35	556.919	MGD	DQSwExt	35	639.084	MGD	DQSwExt	35	634.803	MGD	DQSwExt	35	464.764	MGD	DQSwExt	35	620.483	MGD	DQSwExt	35	402.914	MGD	DQSwExt	35	330.724	MGD	DQSwExt	35	316.658	MGD	DQSwExt	35	561.981	MGD	DQSwExt	35	579.561	MGD	DQSwExt	35	608.406	MGD	DQSwExt	35
DQSwExt	36	606.793	MGD	DQSwExt	36	872.782	MGD	DQSwExt	36	771.776	MGD	DQSwExt	36	918.855	MGD	DQSwExt	36	706.642	MGD	DQSwExt	36	535.923	MGD	DQSwExt	36	616.137	MGD	DQSwExt	36	51.7549	MGD	DQSwExt	36	50.4533	MGD	DQSwExt	36	906.33	MGD	DQSwExt	36	556.031	MGD	DQSwExt	36	653.038	MGD	DQSwExt	36
DQSwExt	37	102.003	MGD	DQSwExt	37	139.106	MGD	DQSwExt	37	125.576	MGD	DQSwExt	37	148.479	MGD	DQSwExt	37	111.815	MGD	DQSwExt	37	89.1774	MGD	DQSwExt	37	98.3412	MGD	DQSwExt	37	173.215	MGD	DQSwExt	37	167.398	MGD	DQSwExt	37	149.456	MGD	DQSwExt	37	90.51	MGD	DQSwExt	37	106.604	MGD	DQSwExt	37
DQSwExt	38	26.2125	MGD	DQSwExt	38	33.0546	MGD	DQSwExt	38	30.4754	MGD	DQSwExt	38	36.5426	MGD	DQSwExt	38	26.7652	MGD	DQSwExt	38	22.4171	MGD	DQSwExt	38	23.8232	MGD	DQSwExt	38	1011.15	MGD	DQSwExt	38	978.981	MGD	DQSwExt	38	37.0195	MGD	DQSwExt	38	22.2701	MGD	DQSwExt	38	26.1923	MGD	DQSwExt	38
DQSwExt	39	141.992	MGD	DQSwExt	39	10.8873	MGD	DQSwExt	39	75.149	MGD	DQSwExt	39	8.46698	MGD	DQSwExt	39	9.28057	MGD	DQSwExt	39	112.205	MGD	DQSwExt	39	8.20369	MGD	DQSwExt	39	160.029	MGD	DQSwExt	39	159.403	MGD	DQSwExt	39	13.2391	MGD	DQSwExt	39	126.775	MGD	DQSwExt	39	111.507	MGD	DQSwExt	39
DQSwExt	40	60.0913	MGD	DQSwExt	40	4.88157	MGD	DQSwExt	40	15.7486	MGD	DQSwExt	40	6.50173	MGD	DQSwExt	40	4.5552	MGD	DQSwExt	40	54.8085	MGD	DQSwExt	40	3.91905	MGD	DQSwExt	40	38.7104	MGD	DQSwExt	40	39.4563	MGD	DQSwExt	40	6.71848	MGD	DQSwExt	40	26.0987	MGD	DQSwExt	40	19.3659	MGD	DQSwExt	40
DQSwExt	41	12.5766	MGD	DQSwExt	41	2.21636	MGD	DQSwExt	41	5.15963	MGD	DQSwExt	41	3.65755	MGD	DQSwExt	41	2.45148	MGD	DQSwExt	41	6.46903	MGD	DQSwExt	41	2.00755	MGD	DQSwExt	41	11.6252	MGD	DQSwExt	41	11.659	MGD	DQSwExt	41	3.94029	MGD	DQSwExt	41	5.33923	MGD	DQSwExt	41	5.37549	MGD	DQSwExt	41
DQSwExt	42	6.80605	MGD	DQSwExt	42	2.15123	MGD	DQSwExt	42	3.74977	MGD	DQSwExt	42	3.26128	MGD	DQSwExt	42	2.31937	MGD	DQSwExt	42	4.95111	MGD	DQSwExt	42	1.92566	MGD	DQSwExt	42	6.51869	MGD	DQSwExt	42	6.44134	MGD	DQSwExt	42	3.64207	MGD	DQSwExt	42	4.15914	MGD	DQSwExt	42	4.22579	MGD	DQSwExt	42
DQSwExt	43	4.97185	MGD	DQSwExt	43	1.76945	MGD	DQSwExt	43	2.87042	MGD	DQSwExt	43	2.7884	MGD	DQSwExt	43	1.96744	MGD	DQSwExt	43	3.57856	MGD	DQSwExt	43	1.62159	MGD	DQSwExt	43	4.21511	MGD	DQSwExt	43	4.00274	MGD	DQSwExt	43	3.17702	MGD	DQSwExt	43	3.09928	MGD	DQSwExt	43	3.18924	MGD	DQSwExt	43
DQSwExt	44	4.21514	MGD	DQSwExt	44	1.5282	MGD	DQSwExt	44	2.41934	MGD	DQSwExt	44	2.48657	MGD	DQSwExt	44	1.73914	MGD	DQSwExt	44	3.05464	MGD	DQSwExt	44	1.41057	MGD	DQSwExt	44	3.25451	MGD	DQSwExt	44	3.01835	MGD	DQSwExt	44	2.8638	MGD	DQSwExt	44	2.63147	MGD	DQSwExt	44	2.71316	MGD	DQSwExt	44
DQSwExt	45	3.73358	MGD	DQSwExt	45	1.34753	MGD	DQSwExt	45	2.12208	MGD	DQSwExt	45	2.2336	MGD	DQSwExt	45	1.54631	MGD	DQSwExt	45	2.72007	MGD	DQSwExt	45	1.25612	MGD	DQSwExt	45	2.77006	MGD	DQSwExt	45	2.52738	MGD	DQSwExt	45	2.60081	MGD	DQSwExt	45	2.33868	MGD	DQSwExt	45	2.39185	MGD	DQSwExt	45
DQSwExt	46	3.33136	MGD	DQSwExt	46	1.18787	MGD	DQSwExt	46	1.86535	MGD	DQSwExt	46	2.03173	MGD	DQSwExt	46	1.37546	MGD	DQSwExt	46	2.45321	MGD	DQSwExt	46	1.10898	MGD	DQSwExt	46	2.43225	MGD	DQSwExt	46	2.19736	MGD	DQSwExt	46	2.41635	MGD	DQSwExt	46	2.09978	MGD	DQSwExt	46	2.11219	MGD	DQSwExt	46
DQSwExt	47	2.9449	MGD	DQSwExt	47	1.05019	MGD	DQSwExt	47	1.65336	MGD	DQSwExt	47	1.82732	MGD	DQSwExt	47	1.22881	MGD	DQSwExt	47	2.19494	MGD	DQSwExt	47	0.983405	MGD	DQSwExt	47	2.15399	MGD	DQSwExt	47	1.95054	MGD	DQSwExt	47	2.2873	MGD	DQSwExt	47	1.86726	MGD	DQSwExt	47	1.87364	MGD	DQSwExt	47
DQSwExt	48	2.59085	MGD	DQSwExt	48	0.934592	MGD	DQSwExt	48	1.4475	MGD	DQSwExt	48	1.65653	MGD	DQSwExt	48	1.10441	MGD	DQSwExt	48	1.94971	MGD	DQSwExt	48	0.875385	MGD	DQSwExt	48	1.93925	MGD	DQSwExt	48	1.74065	MGD	DQSwExt	48	2.18746	MGD	DQSwExt	48	1.64794	MGD	DQSwExt	48	1.64053	MGD	DQSwExt	48
DQSwExt	49	2.27856	MGD	DQSwExt	49	0.846241	MGD	DQSwExt	49	1.27453	MGD	DQSwExt	49	1.52594	MGD	DQSwExt	49	1.00561	MGD	DQSwExt	49	1.73559	MGD	DQSwExt	49	0.789072	MGD	DQSwExt	49	1.75091	MGD	DQSwExt	49	1.56589	MGD	DQSwExt	49	3.54071	MGD	DQSwExt	49	1.45938	MGD	DQSwExt	49	1.44037	MGD	DQSwExt	49
DQSwExt	50	2.00841	MGD	DQSwExt	50	0.780321	MGD	DQSwExt	50	1.13353	MGD	DQSwExt	50	1.42532	MGD	DQSwExt	50	0.928647	MGD	DQSwExt	50	1.56762	MGD	DQSwExt	50	0.719975	MGD	DQSwExt	50	1.60439	MGD	DQSwExt	50	1.43124	MGD	DQSwExt	50	5.45708	MGD	DQSwExt	50	1.31725	MGD	DQSwExt	50	1.28351	MGD	DQSwExt	50
DQSwExt	51	1093.72	MGD	DQSwExt	51	692.935	MGD	DQSwExt	51	894.168	MGD	DQSwExt	51	762.193	MGD	DQSwExt	51	461.838	MGD	DQSwExt	51	1109.43	MGD	DQSwExt	51	389.32	MGD	DQSwExt	51	1.61193	MGD	DQSwExt	51	1.44497	MGD	DQSwExt	51	629.114	MGD	DQSwExt	51	1131.38	MGD	DQSwExt	51	1080.33	MGD	DQSwExt	51
DQSwExt	52	493.137	MGD	DQSwExt	52	253.546	MGD	DQSwExt	52	349.701	MGD	DQSwExt	52	321.705	MGD	DQSwExt	52	163.471	MGD	DQSwExt	52	527.758	MGD	DQSwExt	52	105.054	MGD	DQSwExt	52	100.404	MGD	DQSwExt	52	97.5317	MGD	DQSwExt	52	231.291	MGD	DQSwExt	52	477.917	MGD	DQSwExt	52	461.523	MGD	DQSwExt	52
DQSwExt	53	106.308	MGD	DQSwExt	53	104.188	MGD	DQSwExt	53	111.537	MGD	DQSwExt	53	121.353	MGD	DQSwExt	53	59.2616	MGD	DQSwExt	53	100.833	MGD	DQSwExt	53	55.7239	MGD	DQSwExt	53	2435.74	MGD	DQSwExt	53	2302.05	MGD	DQSwExt	53	100.685	MGD	DQSwExt	53	99.8353	MGD	DQSwExt	53	95.0369	MGD	DQSwExt	53
DQSwExt	54	77.1247	MGD	DQSwExt	54	89.6591	MGD	DQSwExt	54	87.85	MGD	DQSwExt	54	104.013	MGD	DQSwExt	54	50.7539	MGD	DQSwExt	54	62.3046	MGD	DQSwExt	54	55.1129	MGD	DQSwExt	54	858.267	MGD	DQSwExt	54	392.69	MGD	DQSwExt	54	90.0103	MGD	DQSwExt	54	67.1555	MGD	DQSwExt	54	64.8326	MGD	DQSwExt	54
DQSwExt	55	78.434	MGD	DQSwExt	55	88.9103	MGD	DQSwExt	55	86.6765	MGD	DQSwExt	55	103.917	MGD	DQSwExt	55	52.029	MGD	DQSwExt	55	61.5603	MGD	DQSwExt	55	56.7671	MGD	DQSwExt	55	185.627	MGD	DQSwExt	55	91.2959	MGD	DQSwExt	55	90.0289	MGD	DQSwExt	55	65.7671	MGD	DQSwExt	55	64.7246	MGD	DQSwExt	55
DQSwExt	56	78.6228	MGD	DQSwExt	56	87.171	MGD	DQSwExt	56	86.0727	MGD	DQSwExt	56	102.303	MGD	DQSwExt	56	52.6244	MGD	DQSwExt	56	61.862	MGD	DQSwExt	56	56.1586	MGD	DQSwExt	56	53.9601	MGD	DQSwExt	56	27.567	MGD	DQSwExt	56	88.2668	MGD	DQSwExt	56	65.0409	MGD	DQSwExt	56	64.7036	MGD	DQSwExt	56
DQSwExt	57	75.6171	MGD	DQSwExt	57	83.2279	MGD	DQSwExt	57	82.2656	MGD	DQSwExt	57	97.8207	MGD	DQSwExt	57	53.0891	MGD	DQSwExt	57	59.7793	MGD	DQSwExt	57	53.6074	MGD	DQSwExt	57	19.4411	MGD	DQSwExt	57	10.1125	MGD	DQSwExt	57	84.0893	MGD	DQSwExt	57	62.133	MGD	DQSwExt	57	62.2578	MGD	DQSwExt	57
DQSwExt	58	70.4814	MGD	DQSwExt	58	77.7553	MGD	DQSwExt	58	76.2672	MGD	DQSwExt	58	91.4365	MGD	DQSwExt	58	51.3355	MGD	DQSwExt	58	55.9101	MGD	DQSwExt	58	49.9569	MGD	DQSwExt	58	8.79276	MGD	DQSwExt	58	5.56943	MGD	DQSwExt	58	78.3417	MGD	DQSwExt	58	57.6508	MGD	DQSwExt	58	58.1193	MGD	DQSwExt	58
DQSwExt	59	64.4158	MGD	DQSwExt	59	71.6887	MGD	DQSwExt	59	69.3687	MGD	DQSwExt	59	84.2648	MGD	DQSwExt	59	48.4519	MGD	DQSwExt	59	51.2242	MGD	DQSwExt	59	45.8736	MGD	DQSwExt	59	5.21803	MGD	DQSwExt	59	3.8373	MGD	DQSwExt	59	72.0398	MGD	DQSwExt	59	52.5209	MGD	DQSwExt	59	53.2172	MGD	DQSwExt	59
DQSwExt	60	58.0009	MGD	DQSwExt	60	65.4094	MGD	DQSwExt	60	62.2115	MGD	DQSwExt	60	76.852	MGD	DQSwExt	60	44.9407	MGD	DQSwExt	60	46.2035	MGD	DQSwExt	60	41.677	MGD	DQSwExt	60	11.7192	MGD	DQSwExt	60	8.97036	MGD	DQSwExt	60	65.5634	MGD	DQSwExt	60	47.1456	MGD	DQSwExt	60	48.0273	MGD	DQSwExt	60
DQSwExt	61	373.814	MGD	DQSwExt	61	158.74	MGD	DQSwExt	61	242.231	MGD	DQSwExt	61	246.517	MGD	DQSwExt	61	221.546	MGD	DQSwExt	61	251.562	MGD	DQSwExt	61	96.9196	MGD	DQSwExt	61	28.9589	MGD	DQSwExt	61	20.345	MGD	DQSwExt	61	131.082	MGD	DQSwExt	61	236.632	MGD	DQSwExt	61	212.392	MGD	DQSwExt	61
DQSwExt	62	94.7486	MGD	DQSwExt	62	74.2962	MGD	DQSwExt	62	81.7597	MGD	DQSwExt	62	97.7706	MGD	DQSwExt	62	72.466	MGD	DQSwExt	62	73.0995	MGD	DQSwExt	62	46.3756	MGD	DQSwExt	62	25.1173	MGD	DQSwExt	62	20.9277	MGD	DQSwExt	62	74.3416	MGD	DQSwExt	62	68.5607	MGD	DQSwExt	62	66.7863	MGD	DQSwExt	62
DQSwExt	63	50.7965	MGD	DQSwExt	63	55.4621	MGD	DQSwExt	63	51.0182	MGD	DQSwExt	63	68.4036	MGD	DQSwExt	63	45.9419	MGD	DQSwExt	63	41.2383	MGD	DQSwExt	63	34.5641	MGD	DQSwExt	63	27.9755	MGD	DQSwExt	63	23.6723	MGD	DQSwExt	63	57.2532	MGD	DQSwExt	63	39.7167	MGD	DQSwExt	63	40.4329	MGD	DQSwExt	63
DQSwExt	64	38.4255	MGD	DQSwExt	64	47.488	MGD	DQSwExt	64	40.1872	MGD	DQSwExt	64	57.7468	MGD	DQSwExt	64	37.719	MGD	DQSwExt	64	31.2112	MGD	DQSwExt	64	29.5226	MGD	DQSwExt	64	29.2691	MGD	DQSwExt	64	24.7627	MGD	DQSwExt	64	49.3773	MGD	DQSwExt	64	30.7072	MGD	DQSwExt	64	31.8614	MGD	DQSwExt	64
DQSwExt	65	31.6647	MGD	DQSwExt	65	41.7536	MGD	DQSwExt	65	33.4383	MGD	DQSwExt	65	50.6546	MGD	DQSwExt	65	32.869	MGD	DQSwExt	65	25.58	MGD	DQSwExt	65	25.8592	MGD	DQSwExt	65	29.0591	MGD	DQSwExt	65	24.5697	MGD	DQSwExt	65	43.7199	MGD	DQSwExt	65	25.5555	MGD	DQSwExt	65	26.9858	MGD	DQSwExt	65
DQSwExt	66	28.1366	MGD	DQSwExt	66	37.9522	MGD	DQSwExt	66	29.6043	MGD	DQSwExt	66	46.104	MGD	DQSwExt	66	30.0738	MGD	DQSwExt	66	22.6805	MGD	DQSwExt	66	23.4632	MGD	DQSwExt	66	27.9596	MGD	DQSwExt	66	23.6275	MGD	DQSwExt	66	39.8454	MGD	DQSwExt	66	22.5823	MGD	DQSwExt	66	23.8323	MGD	DQSwExt	66
DQSwExt	67	24.8009	MGD	DQSwExt	67	34.2519	MGD	DQSwExt	67	25.9944	MGD	DQSwExt	67	41.6245	MGD	DQSwExt	67	27.257	MGD	DQSwExt	67	19.991	MGD	DQSwExt	67	21.1164	MGD	DQSwExt	67	26.4132	MGD	DQSwExt	67	22.3179	MGD	DQSwExt	67	36.0767	MGD	DQSwExt	67	19.8796	MGD	DQSwExt	67	21.0678	MGD	DQSwExt	67
DQSwExt	68	21.9936	MGD	DQSwExt	68	30.97	MGD	DQSwExt	68	23.0011	MGD	DQSwExt	68	37.6683	MGD	DQSwExt	68	24.7474	MGD	DQSwExt	68	17.9238	MGD	DQSwExt	68	19.0636	MGD	DQSwExt	68	24.6432	MGD	DQSwExt	68	20.8261	MGD	DQSwExt	68	32.6952	MGD	DQSwExt	68	17.5982	MGD	DQSwExt	68	18.7498	MGD	DQSwExt	68
DQSwExt	69	19.5636	MGD	DQSwExt	69	28.0105	MGD	DQSwExt	69	20.3971	MGD	DQSwExt	69	34.0691	MGD	DQSwExt	69	22.4429	MGD	DQSwExt	69	16.2326	MGD	DQSwExt	69	17.1976	MGD	DQSwExt	69	22.7972	MGD	DQSwExt	69	19.2749	MGD	DQSwExt	69	29.5885	MGD	DQSwExt	69	15.634	MGD	DQSwExt	69	16.7493	MGD	DQSwExt	69
DQSwExt	70	17.6684	MGD	DQSwExt	70	25.3326	MGD	DQSwExt	70	18.1212	MGD	DQSwExt	70	30.805	MGD	DQSwExt	70	20.3329	MGD	DQSwExt	70	14.8191	MGD	DQSwExt	70	15.5315	MGD	DQSwExt	70	20.9929	MGD	DQSwExt	70	17.7569	MGD	DQSwExt	70	26.7819	MGD	DQSwExt	70	14.0803	MGD	DQSwExt	70	15.0357	MGD	DQSwExt	70
DQSwExt	71	16.12	MGD	DQSwExt	71	22.9257	MGD	DQSwExt	71	16.1381	MGD	DQSwExt	71	27.8553	MGD	DQSwExt	71	18.4123	MGD	DQSwExt	71	13.6139	MGD	DQSwExt	71	14.0386	MGD	DQSwExt	71	19.2888	MGD	DQSwExt	71	16.3212	MGD	DQSwExt	71	24.2716	MGD	DQSwExt	71	12.8221	MGD	DQSwExt	71	13.7211	MGD	DQSwExt	71
DQSwExt	72	14.8137	MGD	DQSwExt	72	20.7627	MGD	DQSwExt	72	14.4024	MGD	DQSwExt	72	25.1937	MGD	DQSwExt	72	16.6742	MGD	DQSwExt	72	12.5583	MGD	DQSwExt	72	12.7041	MGD	DQSwExt	72	17.7062	MGD	DQSwExt	72	14.9856	MGD	DQSwExt	72	22.0235	MGD	DQSwExt	72	11.7665	MGD	DQSwExt	72	12.6728	MGD	DQSwExt	72
DQSwExt	73	13.6875	MGD	DQSwExt	73	18.8227	MGD	DQSwExt	73	12.8781	MGD	DQSwExt	73	22.8125	MGD	DQSwExt	73	15.1152	MGD	DQSwExt	73	11.6229	MGD	DQSwExt	73	11.5098	MGD	DQSwExt	73	16.2556	MGD	DQSwExt	73	13.7623	MGD	DQSwExt	73	20.0058	MGD	DQSwExt	73	10.8628	MGD	DQSwExt	73	11.8108	MGD	DQSwExt	73
DQSwExt	74	12.6949	MGD	DQSwExt	74	17.0789	MGD	DQSwExt	74	11.5363	MGD	DQSwExt	74	20.6749	MGD	DQSwExt	74	13.7139	MGD	DQSwExt	74	10.7787	MGD	DQSwExt	74	10.439	MGD	DQSwExt	74	14.9176	MGD	DQSwExt	74	12.6331	MGD	DQSwExt	74	18.1894	MGD	DQSwExt	74	10.0712	MGD	DQSwExt	74	11.0736	MGD	DQSwExt	74
DQSwExt	75	11.8047	MGD	DQSwExt	75	15.5097	MGD	DQSwExt	75	10.3534	MGD	DQSwExt	75	18.7554	MGD	DQSwExt	75	12.4544	MGD	DQSwExt	75	10.0089	MGD	DQSwExt	75	9.47849	MGD	DQSwExt	75	13.7015	MGD	DQSwExt	75	11.6068	MGD	DQSwExt	75	16.553	MGD	DQSwExt	75	9.36667	MGD	DQSwExt	75	10.4238	MGD	DQSwExt	75
DQSwExt	76	10.9983	MGD	DQSwExt	76	14.0981	MGD	DQSwExt	76	9.31036	MGD	DQSwExt	76	17.0318	MGD	DQSwExt	76	11.3218	MGD	DQSwExt	76	9.30381	MGD	DQSwExt	76	8.61704	MGD	DQSwExt	76	12.5971	MGD	DQSwExt	76	10.6725	MGD	DQSwExt	76	15.0788	MGD	DQSwExt	76	8.73123	MGD	DQSwExt	76	9.83643	MGD	DQSwExt	76
DQSwExt	77	10.2624	MGD	DQSwExt	77	12.828	MGD	DQSwExt	77	8.3905	MGD	DQSwExt	77	15.4848	MGD	DQSwExt	77	10.302	MGD	DQSwExt	77	8.65334	MGD	DQSwExt	77	7.84395	MGD	DQSwExt	77	11.5919	MGD	DQSwExt	77	9.82255	MGD	DQSwExt	77	13.7493	MGD	DQSwExt	77	8.1517	MGD	DQSwExt	77	9.29723	MGD	DQSwExt	77
DQSwExt	78	9.57987	MGD	DQSwExt	78	11.6822	MGD	DQSwExt	78	7.57598	MGD	DQSwExt	78	14.091	MGD	DQSwExt	78	9.38294	MGD	DQSwExt	78	8.04981	MGD	DQSwExt	78	7.14749	MGD	DQSwExt	78	10.6725	MGD	DQSwExt	78	9.04454	MGD	DQSwExt	78	12.5489	MGD	DQSwExt	78	7.61709	MGD	DQSwExt	78	8.78993	MGD	DQSwExt	78
DQSwExt	79	8.94483	MGD	DQSwExt	79	10.6493	MGD	DQSwExt	79	6.85491	MGD	DQSwExt	79	12.8356	MGD	DQSwExt	79	8.5541	MGD	DQSwExt	79	7.48745	MGD	DQSwExt	79	6.5198	MGD	DQSwExt	79	9.83132	MGD	DQSwExt	79	8.33213	MGD	DQSwExt	79	11.4631	MGD	DQSwExt	79	7.1208	MGD	DQSwExt	79	8.30711	MGD	DQSwExt	79
DQSwExt	80	8.35375	MGD	DQSwExt	80	9.71734	MGD	DQSwExt	80	6.21573	MGD	DQSwExt	80	11.7051	MGD	DQSwExt	80	7.806	MGD	DQSwExt	80	6.96197	MGD	DQSwExt	80	5.95449	MGD	DQSwExt	80	9.06254	MGD	DQSwExt	80	7.68047	MGD	DQSwExt	80	10.4819	MGD	DQSwExt	80	6.65796	MGD	DQSwExt	80	7.84668	MGD	DQSwExt	80
DQSwExt	81	7.79922	MGD	DQSwExt	81	8.87553	MGD	DQSwExt	81	5.64742	MGD	DQSwExt	81	10.6845	MGD	DQSwExt	81	7.12993	MGD	DQSwExt	81	6.47259	MGD	DQSwExt	81	5.44377	MGD	DQSwExt	81	8.35754	MGD	DQSwExt	81	7.08284	MGD	DQSwExt	81	9.59309	MGD	DQSwExt	81	6.22429	MGD	DQSwExt	81	7.40404	MGD	DQSwExt	81
DQSwExt	82	7.27493	MGD	DQSwExt	82	8.11234	MGD	DQSwExt	82	5.13938	MGD	DQSwExt	82	9.75945	MGD	DQSwExt	82	6.51707	MGD	DQSwExt	82	6.01241	MGD	DQSwExt	82	4.98139	MGD	DQSwExt	82	7.7109	MGD	DQSwExt	82	6.55051	MGD	DQSwExt	82	8.78564	MGD	DQSwExt	82	5.81351	MGD	DQSwExt	82	6.97275	MGD	DQSwExt	82
DQSwExt	83	6.78543	MGD	DQSwExt	83	7.4348	MGD	DQSwExt	83	4.68907	MGD	DQSwExt	83	8.93448	MGD	DQSwExt	83	5.97336	MGD	DQSwExt	83	5.58939	MGD	DQSwExt	83	4.56864	MGD	DQSwExt	83	7.11856	MGD	DQSwExt	83	6.03722	MGD	DQSwExt	83	8.06392	MGD	DQSwExt	83	5.43795	MGD	DQSwExt	83	6.58224	MGD	DQSwExt	83
DQSwExt	84	19.1913	MGD	DQSwExt	84	6.99339	MGD	DQSwExt	84	4.30201	MGD	DQSwExt	84	9.64112	MGD	DQSwExt	84	5.50068	MGD	DQSwExt	84	5.26872	MGD	DQSwExt	84	6.36627	MGD	DQSwExt	84	7.68085	MGD	DQSwExt	84	7.00839	MGD	DQSwExt	84	7.42757	MGD	DQSwExt	84	5.1019	MGD	DQSwExt	84	7.67766	MGD	DQSwExt	84
DQSwExt	85	7.49156	MGD	DQSwExt	85	6.31785	MGD	DQSwExt	85	3.95118	MGD	DQSwExt	85	7.68235	MGD	DQSwExt	85	5.06484	MGD	DQSwExt	85	4.87556	MGD	DQSwExt	85	4.06275	MGD	DQSwExt	85	6.20761	MGD	DQSwExt	85	5.34919	MGD	DQSwExt	85	6.85079	MGD	DQSwExt	85	4.79218	MGD	DQSwExt	85	6.03775	MGD	DQSwExt	85
DQSwExt	86	13.1149	MGD	DQSwExt	86	6.56111	MGD	DQSwExt	86	3.66998	MGD	DQSwExt	86	12.4707	MGD	DQSwExt	86	4.81467	MGD	DQSwExt	86	4.84124	MGD	DQSwExt	86	5.21476	MGD	DQSwExt	86	11.9277	MGD	DQSwExt	86	9.2947	MGD	DQSwExt	86	6.42878	MGD	DQSwExt	86	4.56857	MGD	DQSwExt	86	9.53779	MGD	DQSwExt	86
DQSwExt	87	11.0477	MGD	DQSwExt	87	5.77748	MGD	DQSwExt	87	3.39074	MGD	DQSwExt	87	10.0926	MGD	DQSwExt	87	4.36021	MGD	DQSwExt	87	4.32332	MGD	DQSwExt	87	5.65576	MGD	DQSwExt	87	9.75202	MGD	DQSwExt	87	9.16415	MGD	DQSwExt	87	5.8922	MGD	DQSwExt	87	4.27093	MGD	DQSwExt	87	9.24315	MGD	DQSwExt	87
DQSwExt	88	12.746	MGD	DQSwExt	88	5.51758	MGD	DQSwExt	88	3.14905	MGD	DQSwExt	88	10.9943	MGD	DQSwExt	88	4.04362	MGD	DQSwExt	88	4.05288	MGD	DQSwExt	88	6.55215	MGD	DQSwExt	88	10.9685	MGD	DQSwExt	88	10.8908	MGD	DQSwExt	88	5.46471	MGD	DQSwExt	88	4.0225	MGD	DQSwExt	88	10.6625	MGD	DQSwExt	88
DQSwExt	89	13.6124	MGD	DQSwExt	89	5.22733	MGD	DQSwExt	89	2.92442	MGD	DQSwExt	89	11.3865	MGD	DQSwExt	89	3.74924	MGD	DQSwExt	89	3.80671	MGD	DQSwExt	89	6.91203	MGD	DQSwExt	89	11.6205	MGD	DQSwExt	89	11.7328	MGD	DQSwExt	89	5.06459	MGD	DQSwExt	89	3.78081	MGD	DQSwExt	89	11.398	MGD	DQSwExt	89
DQSwExt	90	13.7357	MGD	DQSwExt	90	4.90056	MGD	DQSwExt	90	2.71543	MGD	DQSwExt	90	11.2671	MGD	DQSwExt	90	3.47337	MGD	DQSwExt	90	3.56857	MGD	DQSwExt	90	6.88665	MGD	DQSwExt	90	11.6382	MGD	DQSwExt	90	11.871	MGD	DQSwExt	90	4.68964	MGD	DQSwExt	90	3.54581	MGD	DQSwExt	90	11.5426	MGD	DQSwExt	90
DQSwExt	91	13.3824	MGD	DQSwExt	91	4.56023	MGD	DQSwExt	91	2.52121	MGD	DQSwExt	91	10.8227	MGD	DQSwExt	91	3.21582	MGD	DQSwExt	91	3.34176	MGD	DQSwExt	91	6.62762	MGD	DQSwExt	91	11.2858	MGD	DQSwExt	91	11.5987	MGD	DQSwExt	91	4.34149	MGD	DQSwExt	91	3.31993	MGD	DQSwExt	91	11.3076	MGD	DQSwExt	91
DQSwExt	92	171.305	MGD	DQSwExt	92	151.795	MGD	DQSwExt	92	349.395	MGD	DQSwExt	92	176.588	MGD	DQSwExt	92	215.55	MGD	DQSwExt	92	278.049	MGD	DQSwExt	92	315.727	MGD	DQSwExt	92	299.025	MGD	DQSwExt	92	220.494	MGD	DQSwExt	92	150.869	MGD	DQSwExt	92	161.751	MGD	DQSwExt	92	246.096	MGD	DQSwExt	92
DQSwExt	93	186.291	MGD	DQSwExt	93	172.15	MGD	DQSwExt	93	403.571	MGD	DQSwExt	93	194.857	MGD	DQSwExt	93	244.028	MGD	DQSwExt	93	317.597	MGD	DQSwExt	93	356.992	MGD	DQSwExt	93	339.218	MGD	DQSwExt	93	245.894	MGD	DQSwExt	93	179.04	MGD	DQSwExt	93	188.437	MGD	DQSwExt	93	271.272	MGD	DQSwExt	93
DQSwExt	94	68.2803	MGD	DQSwExt	94	52.6128	MGD	DQSwExt	94	99.5305	MGD	DQSwExt	94	63.8474	MGD	DQSwExt	94	62.5309	MGD	DQSwExt	94	80.8034	MGD	DQSwExt	94	97.9931	MGD	DQSwExt	94	100.77	MGD	DQSwExt	94	79.4888	MGD	DQSwExt	94	46.7035	MGD	DQSwExt	94	53.9721	MGD	DQSwExt	94	89.9941	MGD	DQSwExt	94
DQSwExt	95	64.246	MGD	DQSwExt	95	46.7739	MGD	DQSwExt	95	72.929	MGD	DQSwExt	95	57.3978	MGD	DQSwExt	95	50.2053	MGD	DQSwExt	95	62.7937	MGD	DQSwExt	95	78.112	MGD	DQSwExt	95	83.829	MGD	DQSwExt	95	70.1455	MGD	DQSwExt	95	37.6205	MGD	DQSwExt	95	46.3696	MGD	DQSwExt	95	79.799	MGD	DQSwExt	95
DQSwExt	96	65.5791	MGD	DQSwExt	96	47.7398	MGD	DQSwExt	96	71.2793	MGD	DQSwExt	96	58.3039	MGD	DQSwExt	96	50.4622	MGD	DQSwExt	96	62.5272	MGD	DQSwExt	96	77.3073	MGD	DQSwExt	96	83.5469	MGD	DQSwExt	96	70.653	MGD	DQSwExt	96	37.5503	MGD	DQSwExt	96	47.123	MGD	DQSwExt	96	80.7513	MGD	DQSwExt	96
DQSwExt	97	64.3827	MGD	DQSwExt	97	47.1147	MGD	DQSwExt	97	69.7789	MGD	DQSwExt	97	57.2959	MGD	DQSwExt	97	49.8043	MGD	DQSwExt	97	61.6185	MGD	DQSwExt	97	75.6868	MGD	DQSwExt	97	81.5616	MGD	DQSwExt	97	69.0193	MGD	DQSwExt	97	36.7505	MGD	DQSwExt	97	46.4854	MGD	DQSwExt	97	79.3398	MGD	DQSwExt	97
DQSwExt	98	61.056	MGD	DQSwExt	98	44.8117	MGD	DQSwExt	98	66.3265	MGD	DQSwExt	98	54.3935	MGD	DQSwExt	98	47.4847	MGD	DQSwExt	98	58.7665	MGD	DQSwExt	98	71.9026	MGD	DQSwExt	98	77.1769	MGD	DQSwExt	98	65.2891	MGD	DQSwExt	98	34.8908	MGD	DQSwExt	98	44.1791	MGD	DQSwExt	98	75.3291	MGD	DQSwExt	98
DQSwExt	99	56.3099	MGD	DQSwExt	99	41.5417	MGD	DQSwExt	99	61.2712	MGD	DQSwExt	99	50.3253	MGD	DQSwExt	99	44.1708	MGD	DQSwExt	99	54.4404	MGD	DQSwExt	99	66.5536	MGD	DQSwExt	99	71.1714	MGD	DQSwExt	99	60.2983	MGD	DQSwExt	99	32.3376	MGD	DQSwExt	99	40.8299	MGD	DQSwExt	99	69.636	MGD	DQSwExt	99
DQSwExt	100	51.2207	MGD	DQSwExt	100	37.965	MGD	DQSwExt	100	55.6052	MGD	DQSwExt	100	46.0011	MGD	DQSwExt	100	40.506	MGD	DQSwExt	100	49.7249	MGD	DQSwExt	100	60.6612	MGD	DQSwExt	100	64.732	MGD	DQSwExt	100	55.0304	MGD	DQSwExt	100	29.5108	MGD	DQSwExt	100	37.2056	MGD	DQSwExt	100	63.3621	MGD	DQSwExt	100
DQSwExt	101	46.2733	MGD	DQSwExt	101	34.3834	MGD	DQSwExt	101	50.0775	MGD	DQSwExt	101	41.7271	MGD	DQSwExt	101	36.8335	MGD	DQSwExt	101	45.0815	MGD	DQSwExt	101	54.8068	MGD	DQSwExt	101	58.3654	MGD	DQSwExt	101	49.8698	MGD	DQSwExt	101	26.6572	MGD	DQSwExt	101	33.6209	MGD	DQSwExt	101	57.1926	MGD	DQSwExt	101
DQSwExt	102	41.5458	MGD	DQSwExt	102	30.8895	MGD	DQSwExt	102	44.8083	MGD	DQSwExt	102	37.596	MGD	DQSwExt	102	33.2046	MGD	DQSwExt	102	40.5863	MGD	DQSwExt	102	49.2077	MGD	DQSwExt	102	52.385	MGD	DQSwExt	102	44.9566	MGD	DQSwExt	102	23.8648	MGD	DQSwExt	102	30.1088	MGD	DQSwExt	102	51.3339	MGD	DQSwExt	102
DQSwExt	103	1078.13	MGD	DQSwExt	103	1504.93	MGD	DQSwExt	103	1586.41	MGD	DQSwExt	103	1501.08	MGD	DQSwExt	103	1105	MGD	DQSwExt	103	1728.23	MGD	DQSwExt	103	1628.3	MGD	DQSwExt	103	1424.92	MGD	DQSwExt	103	1400.35	MGD	DQSwExt	103	691.553	MGD	DQSwExt	103	725.689	MGD	DQSwExt	103	1533.67	MGD	DQSwExt	103
DQSwExt	104	690.318	MGD	DQSwExt	104	1006.05	MGD	DQSwExt	104	1089.98	MGD	DQSwExt	104	1002.33	MGD	DQSwExt	104	734.726	MGD	DQSwExt	104	1179.13	MGD	DQSwExt	104	1090.46	MGD	DQSwExt	104	970.022	MGD	DQSwExt	104	930.428	MGD	DQSwExt	104	439.772	MGD	DQSwExt	104	464.856	MGD	DQSwExt	104	1025.25	MGD	DQSwExt	104
DQSwExt	105	187.72	MGD	DQSwExt	105	236.58	MGD	DQSwExt	105	272.403	MGD	DQSwExt	105	237.172	MGD	DQSwExt	105	191.932	MGD	DQSwExt	105	278.796	MGD	DQSwExt	105	267.629	MGD	DQSwExt	105	255.423	MGD	DQSwExt	105	237.605	MGD	DQSwExt	105	127.155	MGD	DQSwExt	105	137.587	MGD	DQSwExt	105	256.641	MGD	DQSwExt	105
DQSwExt	106	143.85	MGD	DQSwExt	106	161.338	MGD	DQSwExt	106	189.857	MGD	DQSwExt	106	162.394	MGD	DQSwExt	106	139.834	MGD	DQSwExt	106	185.997	MGD	DQSwExt	106	187.133	MGD	DQSwExt	106	186.725	MGD	DQSwExt	106	172.675	MGD	DQSwExt	106	105.467	MGD	DQSwExt	106	116.699	MGD	DQSwExt	106	184.555	MGD	DQSwExt	106
DQSwExt	107	140.168	MGD	DQSwExt	107	153.683	MGD	DQSwExt	107	179.748	MGD	DQSwExt	107	154.061	MGD	DQSwExt	107	134.715	MGD	DQSwExt	107	174.648	MGD	DQSwExt	107	177.51	MGD	DQSwExt	107	178.879	MGD	DQSwExt	107	166.118	MGD	DQSwExt	107	105.367	MGD	DQSwExt	107	116.306	MGD	DQSwExt	107	175.725	MGD	DQSwExt	107
DQSwExt	108	136.006	MGD	DQSwExt	108	149.082	MGD	DQSwExt	108	173.295	MGD	DQSwExt	108	149.061	MGD	DQSwExt	108	130.649	MGD	DQSwExt	108	168.395	MGD	DQSwExt	108	171.222	MGD	DQSwExt	108	172.522	MGD	DQSwExt	108	160.696	MGD	DQSwExt	108	103.229	MGD	DQSwExt	108	113.703	MGD	DQSwExt	108	169.698	MGD	DQSwExt	108
DQSwExt	109	127.956	MGD	DQSwExt	109	140.665	MGD	DQSwExt	109	162.961	MGD	DQSwExt	109	140.471	MGD	DQSwExt	109	123.094	MGD	DQSwExt	109	158.508	MGD	DQSwExt	109	160.994	MGD	DQSwExt	109	161.911	MGD	DQSwExt	109	151.005	MGD	DQSwExt	109	97.5037	MGD	DQSwExt	109	107.388	MGD	DQSwExt	109	159.746	MGD	DQSwExt	109
DQSwExt	110	117.624	MGD	DQSwExt	110	129.667	MGD	DQSwExt	110	149.944	MGD	DQSwExt	110	129.413	MGD	DQSwExt	110	113.353	MGD	DQSwExt	110	145.966	MGD	DQSwExt	110	148.123	MGD	DQSwExt	110	148.503	MGD	DQSwExt	110	138.58	MGD	DQSwExt	110	89.752	MGD	DQSwExt	110	98.9942	MGD	DQSwExt	110	147.174	MGD	DQSwExt	110
DQSwExt	111	367.19	MGD	DQSwExt	111	374.771	MGD	DQSwExt	111	601.821	MGD	DQSwExt	111	327.283	MGD	DQSwExt	111	343.745	MGD	DQSwExt	111	434.923	MGD	DQSwExt	111	557.717	MGD	DQSwExt	111	446.598	MGD	DQSwExt	111	418.655	MGD	DQSwExt	111	282.361	MGD	DQSwExt	111	299.868	MGD	DQSwExt	111	446.326	MGD	DQSwExt	111
DQSwExt	112	466.492	MGD	DQSwExt	112	508.034	MGD	DQSwExt	112	786.279	MGD	DQSwExt	112	543.607	MGD	DQSwExt	112	414.772	MGD	DQSwExt	112	631.404	MGD	DQSwExt	112	784.488	MGD	DQSwExt	112	596.971	MGD	DQSwExt	112	588.24	MGD	DQSwExt	112	401.837	MGD	DQSwExt	112	421.547	MGD	DQSwExt	112	611.455	MGD	DQSwExt	112
DQSwExt	113	234.15	MGD	DQSwExt	113	259.844	MGD	DQSwExt	113	429.182	MGD	DQSwExt	113	266.677	MGD	DQSwExt	113	266.251	MGD	DQSwExt	113	352.108	MGD	DQSwExt	113	383.477	MGD	DQSwExt	113	338.458	MGD	DQSwExt	113	285.223	MGD	DQSwExt	113	222.897	MGD	DQSwExt	113	237.638	MGD	DQSwExt	113	309.282	MGD	DQSwExt	113
DQSwExt	114	248.902	MGD	DQSwExt	114	273.489	MGD	DQSwExt	114	491.671	MGD	DQSwExt	114	273.552	MGD	DQSwExt	114	241.753	MGD	DQSwExt	114	361.501	MGD	DQSwExt	114	460.849	MGD	DQSwExt	114	352.106	MGD	DQSwExt	114	323.697	MGD	DQSwExt	114	208.771	MGD	DQSwExt	114	226.421	MGD	DQSwExt	114	343.493	MGD	DQSwExt	114
DQSwExt	115	425.567	MGD	DQSwExt	115	458.16	MGD	DQSwExt	115	819.969	MGD	DQSwExt	115	464.74	MGD	DQSwExt	115	416.027	MGD	DQSwExt	115	608.487	MGD	DQSwExt	115	771.683	MGD	DQSwExt	115	602.225	MGD	DQSwExt	115	557.858	MGD	DQSwExt	115	371.438	MGD	DQSwExt	115	393.528	MGD	DQSwExt	115	568.155	MGD	DQSwExt	115
DQSwExt	116	205.981	MGD	DQSwExt	116	218.888	MGD	DQSwExt	116	321.829	MGD	DQSwExt	116	217.892	MGD	DQSwExt	116	204.077	MGD	DQSwExt	116	265.064	MGD	DQSwExt	116	306.599	MGD	DQSwExt	116	264.828	MGD	DQSwExt	116	246.617	MGD	DQSwExt	116	181.335	MGD	DQSwExt	116	195.835	MGD	DQSwExt	116	259.878	MGD	DQSwExt	116
DQSwExt	117	846.881	MGD	DQSwExt	117	793.347	MGD	DQSwExt	117	1525.91	MGD	DQSwExt	117	757.028	MGD	DQSwExt	117	882.266	MGD	DQSwExt	117	1081.44	MGD	DQSwExt	117	1340.53	MGD	DQSwExt	117	1158.86	MGD	DQSwExt	117	887.181	MGD	DQSwExt	117	795.354	MGD	DQSwExt	117	826.681	MGD	DQSwExt	117	1008	MGD	DQSwExt	117
DQSwExt	118	699.637	MGD	DQSwExt	118	653.626	MGD	DQSwExt	118	1249.53	MGD	DQSwExt	118	620.477	MGD	DQSwExt	118	723.632	MGD	DQSwExt	118	880.543	MGD	DQSwExt	118	1102.17	MGD	DQSwExt	118	959.799	MGD	DQSwExt	118	738.706	MGD	DQSwExt	118	656.783	MGD	DQSwExt	118	680.818	MGD	DQSwExt	118	829.166	MGD	DQSwExt	118
DQSwExt	119	370.05	MGD	DQSwExt	119	360.737	MGD	DQSwExt	119	588.211	MGD	DQSwExt	119	350.861	MGD	DQSwExt	119	380.788	MGD	DQSwExt	119	455.667	MGD	DQSwExt	119	534.524	MGD	DQSwExt	119	491.353	MGD	DQSwExt	119	405.458	MGD	DQSwExt	119	342.445	MGD	DQSwExt	119	363.512	MGD	DQSwExt	119	435.147	MGD	DQSwExt	119
DQSwExt	120	306.964	MGD	DQSwExt	120	305.748	MGD	DQSwExt	120	417.631	MGD	DQSwExt	120	302.17	MGD	DQSwExt	120	312.144	MGD	DQSwExt	120	360.538	MGD	DQSwExt	120	395.393	MGD	DQSwExt	120	379.639	MGD	DQSwExt	120	342.166	MGD	DQSwExt	120	291.584	MGD	DQSwExt	120	306.639	MGD	DQSwExt	120	350.735	MGD	DQSwExt	120
DQSwExt	121	300.892	MGD	DQSwExt	121	298.909	MGD	DQSwExt	121	395.447	MGD	DQSwExt	121	296.754	MGD	DQSwExt	121	305.29	MGD	DQSwExt	121	348.522	MGD	DQSwExt	121	378.164	MGD	DQSwExt	121	367.09	MGD	DQSwExt	121	335	MGD	DQSwExt	121	287.117	MGD	DQSwExt	121	301.515	MGD	DQSwExt	121	341.597	MGD	DQSwExt	121
DQSwExt	122	288.637	MGD	DQSwExt	122	285.814	MGD	DQSwExt	122	375.935	MGD	DQSwExt	122	283.876	MGD	DQSwExt	122	292.57	MGD	DQSwExt	122	332.619	MGD	DQSwExt	122	360.11	MGD	DQSwExt	122	351.406	MGD	DQSwExt	122	321.117	MGD	DQSwExt	122	276.164	MGD	DQSwExt	122	289.707	MGD	DQSwExt	122	326.206	MGD	DQSwExt	122
DQSwExt	123	269.68	MGD	DQSwExt	123	266.441	MGD	DQSwExt	123	350.102	MGD	DQSwExt	123	264.627	MGD	DQSwExt	123	273.159	MGD	DQSwExt	123	309.96	MGD	DQSwExt	123	335.485	MGD	DQSwExt	123	327.994	MGD	DQSwExt	123	299.632	MGD	DQSwExt	123	258.356	MGD	DQSwExt	123	270.952	MGD	DQSwExt	123	304.105	MGD	DQSwExt	123
DQSwExt	124	247.038	MGD	DQSwExt	124	243.737	MGD	DQSwExt	124	320.208	MGD	DQSwExt	124	242.021	MGD	DQSwExt	124	250.056	MGD	DQSwExt	124	283.505	MGD	DQSwExt	124	306.906	MGD	DQSwExt	124	299.944	MGD	DQSwExt	124	273.891	MGD	DQSwExt	124	236.784	MGD	DQSwExt	124	248.404	MGD	DQSwExt	124	278.321	MGD	DQSwExt	124
DQSwExt	125	223.099	MGD	DQSwExt	125	219.918	MGD	DQSwExt	125	288.921	MGD	DQSwExt	125	218.314	MGD	DQSwExt	125	225.625	MGD	DQSwExt	125	255.782	MGD	DQSwExt	125	277.011	MGD	DQSwExt	125	270.564	MGD	DQSwExt	125	246.995	MGD	DQSwExt	125	213.805	MGD	DQSwExt	125	224.506	MGD	DQSwExt	125	251.315	MGD	DQSwExt	125
DQSwExt	126	199.416	MGD	DQSwExt	126	196.461	MGD	DQSwExt	126	258.164	MGD	DQSwExt	126	194.972	MGD	DQSwExt	126	201.484	MGD	DQSwExt	126	228.516	MGD	DQSwExt	126	247.638	MGD	DQSwExt	126	241.664	MGD	DQSwExt	126	220.559	MGD	DQSwExt	126	190.981	MGD	DQSwExt	126	200.837	MGD	DQSwExt	126	224.777	MGD	DQSwExt	126
DQSwExt	127	176.877	MGD	DQSwExt	127	174.269	MGD	DQSwExt	127	228.769	MGD	DQSwExt	127	172.913	MGD	DQSwExt	127	178.476	MGD	DQSwExt	127	202.443	MGD	DQSwExt	127	219.557	MGD	DQSwExt	127	214.084	MGD	DQSwExt	127	195.513	MGD	DQSwExt	127	169.216	MGD	DQSwExt	127	178.224	MGD	DQSwExt	127	199.514	MGD	DQSwExt	127
DQSwExt	128	156.594	MGD	DQSwExt	128	154.35	MGD	DQSwExt	128	202.079	MGD	DQSwExt	128	153.148	MGD	DQSwExt	128	157.81	MGD	DQSwExt	128	179.007	MGD	DQSwExt	128	194.109	MGD	DQSwExt	128	189.33	MGD	DQSwExt	128	173.104	MGD	DQSwExt	128	149.7	MGD	DQSwExt	128	157.828	MGD	DQSwExt	128	176.703	MGD	DQSwExt	128
DQSwExt	129	138.706	MGD	DQSwExt	129	136.774	MGD	DQSwExt	129	178.495	MGD	DQSwExt	129	135.719	MGD	DQSwExt	129	139.592	MGD	DQSwExt	129	158.315	MGD	DQSwExt	129	171.603	MGD	DQSwExt	129	167.477	MGD	DQSwExt	129	153.317	MGD	DQSwExt	129	132.532	MGD	DQSwExt	129	139.775	MGD	DQSwExt	129	156.502	MGD	DQSwExt	129
DQSwExt	130	123.049	MGD	DQSwExt	130	121.388	MGD	DQSwExt	130	157.853	MGD	DQSwExt	130	120.461	MGD	DQSwExt	130	123.663	MGD	DQSwExt	130	140.226	MGD	DQSwExt	130	151.888	MGD	DQSwExt	130	148.321	MGD	DQSwExt	130	135.97	MGD	DQSwExt	130	117.509	MGD	DQSwExt	130	123.968	MGD	DQSwExt	130	138.77	MGD	DQSwExt	130
DQSwExt	131	742.465	MGD	DQSwExt	131	914.415	MGD	DQSwExt	131	1261.96	MGD	DQSwExt	131	851.429	MGD	DQSwExt	131	777.215	MGD	DQSwExt	131	1112.07	MGD	DQSwExt	131	1170.23	MGD	DQSwExt	131	1095.47	MGD	DQSwExt	131	985.267	MGD	DQSwExt	131	598.641	MGD	DQSwExt	131	648.443	MGD	DQSwExt	131	1086.39	MGD	DQSwExt	131
DQSwExt	132	828.926	MGD	DQSwExt	132	1064.36	MGD	DQSwExt	132	1373.97	MGD	DQSwExt	132	1015.69	MGD	DQSwExt	132	873.944	MGD	DQSwExt	132	1283.92	MGD	DQSwExt	132	1285.72	MGD	DQSwExt	132	1223.74	MGD	DQSwExt	132	1120.13	MGD	DQSwExt	132	636.913	MGD	DQSwExt	132	682.494	MGD	DQSwExt	132	1234.56	MGD	DQSwExt	132
DQSwExt	133	257.157	MGD	DQSwExt	133	292.004	MGD	DQSwExt	133	430.805	MGD	DQSwExt	133	260.658	MGD	DQSwExt	133	263.034	MGD	DQSwExt	133	347.641	MGD	DQSwExt	133	398.455	MGD	DQSwExt	133	371.017	MGD	DQSwExt	133	327.785	MGD	DQSwExt	133	207.534	MGD	DQSwExt	133	225.458	MGD	DQSwExt	133	351.107	MGD	DQSwExt	133
DQSwExt	134	185.067	MGD	DQSwExt	134	197.846	MGD	DQSwExt	134	267.651	MGD	DQSwExt	134	181.643	MGD	DQSwExt	134	186.423	MGD	DQSwExt	134	227.656	MGD	DQSwExt	134	255.828	MGD	DQSwExt	134	248.476	MGD	DQSwExt	134	226.864	MGD	DQSwExt	134	156.89	MGD	DQSwExt	134	176.637	MGD	DQSwExt	134	234.456	MGD	DQSwExt	134
DQSwExt	135	175.268	MGD	DQSwExt	135	185.567	MGD	DQSwExt	135	243.221	MGD	DQSwExt	135	170.696	MGD	DQSwExt	135	176.43	MGD	DQSwExt	135	211.13	MGD	DQSwExt	135	234.351	MGD	DQSwExt	135	231.481	MGD	DQSwExt	135	213.45	MGD	DQSwExt	135	150.395	MGD	DQSwExt	135	170.236	MGD	DQSwExt	135	218.364	MGD	DQSwExt	135
DQSwExt	136	166.944	MGD	DQSwExt	136	176.648	MGD	DQSwExt	136	229.675	MGD	DQSwExt	136	162.086	MGD	DQSwExt	136	168.075	MGD	DQSwExt	136	200.403	MGD	DQSwExt	136	221.718	MGD	DQSwExt	136	220.042	MGD	DQSwExt	136	203.382	MGD	DQSwExt	136	143.395	MGD	DQSwExt	136	163.038	MGD	DQSwExt	136	207.719	MGD	DQSwExt	136
DQSwExt	137	154.83	MGD	DQSwExt	137	163.906	MGD	DQSwExt	137	212.826	MGD	DQSwExt	137	150.045	MGD	DQSwExt	137	155.947	MGD	DQSwExt	137	185.938	MGD	DQSwExt	137	205.747	MGD	DQSwExt	137	204.391	MGD	DQSwExt	137	188.928	MGD	DQSwExt	137	132.844	MGD	DQSwExt	137	151.812	MGD	DQSwExt	137	193.201	MGD	DQSwExt	137
DQSwExt	138	141.183	MGD	DQSwExt	138	149.49	MGD	DQSwExt	138	194.775	MGD	DQSwExt	138	136.358	MGD	DQSwExt	138	142.076	MGD	DQSwExt	138	169.638	MGD	DQSwExt	138	188.175	MGD	DQSwExt	138	186.315	MGD	DQSwExt	138	172.098	MGD	DQSwExt	138	120.775	MGD	DQSwExt	138	138.75	MGD	DQSwExt	138	176.721	MGD	DQSwExt	138
DQSwExt	139	126.858	MGD	DQSwExt	139	134.271	MGD	DQSwExt	139	175.543	MGD	DQSwExt	139	122.204	MGD	DQSwExt	139	127.555	MGD	DQSwExt	139	152.486	MGD	DQSwExt	139	169.597	MGD	DQSwExt	139	167.325	MGD	DQSwExt	139	154.393	MGD	DQSwExt	139	108.311	MGD	DQSwExt	139	125.082	MGD	DQSwExt	139	159.291	MGD	DQSwExt	139
DQSwExt	140	112.816	MGD	DQSwExt	140	119.291	MGD	DQSwExt	140	156.455	MGD	DQSwExt	140	108.385	MGD	DQSwExt	140	113.3	MGD	DQSwExt	140	135.501	MGD	DQSwExt	140	151.165	MGD	DQSwExt	140	148.72	MGD	DQSwExt	140	137.17	MGD	DQSwExt	140	96.2269	MGD	DQSwExt	140	111.561	MGD	DQSwExt	140	141.999	MGD	DQSwExt	140
DQSwExt	141	99.77	MGD	DQSwExt	141	105.324	MGD	DQSwExt	141	138.407	MGD	DQSwExt	141	95.6332	MGD	DQSwExt	141	100.107	MGD	DQSwExt	141	119.64	MGD	DQSwExt	141	133.762	MGD	DQSwExt	141	131.618	MGD	DQSwExt	141	121.382	MGD	DQSwExt	141	85.2084	MGD	DQSwExt	141	99.0366	MGD	DQSwExt	141	125.712	MGD	DQSwExt	141
DQSwExt	142	396.298	MGD	DQSwExt	142	451.791	MGD	DQSwExt	142	782.491	MGD	DQSwExt	142	376.514	MGD	DQSwExt	142	433.526	MGD	DQSwExt	142	555.73	MGD	DQSwExt	142	755.954	MGD	DQSwExt	142	612.391	MGD	DQSwExt	142	544.974	MGD	DQSwExt	142	410.424	MGD	DQSwExt	142	463.355	MGD	DQSwExt	142	539.486	MGD	DQSwExt	142
DQSwExt	143	123.418	MGD	DQSwExt	143	134.274	MGD	DQSwExt	143	216.114	MGD	DQSwExt	143	113.914	MGD	DQSwExt	143	121.484	MGD	DQSwExt	143	160.175	MGD	DQSwExt	143	212.879	MGD	DQSwExt	143	181.015	MGD	DQSwExt	143	165.782	MGD	DQSwExt	143	106.835	MGD	DQSwExt	143	134.609	MGD	DQSwExt	143	167.549	MGD	DQSwExt	143
DQSwExt	144	361.662	MGD	DQSwExt	144	372.945	MGD	DQSwExt	144	738.81	MGD	DQSwExt	144	295.83	MGD	DQSwExt	144	389.641	MGD	DQSwExt	144	458.198	MGD	DQSwExt	144	705.689	MGD	DQSwExt	144	528.418	MGD	DQSwExt	144	454.233	MGD	DQSwExt	144	297.438	MGD	DQSwExt	144	348.022	MGD	DQSwExt	144	507.727	MGD	DQSwExt	144
DQSwExt	145	116.668	MGD	DQSwExt	145	125.732	MGD	DQSwExt	145	214.094	MGD	DQSwExt	145	97.7325	MGD	DQSwExt	145	119.283	MGD	DQSwExt	145	149.413	MGD	DQSwExt	145	214.236	MGD	DQSwExt	145	175.924	MGD	DQSwExt	145	153.994	MGD	DQSwExt	145	91.3916	MGD	DQSwExt	145	122.188	MGD	DQSwExt	145	167.907	MGD	DQSwExt	145
DQSwExt	146	154.232	MGD	DQSwExt	146	153.889	MGD	DQSwExt	146	319.068	MGD	DQSwExt	146	118.288	MGD	DQSwExt	146	163.61	MGD	DQSwExt	146	186.671	MGD	DQSwExt	146	302.673	MGD	DQSwExt	146	232.98	MGD	DQSwExt	146	196.175	MGD	DQSwExt	146	108.942	MGD	DQSwExt	146	144.875	MGD	DQSwExt	146	225.727	MGD	DQSwExt	146
DQSwExt	147	105.023	MGD	DQSwExt	147	112.04	MGD	DQSwExt	147	187.629	MGD	DQSwExt	147	88.2593	MGD	DQSwExt	147	109.185	MGD	DQSwExt	147	132.378	MGD	DQSwExt	147	185.883	MGD	DQSwExt	147	164.537	MGD	DQSwExt	147	146.058	MGD	DQSwExt	147	81.0077	MGD	DQSwExt	147	113.366	MGD	DQSwExt	147	154.589	MGD	DQSwExt	147
DQSwExt	148	100.59	MGD	DQSwExt	148	108.016	MGD	DQSwExt	148	175.776	MGD	DQSwExt	148	84.4612	MGD	DQSwExt	148	104.739	MGD	DQSwExt	148	127.38	MGD	DQSwExt	148	175.787	MGD	DQSwExt	148	160.039	MGD	DQSwExt	148	142.758	MGD	DQSwExt	148	77.521	MGD	DQSwExt	148	110.469	MGD	DQSwExt	148	148.319	MGD	DQSwExt	148
DQSwExt	149	95.0534	MGD	DQSwExt	149	101.887	MGD	DQSwExt	149	167.37	MGD	DQSwExt	149	79.2858	MGD	DQSwExt	149	99.2855	MGD	DQSwExt	149	120.855	MGD	DQSwExt	149	167.016	MGD	DQSwExt	149	153.793	MGD	DQSwExt	149	136.63	MGD	DQSwExt	149	73.0688	MGD	DQSwExt	149	105.02	MGD	DQSwExt	149	140.775	MGD	DQSwExt	149
DQSwExt	150	87.6672	MGD	DQSwExt	150	93.8906	MGD	DQSwExt	150	155.115	MGD	DQSwExt	150	72.4385	MGD	DQSwExt	150	91.265	MGD	DQSwExt	150	111.189	MGD	DQSwExt	150	155.402	MGD	DQSwExt	150	143.329	MGD	DQSwExt	150	127.427	MGD	DQSwExt	150	67.0864	MGD	DQSwExt	150	96.7995	MGD	DQSwExt	150	130.57	MGD	DQSwExt	150
DQSwExt	151	79.5663	MGD	DQSwExt	151	85.2237	MGD	DQSwExt	151	140.705	MGD	DQSwExt	151	65.3191	MGD	DQSwExt	151	82.1642	MGD	DQSwExt	151	100.185	MGD	DQSwExt	151	141.89	MGD	DQSwExt	151	130.796	MGD	DQSwExt	151	116.738	MGD	DQSwExt	151	60.8135	MGD	DQSwExt	151	87.4653	MGD	DQSwExt	151	118.991	MGD	DQSwExt	151
DQSwExt	152	70.7896	MGD	DQSwExt	152	75.9171	MGD	DQSwExt	152	125.213	MGD	DQSwExt	152	58.2843	MGD	DQSwExt	152	73.0663	MGD	DQSwExt	152	89.1245	MGD	DQSwExt	152	126.857	MGD	DQSwExt	152	117.116	MGD	DQSwExt	152	104.874	MGD	DQSwExt	152	54.4921	MGD	DQSwExt	152	78.1711	MGD	DQSwExt	152	106.283	MGD	DQSwExt	152
DQSwExt	153	804.802	MGD	DQSwExt	153	1017.27	MGD	DQSwExt	153	1515.62	MGD	DQSwExt	153	927.463	MGD	DQSwExt	153	644.224	MGD	DQSwExt	153	1122.71	MGD	DQSwExt	153	1390.83	MGD	DQSwExt	153	1172.21	MGD	DQSwExt	153	1376.71	MGD	DQSwExt	153	659.173	MGD	DQSwExt	153	761.67	MGD	DQSwExt	153	1095.05	MGD	DQSwExt	153
DQSwExt	154	156.257	MGD	DQSwExt	154	189.856	MGD	DQSwExt	154	295.446	MGD	DQSwExt	154	161.41	MGD	DQSwExt	154	129.481	MGD	DQSwExt	154	209.995	MGD	DQSwExt	154	281.606	MGD	DQSwExt	154	256.519	MGD	DQSwExt	154	286.575	MGD	DQSwExt	154	121.744	MGD	DQSwExt	154	157.308	MGD	DQSwExt	154	231.066	MGD	DQSwExt	154
DQSwExt	155	293.223	MGD	DQSwExt	155	275.026	MGD	DQSwExt	155	588.577	MGD	DQSwExt	155	248.326	MGD	DQSwExt	155	270.256	MGD	DQSwExt	155	361.997	MGD	DQSwExt	155	537.412	MGD	DQSwExt	155	471.04	MGD	DQSwExt	155	397.827	MGD	DQSwExt	155	259.176	MGD	DQSwExt	155	304.204	MGD	DQSwExt	155	392.385	MGD	DQSwExt	155
DQSwExt	156	91.0144	MGD	DQSwExt	156	95.9327	MGD	DQSwExt	156	176.338	MGD	DQSwExt	156	79.7845	MGD	DQSwExt	156	83.0979	MGD	DQSwExt	156	115.771	MGD	DQSwExt	156	172.469	MGD	DQSwExt	156	167.72	MGD	DQSwExt	156	162.096	MGD	DQSwExt	156	72.4262	MGD	DQSwExt	156	98.0348	MGD	DQSwExt	156	140.349	MGD	DQSwExt	156
DQSwExt	157	727.603	MGD	DQSwExt	157	853.14	MGD	DQSwExt	157	1145.83	MGD	DQSwExt	157	701.755	MGD	DQSwExt	157	569.41	MGD	DQSwExt	157	941.184	MGD	DQSwExt	157	1203.73	MGD	DQSwExt	157	1022.22	MGD	DQSwExt	157	1012.27	MGD	DQSwExt	157	419.902	MGD	DQSwExt	157	491.87	MGD	DQSwExt	157	949.179	MGD	DQSwExt	157
DQSwExt	158	253.755	MGD	DQSwExt	158	314.957	MGD	DQSwExt	158	455.037	MGD	DQSwExt	158	250.286	MGD	DQSwExt	158	187.599	MGD	DQSwExt	158	358.007	MGD	DQSwExt	158	474.067	MGD	DQSwExt	158	413.685	MGD	DQSwExt	158	411.074	MGD	DQSwExt	158	133.553	MGD	DQSwExt	158	175.585	MGD	DQSwExt	158	368.721	MGD	DQSwExt	158
DQSwExt	159	287.92	MGD	DQSwExt	159	360.176	MGD	DQSwExt	159	487.24	MGD	DQSwExt	159	300.457	MGD	DQSwExt	159	206.552	MGD	DQSwExt	159	408.604	MGD	DQSwExt	159	515.547	MGD	DQSwExt	159	454.361	MGD	DQSwExt	159	450.696	MGD	DQSwExt	159	151.501	MGD	DQSwExt	159	192.36	MGD	DQSwExt	159	398.137	MGD	DQSwExt	159
DQSwExt	160	152.98	MGD	DQSwExt	160	173.353	MGD	DQSwExt	160	247.094	MGD	DQSwExt	160	147.99	MGD	DQSwExt	160	122.892	MGD	DQSwExt	160	190.667	MGD	DQSwExt	160	256.2	MGD	DQSwExt	160	246.059	MGD	DQSwExt	160	244.734	MGD	DQSwExt	160	97.0635	MGD	DQSwExt	160	129.744	MGD	DQSwExt	160	218.481	MGD	DQSwExt	160
DQSwExt	161	1250.25	MGD	DQSwExt	161	1608.26	MGD	DQSwExt	161	2120.99	MGD	DQSwExt	161	1374.35	MGD	DQSwExt	161	1093.72	MGD	DQSwExt	161	1708.65	MGD	DQSwExt	161	1936.55	MGD	DQSwExt	161	1761.67	MGD	DQSwExt	161	1707.95	MGD	DQSwExt	161	977.958	MGD	DQSwExt	161	1049.12	MGD	DQSwExt	161	1647.63	MGD	DQSwExt	161
DQSwExt	162	340.351	MGD	DQSwExt	162	417.536	MGD	DQSwExt	162	542.788	MGD	DQSwExt	162	354.737	MGD	DQSwExt	162	291.112	MGD	DQSwExt	162	441.827	MGD	DQSwExt	162	515.694	MGD	DQSwExt	162	492.047	MGD	DQSwExt	162	478.608	MGD	DQSwExt	162	250.678	MGD	DQSwExt	162	292.288	MGD	DQSwExt	162	454.387	MGD	DQSwExt	162
DQSwExt	163	266.22	MGD	DQSwExt	163	320.162	MGD	DQSwExt	163	409.484	MGD	DQSwExt	163	300.663	MGD	DQSwExt	163	274.115	MGD	DQSwExt	163	354.671	MGD	DQSwExt	163	439.687	MGD	DQSwExt	163	430.195	MGD	DQSwExt	163	404.916	MGD	DQSwExt	163	184.623	MGD	DQSwExt	163	223.051	MGD	DQSwExt	163	416.04	MGD	DQSwExt	163
DQSwExt	164	213.317	MGD	DQSwExt	164	242.04	MGD	DQSwExt	164	308.198	MGD	DQSwExt	164	218.969	MGD	DQSwExt	164	198.146	MGD	DQSwExt	164	260.772	MGD	DQSwExt	164	315.772	MGD	DQSwExt	164	311.391	MGD	DQSwExt	164	301.368	MGD	DQSwExt	164	156.981	MGD	DQSwExt	164	189.829	MGD	DQSwExt	164	291.385	MGD	DQSwExt	164
DQSwExt	165	196.661	MGD	DQSwExt	165	220.444	MGD	DQSwExt	165	277.267	MGD	DQSwExt	165	199.775	MGD	DQSwExt	165	181.4	MGD	DQSwExt	165	235.043	MGD	DQSwExt	165	284.283	MGD	DQSwExt	165	283.254	MGD	DQSwExt	165	273.767	MGD	DQSwExt	165	146.681	MGD	DQSwExt	165	176.608	MGD	DQSwExt	165	263.534	MGD	DQSwExt	165
DQSwExt	166	324.888	MGD	DQSwExt	166	476.206	MGD	DQSwExt	166	745.049	MGD	DQSwExt	166	382.264	MGD	DQSwExt	166	453.133	MGD	DQSwExt	166	564.097	MGD	DQSwExt	166	533.442	MGD	DQSwExt	166	629.772	MGD	DQSwExt	166	705.34	MGD	DQSwExt	166	351.288	MGD	DQSwExt	166	389.538	MGD	DQSwExt	166	631.002	MGD	DQSwExt	166
DQSwExt	167	186.331	MGD	DQSwExt	167	230.671	MGD	DQSwExt	167	313.706	MGD	DQSwExt	167	200.431	MGD	DQSwExt	167	201.818	MGD	DQSwExt	167	256.702	MGD	DQSwExt	167	283.526	MGD	DQSwExt	167	301.595	MGD	DQSwExt	167	302.168	MGD	DQSwExt	167	159.676	MGD	DQSwExt	167	186.11	MGD	DQSwExt	167	287.171	MGD	DQSwExt	167
DQSwExt	168	156.588	MGD	DQSwExt	168	189.534	MGD	DQSwExt	168	244.349	MGD	DQSwExt	168	168.114	MGD	DQSwExt	168	163.317	MGD	DQSwExt	168	205.545	MGD	DQSwExt	168	235.006	MGD	DQSwExt	168	244.081	MGD	DQSwExt	168	243.697	MGD	DQSwExt	168	129.018	MGD	DQSwExt	168	152.133	MGD	DQSwExt	168	234.626	MGD	DQSwExt	168
DQSwExt	169	137.744	MGD	DQSwExt	169	168.039	MGD	DQSwExt	169	214.389	MGD	DQSwExt	169	149.408	MGD	DQSwExt	169	145.072	MGD	DQSwExt	169	181.241	MGD	DQSwExt	169	207.639	MGD	DQSwExt	169	215.494	MGD	DQSwExt	169	217.281	MGD	DQSwExt	169	114.285	MGD	DQSwExt	169	134.735	MGD	DQSwExt	169	209.376	MGD	DQSwExt	169
DQSwExt	170	121.543	MGD	DQSwExt	170	148.849	MGD	DQSwExt	170	190.399	MGD	DQSwExt	170	132.625	MGD	DQSwExt	170	128.931	MGD	DQSwExt	170	160.795	MGD	DQSwExt	170	183.857	MGD	DQSwExt	170	191.526	MGD	DQSwExt	170	194.024	MGD	DQSwExt	170	101.803	MGD	DQSwExt	170	119.83	MGD	DQSwExt	170	186.591	MGD	DQSwExt	170
DQSwExt	171	107.025	MGD	DQSwExt	171	131.237	MGD	DQSwExt	171	167.763	MGD	DQSwExt	171	117.252	MGD	DQSwExt	171	114.004	MGD	DQSwExt	171	141.671	MGD	DQSwExt	171	161.938	MGD	DQSwExt	171	169.24	MGD	DQSwExt	171	171.962	MGD	DQSwExt	171	90.2644	MGD	DQSwExt	171	106.106	MGD	DQSwExt	171	165.133	MGD	DQSwExt	171
DQSwExt	172	94.4382	MGD	DQSwExt	172	115.648	MGD	DQSwExt	172	148.155	MGD	DQSwExt	172	103.499	MGD	DQSwExt	172	100.743	MGD	DQSwExt	172	125.044	MGD	DQSwExt	172	142.857	MGD	DQSwExt	172	149.712	MGD	DQSwExt	172	151.841	MGD	DQSwExt	172	80.0721	MGD	DQSwExt	172	93.9495	MGD	DQSwExt	172	145.076	MGD	DQSwExt	172
DQSwExt	173	83.4403	MGD	DQSwExt	173	101.933	MGD	DQSwExt	173	130.7	MGD	DQSwExt	173	91.4123	MGD	DQSwExt	173	89.0169	MGD	DQSwExt	173	110.283	MGD	DQSwExt	173	126.001	MGD	DQSwExt	173	132.353	MGD	DQSwExt	173	133.932	MGD	DQSwExt	173	71.0468	MGD	DQSwExt	173	83.2092	MGD	DQSwExt	173	127.634	MGD	DQSwExt	173
DQSwExt	174	162.123	MGD	DQSwExt	174	456.89	MGD	DQSwExt	174	373.213	MGD	DQSwExt	174	433.645	MGD	DQSwExt	174	425.369	MGD	DQSwExt	174	502.86	MGD	DQSwExt	174	346.251	MGD	DQSwExt	174	436.282	MGD	DQSwExt	174	1133.05	MGD	DQSwExt	174	288.049	MGD	DQSwExt	174	315.346	MGD	DQSwExt	174	1166.48	MGD	DQSwExt	174
DQSwExt	175	72.9103	MGD	DQSwExt	175	126.45	MGD	DQSwExt	175	133.642	MGD	DQSwExt	175	114.708	MGD	DQSwExt	175	115.708	MGD	DQSwExt	175	141.126	MGD	DQSwExt	175	125.47	MGD	DQSwExt	175	147.514	MGD	DQSwExt	175	309.173	MGD	DQSwExt	175	81.3396	MGD	DQSwExt	175	91.4774	MGD	DQSwExt	175	302.099	MGD	DQSwExt	175
DQSwExt	176	59.8573	MGD	DQSwExt	176	80.9147	MGD	DQSwExt	176	97.2111	MGD	DQSwExt	176	73.6854	MGD	DQSwExt	176	71.8342	MGD	DQSwExt	176	88.6774	MGD	DQSwExt	176	93.1026	MGD	DQSwExt	176	107.487	MGD	DQSwExt	176	151.053	MGD	DQSwExt	176	55.3308	MGD	DQSwExt	176	64.4154	MGD	DQSwExt	176	137.455	MGD	DQSwExt	176
DQSwExt	177	52.2635	MGD	DQSwExt	177	66.9593	MGD	DQSwExt	177	83.0722	MGD	DQSwExt	177	61.3863	MGD	DQSwExt	177	59.5198	MGD	DQSwExt	177	73.4136	MGD	DQSwExt	177	79.2561	MGD	DQSwExt	177	93.3704	MGD	DQSwExt	177	123.349	MGD	DQSwExt	177	47.0892	MGD	DQSwExt	177	55.2405	MGD	DQSwExt	177	106.814	MGD	DQSwExt	177
DQSwExt	178	52.603	MGD	DQSwExt	178	190.738	MGD	DQSwExt	178	167.298	MGD	DQSwExt	178	140.425	MGD	DQSwExt	178	150.154	MGD	DQSwExt	178	128.645	MGD	DQSwExt	178	88.785	MGD	DQSwExt	178	138.795	MGD	DQSwExt	178	776.866	MGD	DQSwExt	178	93.1645	MGD	DQSwExt	178	104.647	MGD	DQSwExt	178	480.771	MGD	DQSwExt	178
DQSwExt	179	41.5273	MGD	DQSwExt	179	69.7645	MGD	DQSwExt	179	76.6356	MGD	DQSwExt	179	58.2248	MGD	DQSwExt	179	58.0483	MGD	DQSwExt	179	64.1012	MGD	DQSwExt	179	62.8626	MGD	DQSwExt	179	82.9231	MGD	DQSwExt	179	282.517	MGD	DQSwExt	179	42.7831	MGD	DQSwExt	179	49.384	MGD	DQSwExt	179	168.07	MGD	DQSwExt	179
DQSwExt	180	37.1027	MGD	DQSwExt	180	56.9499	MGD	DQSwExt	180	66.0391	MGD	DQSwExt	180	52.1248	MGD	DQSwExt	180	50.0639	MGD	DQSwExt	180	57.7616	MGD	DQSwExt	180	55.8191	MGD	DQSwExt	180	77.6833	MGD	DQSwExt	180	170.785	MGD	DQSwExt	180	38.2488	MGD	DQSwExt	180	44.6974	MGD	DQSwExt	180	110.496	MGD	DQSwExt	180
DQSwExt	181	33.5471	MGD	DQSwExt	181	66.968	MGD	DQSwExt	181	71.4411	MGD	DQSwExt	181	57.0053	MGD	DQSwExt	181	54.6778	MGD	DQSwExt	181	57.2102	MGD	DQSwExt	181	50.8282	MGD	DQSwExt	181	76.1765	MGD	DQSwExt	181	264.648	MGD	DQSwExt	181	38.6553	MGD	DQSwExt	181	44.9057	MGD	DQSwExt	181	150.535	MGD	DQSwExt	181
DQSwExt	182	29.8747	MGD	DQSwExt	182	57.3868	MGD	DQSwExt	182	62.235	MGD	DQSwExt	182	51.8003	MGD	DQSwExt	182	49.9432	MGD	DQSwExt	182	53.7602	MGD	DQSwExt	182	45.9725	MGD	DQSwExt	182	71.8824	MGD	DQSwExt	182	195.205	MGD	DQSwExt	182	36.6898	MGD	DQSwExt	182	42.2679	MGD	DQSwExt	182	118.355	MGD	DQSwExt	182
DQSwExt	183	26.8477	MGD	DQSwExt	183	54.6954	MGD	DQSwExt	183	58.5751	MGD	DQSwExt	183	49.6582	MGD	DQSwExt	183	47.9374	MGD	DQSwExt	183	50.7851	MGD	DQSwExt	183	41.6861	MGD	DQSwExt	183	67.7369	MGD	DQSwExt	183	183.999	MGD	DQSwExt	183	35.1254	MGD	DQSwExt	183	40.2008	MGD	DQSwExt	183	112.019	MGD	DQSwExt	183
DQSwExt	184	24.1533	MGD	DQSwExt	184	51.163	MGD	DQSwExt	184	54.2291	MGD	DQSwExt	184	46.4599	MGD	DQSwExt	184	44.8495	MGD	DQSwExt	184	46.8636	MGD	DQSwExt	184	37.5458	MGD	DQSwExt	184	62.6394	MGD	DQSwExt	184	173.01	MGD	DQSwExt	184	32.6758	MGD	DQSwExt	184	37.2368	MGD	DQSwExt	184	104.566	MGD	DQSwExt	184
DQSwExt	185	21.7437	MGD	DQSwExt	185	46.7806	MGD	DQSwExt	185	49.2276	MGD	DQSwExt	185	42.4744	MGD	DQSwExt	185	40.9537	MGD	DQSwExt	185	42.3693	MGD	DQSwExt	185	33.6827	MGD	DQSwExt	185	57.0198	MGD	DQSwExt	185	158.547	MGD	DQSwExt	185	29.685	MGD	DQSwExt	185	33.6867	MGD	DQSwExt	185	94.9016	MGD	DQSwExt	185
DQSwExt	186	19.594	MGD	DQSwExt	186	42.2314	MGD	DQSwExt	186	44.2482	MGD	DQSwExt	186	38.3702	MGD	DQSwExt	186	36.918	MGD	DQSwExt	186	37.9614	MGD	DQSwExt	186	30.2509	MGD	DQSwExt	186	51.3876	MGD	DQSwExt	186	142.593	MGD	DQSwExt	186	26.7135	MGD	DQSwExt	186	30.1527	MGD	DQSwExt	186	85.2275	MGD	DQSwExt	186
DQSwExt	187	56.046	MGD	DQSwExt	187	402.728	MGD	DQSwExt	187	259.428	MGD	DQSwExt	187	340.79	MGD	DQSwExt	187	344.612	MGD	DQSwExt	187	387.501	MGD	DQSwExt	187	170.394	MGD	DQSwExt	187	261.472	MGD	DQSwExt	187	1138.64	MGD	DQSwExt	187	193.279	MGD	DQSwExt	187	194.849	MGD	DQSwExt	187	1080.04	MGD	DQSwExt	187
DQSwExt	188	17.9604	MGD	DQSwExt	188	74.6329	MGD	DQSwExt	188	56.2759	MGD	DQSwExt	188	65.066	MGD	DQSwExt	188	63.2581	MGD	DQSwExt	188	68.9622	MGD	DQSwExt	188	36.726	MGD	DQSwExt	188	62.0553	MGD	DQSwExt	188	251.063	MGD	DQSwExt	188	38.1221	MGD	DQSwExt	188	39.1321	MGD	DQSwExt	188	206.975	MGD	DQSwExt	188
DQSwExt	189	48.0515	MGD	DQSwExt	189	438.618	MGD	DQSwExt	189	263.922	MGD	DQSwExt	189	366.512	MGD	DQSwExt	189	374.212	MGD	DQSwExt	189	426.955	MGD	DQSwExt	189	171.179	MGD	DQSwExt	189	263.346	MGD	DQSwExt	189	1211.34	MGD	DQSwExt	189	196.589	MGD	DQSwExt	189	194.919	MGD	DQSwExt	189	1180.16	MGD	DQSwExt	189
DQSwExt	190	16.2542	MGD	DQSwExt	190	97.6272	MGD	DQSwExt	190	70.2959	MGD	DQSwExt	190	86.7161	MGD	DQSwExt	190	85.6816	MGD	DQSwExt	190	94.3424	MGD	DQSwExt	190	46.6384	MGD	DQSwExt	190	76.2813	MGD	DQSwExt	190	321.116	MGD	DQSwExt	190	54.0114	MGD	DQSwExt	190	52.0569	MGD	DQSwExt	190	282.281	MGD	DQSwExt	190
DQSwExt	191	12.581	MGD	DQSwExt	191	61.6528	MGD	DQSwExt	191	51.9256	MGD	DQSwExt	191	58.4038	MGD	DQSwExt	191	56.7688	MGD	DQSwExt	191	60.2532	MGD	DQSwExt	191	38.0655	MGD	DQSwExt	191	58.4746	MGD	DQSwExt	191	218.944	MGD	DQSwExt	191	43.0804	MGD	DQSwExt	191	41.0244	MGD	DQSwExt	191	177.193	MGD	DQSwExt	191
DQSwExt	192	11.481	MGD	DQSwExt	192	57.7337	MGD	DQSwExt	192	50.9001	MGD	DQSwExt	192	56.8544	MGD	DQSwExt	192	55.0821	MGD	DQSwExt	192	57.5897	MGD	DQSwExt	192	38.0098	MGD	DQSwExt	192	57.2834	MGD	DQSwExt	192	196.486	MGD	DQSwExt	192	43.6707	MGD	DQSwExt	192	40.9626	MGD	DQSwExt	192	159.406	MGD	DQSwExt	192
DQSwExt	193	10.4766	MGD	DQSwExt	193	55.7699	MGD	DQSwExt	193	49.0736	MGD	DQSwExt	193	55.3322	MGD	DQSwExt	193	53.5567	MGD	DQSwExt	193	55.9752	MGD	DQSwExt	193	36.7753	MGD	DQSwExt	193	55.1668	MGD	DQSwExt	193	184.451	MGD	DQSwExt	193	42.7339	MGD	DQSwExt	193	39.9366	MGD	DQSwExt	193	150.665	MGD	DQSwExt	193
DQSwExt	194	18.8113	MGD	DQSwExt	194	217.371	MGD	DQSwExt	194	145.943	MGD	DQSwExt	194	177.44	MGD	DQSwExt	194	192.873	MGD	DQSwExt	194	188.57	MGD	DQSwExt	194	65.0091	MGD	DQSwExt	194	117.689	MGD	DQSwExt	194	846.634	MGD	DQSwExt	194	139.862	MGD	DQSwExt	194	130.397	MGD	DQSwExt	194	626.761	MGD	DQSwExt	194
DQSwExt	195	8.8637	MGD	DQSwExt	195	68.5614	MGD	DQSwExt	195	53.9496	MGD	DQSwExt	195	65.8466	MGD	DQSwExt	195	65.3595	MGD	DQSwExt	195	67.0798	MGD	DQSwExt	195	35.2886	MGD	DQSwExt	195	54.0368	MGD	DQSwExt	195	258.006	MGD	DQSwExt	195	52.6403	MGD	DQSwExt	195	45.9263	MGD	DQSwExt	195	199.637	MGD	DQSwExt	195
DQSwExt	196	8.08862	MGD	DQSwExt	196	51.9861	MGD	DQSwExt	196	44.3044	MGD	DQSwExt	196	54.8569	MGD	DQSwExt	196	53.5557	MGD	DQSwExt	196	55.4577	MGD	DQSwExt	196	30.917	MGD	DQSwExt	196	45.8515	MGD	DQSwExt	196	230.438	MGD	DQSwExt	196	44.5553	MGD	DQSwExt	196	37.8295	MGD	DQSwExt	196	161.043	MGD	DQSwExt	196
DQSwExt	197	7.41511	MGD	DQSwExt	197	50.0914	MGD	DQSwExt	197	41.8477	MGD	DQSwExt	197	53.3482	MGD	DQSwExt	197	50.7253	MGD	DQSwExt	197	52.3079	MGD	DQSwExt	197	28.962	MGD	DQSwExt	197	42.1502	MGD	DQSwExt	197	173.933	MGD	DQSwExt	197	44.92	MGD	DQSwExt	197	36.5887	MGD	DQSwExt	197	135.478	MGD	DQSwExt	197
DQSwExt	198	6.80386	MGD	DQSwExt	198	47.4258	MGD	DQSwExt	198	39.3394	MGD	DQSwExt	198	51.1666	MGD	DQSwExt	198	48.5072	MGD	DQSwExt	198	49.8903	MGD	DQSwExt	198	26.9273	MGD	DQSwExt	198	38.8663	MGD	DQSwExt	198	160.033	MGD	DQSwExt	198	43.8214	MGD	DQSwExt	198	35.1238	MGD	DQSwExt	198	125.407	MGD	DQSwExt	198
DQSwExt	199	6.23884	MGD	DQSwExt	199	44.185	MGD	DQSwExt	199	36.3779	MGD	DQSwExt	199	48.05	MGD	DQSwExt	199	45.5288	MGD	DQSwExt	199	46.7838	MGD	DQSwExt	199	24.7584	MGD	DQSwExt	199	35.5555	MGD	DQSwExt	199	146.89	MGD	DQSwExt	199	41.6665	MGD	DQSwExt	199	32.8689	MGD	DQSwExt	199	115.266	MGD	DQSwExt	199
DQSwExt	200	5.71116	MGD	DQSwExt	200	40.5985	MGD	DQSwExt	200	33.2614	MGD	DQSwExt	200	44.459	MGD	DQSwExt	200	42.0873	MGD	DQSwExt	200	43.2596	MGD	DQSwExt	200	22.6216	MGD	DQSwExt	200	32.3367	MGD	DQSwExt	200	132.362	MGD	DQSwExt	200	38.8823	MGD	DQSwExt	200	30.2445	MGD	DQSwExt	200	104.3	MGD	DQSwExt	200
DQSwExt	201	5.22325	MGD	DQSwExt	201	36.9795	MGD	DQSwExt	201	30.2162	MGD	DQSwExt	201	40.7395	MGD	DQSwExt	201	38.5307	MGD	DQSwExt	201	39.6336	MGD	DQSwExt	201	20.5954	MGD	DQSwExt	201	29.2892	MGD	DQSwExt	201	117.88	MGD	DQSwExt	201	35.8487	MGD	DQSwExt	201	27.565	MGD	DQSwExt	201	93.2723	MGD	DQSwExt	201
DQSwExt	202	4.77736	MGD	DQSwExt	202	33.5319	MGD	DQSwExt	202	27.4048	MGD	DQSwExt	202	37.13	MGD	DQSwExt	202	35.0868	MGD	DQSwExt	202	36.1293	MGD	DQSwExt	202	18.7176	MGD	DQSwExt	202	26.5457	MGD	DQSwExt	202	104.548	MGD	DQSwExt	202	32.8132	MGD	DQSwExt	202	25.0404	MGD	DQSwExt	202	83.1018	MGD	DQSwExt	202
DQSwExt	203	4.37033	MGD	DQSwExt	203	30.3414	MGD	DQSwExt	203	24.8229	MGD	DQSwExt	203	33.7004	MGD	DQSwExt	203	31.8432	MGD	DQSwExt	203	32.8365	MGD	DQSwExt	203	17.0019	MGD	DQSwExt	203	24.0723	MGD	DQSwExt	203	92.5955	MGD	DQSwExt	203	29.878	MGD	DQSwExt	203	22.704	MGD	DQSwExt	203	73.9784	MGD	DQSwExt	203
DQSwExt	204	3.99924	MGD	DQSwExt	204	27.4412	MGD	DQSwExt	204	22.4905	MGD	DQSwExt	204	30.5464	MGD	DQSwExt	204	28.8667	MGD	DQSwExt	204	29.8181	MGD	DQSwExt	204	15.4511	MGD	DQSwExt	204	21.8431	MGD	DQSwExt	204	82.1064	MGD	DQSwExt	204	27.1263	MGD	DQSwExt	204	20.6009	MGD	DQSwExt	204	65.8798	MGD	DQSwExt	204
DQSwExt	205	3.66141	MGD	DQSwExt	205	24.8443	MGD	DQSwExt	205	20.3931	MGD	DQSwExt	205	27.6969	MGD	DQSwExt	205	26.1757	MGD	DQSwExt	205	27.0716	MGD	DQSwExt	205	14.0463	MGD	DQSwExt	205	19.8346	MGD	DQSwExt	205	72.9123	MGD	DQSwExt	205	24.63	MGD	DQSwExt	205	18.7055	MGD	DQSwExt	205	58.7535	MGD	DQSwExt	205
DQSwExt	206	3.35248	MGD	DQSwExt	206	22.5136	MGD	DQSwExt	206	18.4988	MGD	DQSwExt	206	25.1373	MGD	DQSwExt	206	23.7572	MGD	DQSwExt	206	24.6011	MGD	DQSwExt	206	12.7707	MGD	DQSwExt	206	18.0205	MGD	DQSwExt	206	64.8422	MGD	DQSwExt	206	22.3821	MGD	DQSwExt	206	16.9958	MGD	DQSwExt	206	52.4665	MGD	DQSwExt	206
DQSwExt	207	3.07123	MGD	DQSwExt	207	20.4169	MGD	DQSwExt	207	16.7893	MGD	DQSwExt	207	22.8325	MGD	DQSwExt	207	21.5788	MGD	DQSwExt	207	22.3738	MGD	DQSwExt	207	11.6162	MGD	DQSwExt	207	16.3827	MGD	DQSwExt	207	57.7503	MGD	DQSwExt	207	20.3535	MGD	DQSwExt	207	15.4533	MGD	DQSwExt	207	46.9145	MGD	DQSwExt	207
DQSwExt	208	2.81399	MGD	DQSwExt	208	18.5289	MGD	DQSwExt	208	15.2456	MGD	DQSwExt	208	20.7515	MGD	DQSwExt	208	19.6116	MGD	DQSwExt	208	20.3592	MGD	DQSwExt	208	10.5684	MGD	DQSwExt	208	14.902	MGD	DQSwExt	208	51.509	MGD	DQSwExt	208	18.5173	MGD	DQSwExt	208	14.0606	MGD	DQSwExt	208	42.0038	MGD	DQSwExt	208
DQSwExt	209	2.57618	MGD	DQSwExt	209	16.8233	MGD	DQSwExt	209	13.8501	MGD	DQSwExt	209	18.8685	MGD	DQSwExt	209	17.8328	MGD	DQSwExt	209	18.5328	MGD	DQSwExt	209	9.61913	MGD	DQSwExt	209	13.5613	MGD	DQSwExt	209	46.005	MGD	DQSwExt	209	16.851	MGD	DQSwExt	209	12.7982	MGD	DQSwExt	209	37.6498	MGD	DQSwExt	209
DQSwExt	210	2.35651	MGD	DQSwExt	210	15.2842	MGD	DQSwExt	210	12.5902	MGD	DQSwExt	210	17.1653	MGD	DQSwExt	210	16.223	MGD	DQSwExt	210	16.8782	MGD	DQSwExt	210	8.76004	MGD	DQSwExt	210	12.3494	MGD	DQSwExt	210	41.1483	MGD	DQSwExt	210	15.3411	MGD	DQSwExt	210	11.6566	MGD	DQSwExt	210	33.7872	MGD	DQSwExt	210
DQSwExt	211	2.14917	MGD	DQSwExt	211	13.8937	MGD	DQSwExt	211	11.4497	MGD	DQSwExt	211	15.6223	MGD	DQSwExt	211	14.7643	MGD	DQSwExt	211	15.3764	MGD	DQSwExt	211	7.98085	MGD	DQSwExt	211	11.249	MGD	DQSwExt	211	36.8497	MGD	DQSwExt	211	13.9701	MGD	DQSwExt	211	10.6209	MGD	DQSwExt	211	30.3546	MGD	DQSwExt	211
DQSwExt	212	1.95292	MGD	DQSwExt	212	12.6345	MGD	DQSwExt	212	10.4175	MGD	DQSwExt	212	14.2233	MGD	DQSwExt	212	13.442	MGD	DQSwExt	212	14.0125	MGD	DQSwExt	212	7.27258	MGD	DQSwExt	212	10.25	MGD	DQSwExt	212	33.0348	MGD	DQSwExt	212	12.7242	MGD	DQSwExt	212	9.68106	MGD	DQSwExt	212	27.2959	MGD	DQSwExt	212
DQSwExt	213	3.71777	MGD	DQSwExt	213	42.8685	MGD	DQSwExt	213	22.3472	MGD	DQSwExt	213	44.1098	MGD	DQSwExt	213	51.8603	MGD	DQSwExt	213	45.1828	MGD	DQSwExt	213	13.835	MGD	DQSwExt	213	13.4791	MGD	DQSwExt	213	120.184	MGD	DQSwExt	213	31.4911	MGD	DQSwExt	213	29.7402	MGD	DQSwExt	213	156.375	MGD	DQSwExt	213
DQSwExt	214	5.05778	MGD	DQSwExt	214	65.6282	MGD	DQSwExt	214	32.4684	MGD	DQSwExt	214	67.3266	MGD	DQSwExt	214	76.2027	MGD	DQSwExt	214	68.9123	MGD	DQSwExt	214	21.3708	MGD	DQSwExt	214	16.256	MGD	DQSwExt	214	183.22	MGD	DQSwExt	214	47.1042	MGD	DQSwExt	214	45.8145	MGD	DQSwExt	214	258.046	MGD	DQSwExt	214
DQSwExt	215	1.52269	MGD	DQSwExt	215	18.7972	MGD	DQSwExt	215	12.5701	MGD	DQSwExt	215	21.6756	MGD	DQSwExt	215	21.2778	MGD	DQSwExt	215	21.1899	MGD	DQSwExt	215	8.52558	MGD	DQSwExt	215	8.21805	MGD	DQSwExt	215	41.3174	MGD	DQSwExt	215	17.6789	MGD	DQSwExt	215	13.0856	MGD	DQSwExt	215	51.5746	MGD	DQSwExt	215
DQSwExt	216	1.34139	MGD	DQSwExt	216	16.6749	MGD	DQSwExt	216	11.5427	MGD	DQSwExt	216	19.2711	MGD	DQSwExt	216	18.2243	MGD	DQSwExt	216	18.653	MGD	DQSwExt	216	8.19236	MGD	DQSwExt	216	7.2053	MGD	DQSwExt	216	29.4908	MGD	DQSwExt	216	16.4864	MGD	DQSwExt	216	11.3465	MGD	DQSwExt	216	33.2718	MGD	DQSwExt	216
DQSwExt	217	1.19975	MGD	DQSwExt	217	16.5139	MGD	DQSwExt	217	11.3041	MGD	DQSwExt	217	19.0735	MGD	DQSwExt	217	17.9724	MGD	DQSwExt	217	18.4367	MGD	DQSwExt	217	8.07522	MGD	DQSwExt	217	6.55092	MGD	DQSwExt	217	27.1184	MGD	DQSwExt	217	16.407	MGD	DQSwExt	217	11.0813	MGD	DQSwExt	217	30.827	MGD	DQSwExt	217
DQSwExt	218	1.09582	MGD	DQSwExt	218	15.8518	MGD	DQSwExt	218	10.7271	MGD	DQSwExt	218	18.2941	MGD	DQSwExt	218	17.2381	MGD	DQSwExt	218	17.6843	MGD	DQSwExt	218	7.67143	MGD	DQSwExt	218	5.98697	MGD	DQSwExt	218	25.1831	MGD	DQSwExt	218	15.733	MGD	DQSwExt	218	10.5448	MGD	DQSwExt	218	29.0426	MGD	DQSwExt	218
DQSwExt	219	3.97446	MGD	DQSwExt	219	89.9262	MGD	DQSwExt	219	42.6229	MGD	DQSwExt	219	80.5109	MGD	DQSwExt	219	77.692	MGD	DQSwExt	219	72.8316	MGD	DQSwExt	219	24.9663	MGD	DQSwExt	219	15.0067	MGD	DQSwExt	219	205.84	MGD	DQSwExt	219	53.1576	MGD	DQSwExt	219	45.3737	MGD	DQSwExt	219	228.388	MGD	DQSwExt	219
DQSwExt	220	1.14153	MGD	DQSwExt	220	22.3182	MGD	DQSwExt	220	12.8041	MGD	DQSwExt	220	22.8643	MGD	DQSwExt	220	21.7047	MGD	DQSwExt	220	21.5045	MGD	DQSwExt	220	8.49076	MGD	DQSwExt	220	5.72192	MGD	DQSwExt	220	41.5804	MGD	DQSwExt	220	17.8829	MGD	DQSwExt	220	12.8072	MGD	DQSwExt	220	48.5659	MGD	DQSwExt	220
DQSwExt	221	43.2455	MGD	DQSwExt	221	278.92	MGD	DQSwExt	221	188.837	MGD	DQSwExt	221	253.34	MGD	DQSwExt	221	285.709	MGD	DQSwExt	221	309.109	MGD	DQSwExt	221	133.723	MGD	DQSwExt	221	106.374	MGD	DQSwExt	221	791.479	MGD	DQSwExt	221	168.871	MGD	DQSwExt	221	167.977	MGD	DQSwExt	221	883.211	MGD	DQSwExt	221
DQSwExt	222	27.9705	MGD	DQSwExt	222	220.469	MGD	DQSwExt	222	147.795	MGD	DQSwExt	222	199.172	MGD	DQSwExt	222	221.769	MGD	DQSwExt	222	244.715	MGD	DQSwExt	222	102.834	MGD	DQSwExt	222	79.5203	MGD	DQSwExt	222	689.573	MGD	DQSwExt	222	131.677	MGD	DQSwExt	222	129.936	MGD	DQSwExt	222	774.669	MGD	DQSwExt	222
DQSwExt	223	8.80917	MGD	DQSwExt	223	61.146	MGD	DQSwExt	223	45.1897	MGD	DQSwExt	223	59.1614	MGD	DQSwExt	223	64.4902	MGD	DQSwExt	223	65.6902	MGD	DQSwExt	223	35.0866	MGD	DQSwExt	223	20.172	MGD	DQSwExt	223	146.522	MGD	DQSwExt	223	46.2511	MGD	DQSwExt	223	41.2737	MGD	DQSwExt	223	175.307	MGD	DQSwExt	223
DQSwExt	224	10.4099	MGD	DQSwExt	224	54.393	MGD	DQSwExt	224	42.4682	MGD	DQSwExt	224	53.337	MGD	DQSwExt	224	58.4317	MGD	DQSwExt	224	56.6868	MGD	DQSwExt	224	35.4254	MGD	DQSwExt	224	19.8351	MGD	DQSwExt	224	96.7804	MGD	DQSwExt	224	44.2493	MGD	DQSwExt	224	40.1051	MGD	DQSwExt	224	112.557	MGD	DQSwExt	224
DQSwExt	225	11.4832	MGD	DQSwExt	225	56.3578	MGD	DQSwExt	225	44.5685	MGD	DQSwExt	225	54.9044	MGD	DQSwExt	225	60.7203	MGD	DQSwExt	225	58.3136	MGD	DQSwExt	225	37.7345	MGD	DQSwExt	225	21.2759	MGD	DQSwExt	225	93.1146	MGD	DQSwExt	225	45.9818	MGD	DQSwExt	225	42.3806	MGD	DQSwExt	225	107.448	MGD	DQSwExt	225
DQSwExt	226	11.5352	MGD	DQSwExt	226	56.1499	MGD	DQSwExt	226	44.6511	MGD	DQSwExt	226	54.5613	MGD	DQSwExt	226	60.4798	MGD	DQSwExt	226	57.9905	MGD	DQSwExt	226	37.958	MGD	DQSwExt	226	21.451	MGD	DQSwExt	226	91.0439	MGD	DQSwExt	226	45.7455	MGD	DQSwExt	226	42.4767	MGD	DQSwExt	226	104.749	MGD	DQSwExt	226
DQSwExt	227	10.9092	MGD	DQSwExt	227	53.8337	MGD	DQSwExt	227	42.992	MGD	DQSwExt	227	52.3512	MGD	DQSwExt	227	57.9308	MGD	DQSwExt	227	55.6162	MGD	DQSwExt	227	36.5905	MGD	DQSwExt	227	20.5727	MGD	DQSwExt	227	86.4277	MGD	DQSwExt	227	43.8943	MGD	DQSwExt	227	40.8292	MGD	DQSwExt	227	99.3154	MGD	DQSwExt	227
DQSwExt	228	9.96264	MGD	DQSwExt	228	50.3459	MGD	DQSwExt	228	40.3516	MGD	DQSwExt	228	49.1813	MGD	DQSwExt	228	54.1885	MGD	DQSwExt	228	52.6712	MGD	DQSwExt	228	34.3292	MGD	DQSwExt	228	19.1567	MGD	DQSwExt	228	81.6073	MGD	DQSwExt	228	41.2171	MGD	DQSwExt	228	38.2984	MGD	DQSwExt	228	92.464	MGD	DQSwExt	228
DQSwExt	229	8.87235	MGD	DQSwExt	229	46.3148	MGD	DQSwExt	229	37.2319	MGD	DQSwExt	229	45.3105	MGD	DQSwExt	229	49.6709	MGD	DQSwExt	229	48.0745	MGD	DQSwExt	229	31.638	MGD	DQSwExt	229	17.4234	MGD	DQSwExt	229	73.83	MGD	DQSwExt	229	37.9592	MGD	DQSwExt	229	35.1671	MGD	DQSwExt	229	83.5633	MGD	DQSwExt	229
DQSwExt	230	7.82628	MGD	DQSwExt	230	42.2705	MGD	DQSwExt	230	34.0503	MGD	DQSwExt	230	41.4909	MGD	DQSwExt	230	45.2139	MGD	DQSwExt	230	43.9324	MGD	DQSwExt	230	28.8851	MGD	DQSwExt	230	15.7145	MGD	DQSwExt	230	67.1409	MGD	DQSwExt	230	34.741	MGD	DQSwExt	230	32.1008	MGD	DQSwExt	230	75.349	MGD	DQSwExt	230
DQSwExt	231	6.82971	MGD	DQSwExt	231	38.324	MGD	DQSwExt	231	30.9029	MGD	DQSwExt	231	37.7369	MGD	DQSwExt	231	40.8396	MGD	DQSwExt	231	39.9105	MGD	DQSwExt	231	26.1548	MGD	DQSwExt	231	14.0357	MGD	DQSwExt	231	60.6505	MGD	DQSwExt	231	31.5716	MGD	DQSwExt	231	29.086	MGD	DQSwExt	231	67.5641	MGD	DQSwExt	231
DQSwExt	232	5.941	MGD	DQSwExt	232	34.6091	MGD	DQSwExt	232	27.8989	MGD	DQSwExt	232	34.1603	MGD	DQSwExt	232	36.7584	MGD	DQSwExt	232	36.0898	MGD	DQSwExt	232	23.5741	MGD	DQSwExt	232	12.4819	MGD	DQSwExt	232	54.5696	MGD	DQSwExt	232	28.5725	MGD	DQSwExt	232	26.2449	MGD	DQSwExt	232	60.4341	MGD	DQSwExt	232
DQSwExt	233	5.14767	MGD	DQSwExt	233	31.1797	MGD	DQSwExt	233	25.1121	MGD	DQSwExt	233	30.842	MGD	DQSwExt	233	33.0039	MGD	DQSwExt	233	32.5593	MGD	DQSwExt	233	21.1798	MGD	DQSwExt	233	11.0619	MGD	DQSwExt	233	48.9542	MGD	DQSwExt	233	25.7932	MGD	DQSwExt	233	23.6208	MGD	DQSwExt	233	53.9691	MGD	DQSwExt	233
DQSwExt	234	75.5662	MGD	DQSwExt	234	267.052	MGD	DQSwExt	234	201.475	MGD	DQSwExt	234	221.723	MGD	DQSwExt	234	263.733	MGD	DQSwExt	234	234.274	MGD	DQSwExt	234	171.501	MGD	DQSwExt	234	160.071	MGD	DQSwExt	234	650.747	MGD	DQSwExt	234	122.855	MGD	DQSwExt	234	138.315	MGD	DQSwExt	234	669.278	MGD	DQSwExt	234
DQSwExt	235	86.5309	MGD	DQSwExt	235	282.198	MGD	DQSwExt	235	207.732	MGD	DQSwExt	235	230.113	MGD	DQSwExt	235	282.247	MGD	DQSwExt	235	251.897	MGD	DQSwExt	235	183.912	MGD	DQSwExt	235	172.996	MGD	DQSwExt	235	656.676	MGD	DQSwExt	235	123.385	MGD	DQSwExt	235	137.748	MGD	DQSwExt	235	744.655	MGD	DQSwExt	235
DQSwExt	236	21.6573	MGD	DQSwExt	236	67.2187	MGD	DQSwExt	236	51.9105	MGD	DQSwExt	236	58.7232	MGD	DQSwExt	236	68.8892	MGD	DQSwExt	236	63.665	MGD	DQSwExt	236	45.0215	MGD	DQSwExt	236	38.5873	MGD	DQSwExt	236	149.538	MGD	DQSwExt	236	41.0631	MGD	DQSwExt	236	43.8753	MGD	DQSwExt	236	160.984	MGD	DQSwExt	236
DQSwExt	237	17.9158	MGD	DQSwExt	237	49.7343	MGD	DQSwExt	237	40.4521	MGD	DQSwExt	237	45.5798	MGD	DQSwExt	237	51.7645	MGD	DQSwExt	237	49.1149	MGD	DQSwExt	237	34.9208	MGD	DQSwExt	237	29.3018	MGD	DQSwExt	237	112.466	MGD	DQSwExt	237	34.9945	MGD	DQSwExt	237	38.581	MGD	DQSwExt	237	104.303	MGD	DQSwExt	237
DQSwExt	238	18.4832	MGD	DQSwExt	238	48.2922	MGD	DQSwExt	238	40.0513	MGD	DQSwExt	238	43.9938	MGD	DQSwExt	238	50.2326	MGD	DQSwExt	238	47.4539	MGD	DQSwExt	238	34.1368	MGD	DQSwExt	238	30.3991	MGD	DQSwExt	238	99.5528	MGD	DQSwExt	238	34.4377	MGD	DQSwExt	238	38.3655	MGD	DQSwExt	238	97.3508	MGD	DQSwExt	238
DQSwExt	239	173.882	MGD	DQSwExt	239	549.073	MGD	DQSwExt	239	352.686	MGD	DQSwExt	239	454.79	MGD	DQSwExt	239	448.38	MGD	DQSwExt	239	524.026	MGD	DQSwExt	239	323.526	MGD	DQSwExt	239	310.486	MGD	DQSwExt	239	1095.02	MGD	DQSwExt	239	242.472	MGD	DQSwExt	239	257.443	MGD	DQSwExt	239	1248.04	MGD	DQSwExt	239
DQSwExt	240	69.159	MGD	DQSwExt	240	226.838	MGD	DQSwExt	240	141.594	MGD	DQSwExt	240	184.074	MGD	DQSwExt	240	185.806	MGD	DQSwExt	240	216.897	MGD	DQSwExt	240	131.179	MGD	DQSwExt	240	119.838	MGD	DQSwExt	240	472.909	MGD	DQSwExt	240	93.0004	MGD	DQSwExt	240	101.143	MGD	DQSwExt	240	552.882	MGD	DQSwExt	240
DQSwExt	241	37.6985	MGD	DQSwExt	241	94.5234	MGD	DQSwExt	241	66.2661	MGD	DQSwExt	241	77.9974	MGD	DQSwExt	241	86.4942	MGD	DQSwExt	241	89.17	MGD	DQSwExt	241	60.5374	MGD	DQSwExt	241	59.0096	MGD	DQSwExt	241	185.613	MGD	DQSwExt	241	53.8064	MGD	DQSwExt	241	59.7364	MGD	DQSwExt	241	188.533	MGD	DQSwExt	241
DQSwExt	242	48.9836	MGD	DQSwExt	242	142.296	MGD	DQSwExt	242	91.2445	MGD	DQSwExt	242	114.382	MGD	DQSwExt	242	118.516	MGD	DQSwExt	242	134.03	MGD	DQSwExt	242	85.2459	MGD	DQSwExt	242	80.5029	MGD	DQSwExt	242	275.594	MGD	DQSwExt	242	65.4267	MGD	DQSwExt	242	71.6386	MGD	DQSwExt	242	314.042	MGD	DQSwExt	242
DQSwExt	243	42.7918	MGD	DQSwExt	243	101.838	MGD	DQSwExt	243	70.9813	MGD	DQSwExt	243	85.7025	MGD	DQSwExt	243	93.3553	MGD	DQSwExt	243	96.9139	MGD	DQSwExt	243	65.8987	MGD	DQSwExt	243	65.9591	MGD	DQSwExt	243	186.099	MGD	DQSwExt	243	59.3757	MGD	DQSwExt	243	65.0391	MGD	DQSwExt	243	187.007	MGD	DQSwExt	243
DQSwExt	244	397.818	MGD	DQSwExt	244	1198.42	MGD	DQSwExt	244	782.71	MGD	DQSwExt	244	1078.68	MGD	DQSwExt	244	1078.28	MGD	DQSwExt	244	1159.07	MGD	DQSwExt	244	953.974	MGD	DQSwExt	244	891.391	MGD	DQSwExt	244	2374.8	MGD	DQSwExt	244	622.268	MGD	DQSwExt	244	656.918	MGD	DQSwExt	244	2687.7	MGD	DQSwExt	244
DQSwExt	245	93.5838	MGD	DQSwExt	245	252.93	MGD	DQSwExt	245	173.016	MGD	DQSwExt	245	225.264	MGD	DQSwExt	245	230.089	MGD	DQSwExt	245	245.467	MGD	DQSwExt	245	191.591	MGD	DQSwExt	245	182.435	MGD	DQSwExt	245	505.881	MGD	DQSwExt	245	137.856	MGD	DQSwExt	245	147.092	MGD	DQSwExt	245	543.477	MGD	DQSwExt	245
DQSwExt	246	75.379	MGD	DQSwExt	246	196.197	MGD	DQSwExt	246	132.444	MGD	DQSwExt	246	180.535	MGD	DQSwExt	246	179.632	MGD	DQSwExt	246	197.66	MGD	DQSwExt	246	152.962	MGD	DQSwExt	246	141.612	MGD	DQSwExt	246	481.751	MGD	DQSwExt	246	118.844	MGD	DQSwExt	246	126.952	MGD	DQSwExt	246	407.126	MGD	DQSwExt	246
DQSwExt	247	63.6436	MGD	DQSwExt	247	144.375	MGD	DQSwExt	247	106.793	MGD	DQSwExt	247	131.517	MGD	DQSwExt	247	135.954	MGD	DQSwExt	247	142.147	MGD	DQSwExt	247	103.503	MGD	DQSwExt	247	105.4	MGD	DQSwExt	247	274.293	MGD	DQSwExt	247	88.7252	MGD	DQSwExt	247	93.5887	MGD	DQSwExt	247	254.928	MGD	DQSwExt	247
DQSwExt	248	60.0424	MGD	DQSwExt	248	130.818	MGD	DQSwExt	248	99.3903	MGD	DQSwExt	248	120.168	MGD	DQSwExt	248	124.848	MGD	DQSwExt	248	129.343	MGD	DQSwExt	248	93.0683	MGD	DQSwExt	248	97.1343	MGD	DQSwExt	248	235.749	MGD	DQSwExt	248	82.1656	MGD	DQSwExt	248	86.1906	MGD	DQSwExt	248	219.084	MGD	DQSwExt	248
DQSwExt	249	56.5053	MGD	DQSwExt	249	121.414	MGD	DQSwExt	249	92.8563	MGD	DQSwExt	249	112.034	MGD	DQSwExt	249	116.055	MGD	DQSwExt	249	120.218	MGD	DQSwExt	249	86.6038	MGD	DQSwExt	249	91.4693	MGD	DQSwExt	249	216.731	MGD	DQSwExt	249	77.47	MGD	DQSwExt	249	81.249	MGD	DQSwExt	249	200.3	MGD	DQSwExt	249
DQSwExt	250	52.1376	MGD	DQSwExt	250	111.087	MGD	DQSwExt	250	85.2536	MGD	DQSwExt	250	103.005	MGD	DQSwExt	250	106.275	MGD	DQSwExt	250	110.298	MGD	DQSwExt	250	79.9489	MGD	DQSwExt	250	85.1382	MGD	DQSwExt	250	200.026	MGD	DQSwExt	250	71.8547	MGD	DQSwExt	250	75.2808	MGD	DQSwExt	250	183.209	MGD	DQSwExt	250
DQSwExt	251	47.4778	MGD	DQSwExt	251	100.413	MGD	DQSwExt	251	77.3405	MGD	DQSwExt	251	93.5118	MGD	DQSwExt	251	96.1756	MGD	DQSwExt	251	99.9052	MGD	DQSwExt	251	72.7786	MGD	DQSwExt	251	77.9727	MGD	DQSwExt	251	181.692	MGD	DQSwExt	251	65.7932	MGD	DQSwExt	251	68.8399	MGD	DQSwExt	251	165.4	MGD	DQSwExt	251
DQSwExt	252	42.7643	MGD	DQSwExt	252	89.8149	MGD	DQSwExt	252	69.445	MGD	DQSwExt	252	83.9965	MGD	DQSwExt	252	86.0811	MGD	DQSwExt	252	89.4999	MGD	DQSwExt	252	65.6025	MGD	DQSwExt	252	70.5392	MGD	DQSwExt	252	162.632	MGD	DQSwExt	252	59.6103	MGD	DQSwExt	252	62.3219	MGD	DQSwExt	252	147.737	MGD	DQSwExt	252
DQSwExt	253	65.1299	MGD	DQSwExt	253	311.803	MGD	DQSwExt	253	167.017	MGD	DQSwExt	253	256.043	MGD	DQSwExt	253	258.556	MGD	DQSwExt	253	301.314	MGD	DQSwExt	253	123.456	MGD	DQSwExt	253	149.672	MGD	DQSwExt	253	839.16	MGD	DQSwExt	253	172.837	MGD	DQSwExt	253	179.708	MGD	DQSwExt	253	819.988	MGD	DQSwExt	253
DQSwExt	254	39.8603	MGD	DQSwExt	254	103.203	MGD	DQSwExt	254	71.9093	MGD	DQSwExt	254	93.7006	MGD	DQSwExt	254	94.4345	MGD	DQSwExt	254	102.703	MGD	DQSwExt	254	64.3532	MGD	DQSwExt	254	72.0804	MGD	DQSwExt	254	228.937	MGD	DQSwExt	254	66.8717	MGD	DQSwExt	254	69.8825	MGD	DQSwExt	254	214.763	MGD	DQSwExt	254
DQSwExt	255	35.3806	MGD	DQSwExt	255	78.5233	MGD	DQSwExt	255	59.4469	MGD	DQSwExt	255	73.754	MGD	DQSwExt	255	74.5642	MGD	DQSwExt	255	78.9762	MGD	DQSwExt	255	55.8173	MGD	DQSwExt	255	61.6203	MGD	DQSwExt	255	150.85	MGD	DQSwExt	255	54.7555	MGD	DQSwExt	255	57.1839	MGD	DQSwExt	255	144.588	MGD	DQSwExt	255
DQSwExt	256	32.4286	MGD	DQSwExt	256	70.4211	MGD	DQSwExt	256	54.236	MGD	DQSwExt	256	66.7237	MGD	DQSwExt	256	67.3395	MGD	DQSwExt	256	71.5568	MGD	DQSwExt	256	51.3083	MGD	DQSwExt	256	56.6736	MGD	DQSwExt	256	131.718	MGD	DQSwExt	256	50.5334	MGD	DQSwExt	256	52.7003	MGD	DQSwExt	256	127.855	MGD	DQSwExt	256
DQSwExt	257	29.5518	MGD	DQSwExt	257	64.5104	MGD	DQSwExt	257	49.7501	MGD	DQSwExt	257	61.3208	MGD	DQSwExt	257	61.6264	MGD	DQSwExt	257	65.6973	MGD	DQSwExt	257	47.1072	MGD	DQSwExt	257	52.1423	MGD	DQSwExt	257	118.139	MGD	DQSwExt	257	46.8729	MGD	DQSwExt	257	48.8286	MGD	DQSwExt	257	116.607	MGD	DQSwExt	257
DQSwExt	258	26.76	MGD	DQSwExt	258	58.5288	MGD	DQSwExt	258	45.2853	MGD	DQSwExt	258	55.8303	MGD	DQSwExt	258	55.8818	MGD	DQSwExt	258	59.8903	MGD	DQSwExt	258	42.9094	MGD	DQSwExt	258	47.553	MGD	DQSwExt	258	106.939	MGD	DQSwExt	258	43.0451	MGD	DQSwExt	258	44.8007	MGD	DQSwExt	258	106.164	MGD	DQSwExt	258
DQSwExt	259	24.0982	MGD	DQSwExt	259	52.7847	MGD	DQSwExt	259	40.9826	MGD	DQSwExt	259	50.4996	MGD	DQSwExt	259	50.3825	MGD	DQSwExt	259	54.1835	MGD	DQSwExt	259	38.8575	MGD	DQSwExt	259	43.0984	MGD	DQSwExt	259	96.3871	MGD	DQSwExt	259	39.214	MGD	DQSwExt	259	40.7827	MGD	DQSwExt	259	95.9499	MGD	DQSwExt	259
DQSwExt	260	21.6096	MGD	DQSwExt	260	47.4018	MGD	DQSwExt	260	36.9237	MGD	DQSwExt	260	45.4625	MGD	DQSwExt	260	45.2234	MGD	DQSwExt	260	48.7326	MGD	DQSwExt	260	35.0334	MGD	DQSwExt	260	38.882	MGD	DQSwExt	260	86.6093	MGD	DQSwExt	260	35.5101	MGD	DQSwExt	260	36.9044	MGD	DQSwExt	260	86.1159	MGD	DQSwExt	260
DQSwExt	261	19.3711	MGD	DQSwExt	261	42.4908	MGD	DQSwExt	261	33.1984	MGD	DQSwExt	261	40.8265	MGD	DQSwExt	261	40.528	MGD	DQSwExt	261	43.7138	MGD	DQSwExt	261	31.5447	MGD	DQSwExt	261	35.0226	MGD	DQSwExt	261	77.5952	MGD	DQSwExt	261	32.0786	MGD	DQSwExt	261	33.3143	MGD	DQSwExt	261	77.0467	MGD	DQSwExt	261
DQSwExt	262	17.3534	MGD	DQSwExt	262	38.0224	MGD	DQSwExt	262	29.7866	MGD	DQSwExt	262	36.5835	MGD	DQSwExt	262	36.2703	MGD	DQSwExt	262	39.1365	MGD	DQSwExt	262	28.3758	MGD	DQSwExt	262	31.5006	MGD	DQSwExt	262	69.3875	MGD	DQSwExt	262	28.9254	MGD	DQSwExt	262	30.0177	MGD	DQSwExt	262	68.7647	MGD	DQSwExt	262
DQSwExt	263	15.5534	MGD	DQSwExt	263	33.9923	MGD	DQSwExt	263	26.7097	MGD	DQSwExt	263	32.7529	MGD	DQSwExt	263	32.4294	MGD	DQSwExt	263	34.9894	MGD	DQSwExt	263	25.4963	MGD	DQSwExt	263	28.3065	MGD	DQSwExt	263	61.9857	MGD	DQSwExt	263	26.0354	MGD	DQSwExt	263	27.0011	MGD	DQSwExt	263	61.2608	MGD	DQSwExt	263
DQSwExt	264	108.968	MGD	DQSwExt	264	105.008	MGD	DQSwExt	264	36.4573	MGD	DQSwExt	264	128.235	MGD	DQSwExt	264	61.0575	MGD	DQSwExt	264	121.716	MGD	DQSwExt	264	90.4124	MGD	DQSwExt	264	147.611	MGD	DQSwExt	264	84.0653	MGD	DQSwExt	264	118.895	MGD	DQSwExt	264	128.046	MGD	DQSwExt	264	79.5329	MGD	DQSwExt	264
DQSwExt	265	28.7012	MGD	DQSwExt	265	40.0771	MGD	DQSwExt	265	24.0187	MGD	DQSwExt	265	42.5773	MGD	DQSwExt	265	31.8942	MGD	DQSwExt	265	43.0005	MGD	DQSwExt	265	33.918	MGD	DQSwExt	265	43.3448	MGD	DQSwExt	265	55.3153	MGD	DQSwExt	265	37.2085	MGD	DQSwExt	265	38.8219	MGD	DQSwExt	265	54.2587	MGD	DQSwExt	265
DQSwExt	266	20.7974	MGD	DQSwExt	266	32.7326	MGD	DQSwExt	266	21.1357	MGD	DQSwExt	266	33.5824	MGD	DQSwExt	266	27.5078	MGD	DQSwExt	266	34.7648	MGD	DQSwExt	266	28.1758	MGD	DQSwExt	266	32.9378	MGD	DQSwExt	266	48.9088	MGD	DQSwExt	266	29.2534	MGD	DQSwExt	266	30.2756	MGD	DQSwExt	266	48.3707	MGD	DQSwExt	266
DQSwExt	267	33.2681	MGD	DQSwExt	267	45.8059	MGD	DQSwExt	267	20.0376	MGD	DQSwExt	267	61.7499	MGD	DQSwExt	267	26.1239	MGD	DQSwExt	267	50.1979	MGD	DQSwExt	267	35.9102	MGD	DQSwExt	267	44.2141	MGD	DQSwExt	267	45.722	MGD	DQSwExt	267	35.5182	MGD	DQSwExt	267	37.9917	MGD	DQSwExt	267	44.3689	MGD	DQSwExt	267
DQSwExt	268	24.4324	MGD	DQSwExt	268	33.5961	MGD	DQSwExt	268	19.0358	MGD	DQSwExt	268	38.1116	MGD	DQSwExt	268	24.1939	MGD	DQSwExt	268	36.2837	MGD	DQSwExt	268	30.4936	MGD	DQSwExt	268	33.5182	MGD	DQSwExt	268	42.2904	MGD	DQSwExt	268	29.5286	MGD	DQSwExt	268	31.3477	MGD	DQSwExt	268	41.0547	MGD	DQSwExt	268
DQSwExt	269	24.5931	MGD	DQSwExt	269	32.2232	MGD	DQSwExt	269	18.0829	MGD	DQSwExt	269	36.1897	MGD	DQSwExt	269	22.5792	MGD	DQSwExt	269	34.8593	MGD	DQSwExt	269	30.3401	MGD	DQSwExt	269	32.0722	MGD	DQSwExt	269	39.3106	MGD	DQSwExt	269	28.5732	MGD	DQSwExt	269	30.5684	MGD	DQSwExt	269	37.7308	MGD	DQSwExt	269
DQSwExt	270	24.1363	MGD	DQSwExt	270	30.6991	MGD	DQSwExt	270	16.8353	MGD	DQSwExt	270	34.6909	MGD	DQSwExt	270	20.7741	MGD	DQSwExt	270	33.2827	MGD	DQSwExt	270	29.4675	MGD	DQSwExt	270	30.4909	MGD	DQSwExt	270	36.1422	MGD	DQSwExt	270	27.1897	MGD	DQSwExt	270	29.2244	MGD	DQSwExt	270	34.3966	MGD	DQSwExt	270
DQSwExt	271	22.8529	MGD	DQSwExt	271	28.5715	MGD	DQSwExt	271	15.4403	MGD	DQSwExt	271	32.3265	MGD	DQSwExt	271	18.8877	MGD	DQSwExt	271	31.0246	MGD	DQSwExt	271	27.8448	MGD	DQSwExt	271	28.4093	MGD	DQSwExt	271	32.9363	MGD	DQSwExt	271	25.3131	MGD	DQSwExt	271	27.2327	MGD	DQSwExt	271	31.1537	MGD	DQSwExt	271
DQSwExt	272	21.1461	MGD	DQSwExt	272	26.1674	MGD	DQSwExt	272	14.0325	MGD	DQSwExt	272	29.5345	MGD	DQSwExt	272	17.0502	MGD	DQSwExt	272	28.4365	MGD	DQSwExt	272	25.8401	MGD	DQSwExt	272	26.0954	MGD	DQSwExt	272	29.8402	MGD	DQSwExt	272	23.208	MGD	DQSwExt	272	24.9391	MGD	DQSwExt	272	28.1019	MGD	DQSwExt	272
DQSwExt	273	19.3042	MGD	DQSwExt	273	23.7461	MGD	DQSwExt	273	12.6817	MGD	DQSwExt	273	26.7148	MGD	DQSwExt	273	15.343	MGD	DQSwExt	273	25.7865	MGD	DQSwExt	273	23.7085	MGD	DQSwExt	273	23.7354	MGD	DQSwExt	273	26.9287	MGD	DQSwExt	273	21.0761	MGD	DQSwExt	273	22.6148	MGD	DQSwExt	273	25.3002	MGD	DQSwExt	273
DQSwExt	274	1138.89	MGD	DQSwExt	274	984.28	MGD	DQSwExt	274	1212.67	MGD	DQSwExt	274	1085.83	MGD	DQSwExt	274	785.653	MGD	DQSwExt	274	1254.59	MGD	DQSwExt	274	1255.57	MGD	DQSwExt	274	1276.72	MGD	DQSwExt	274	1001.93	MGD	DQSwExt	274	1071.07	MGD	DQSwExt	274	1142.67	MGD	DQSwExt	274	1031.29	MGD	DQSwExt	274
DQSwExt	275	393.948	MGD	DQSwExt	275	340.209	MGD	DQSwExt	275	448.578	MGD	DQSwExt	275	398.743	MGD	DQSwExt	275	244.991	MGD	DQSwExt	275	458.496	MGD	DQSwExt	275	467.832	MGD	DQSwExt	275	450.189	MGD	DQSwExt	275	331.12	MGD	DQSwExt	275	363.457	MGD	DQSwExt	275	398.04	MGD	DQSwExt	275	346.72	MGD	DQSwExt	275
DQSwExt	276	91.5494	MGD	DQSwExt	276	101.796	MGD	DQSwExt	276	100.816	MGD	DQSwExt	276	114.177	MGD	DQSwExt	276	73.7038	MGD	DQSwExt	276	122.897	MGD	DQSwExt	276	119.486	MGD	DQSwExt	276	101.713	MGD	DQSwExt	276	85.772	MGD	DQSwExt	276	89.4563	MGD	DQSwExt	276	104.812	MGD	DQSwExt	276	103.774	MGD	DQSwExt	276
DQSwExt	277	68.0738	MGD	DQSwExt	277	86.249	MGD	DQSwExt	277	73.29	MGD	DQSwExt	277	89.8345	MGD	DQSwExt	277	63.5863	MGD	DQSwExt	277	95.6971	MGD	DQSwExt	277	92.4553	MGD	DQSwExt	277	74.4744	MGD	DQSwExt	277	69.0467	MGD	DQSwExt	277	68.7247	MGD	DQSwExt	277	81.8873	MGD	DQSwExt	277	82.9281	MGD	DQSwExt	277
DQSwExt	278	72.2567	MGD	DQSwExt	278	91.8531	MGD	DQSwExt	278	78.906	MGD	DQSwExt	278	95.49	MGD	DQSwExt	278	68.8972	MGD	DQSwExt	278	99.9554	MGD	DQSwExt	278	98.0583	MGD	DQSwExt	278	77.4624	MGD	DQSwExt	278	72.8035	MGD	DQSwExt	278	74.8513	MGD	DQSwExt	278	89.1252	MGD	DQSwExt	278	87.6887	MGD	DQSwExt	278
DQSwExt	279	72.8138	MGD	DQSwExt	279	92.2758	MGD	DQSwExt	279	80.9393	MGD	DQSwExt	279	95.3066	MGD	DQSwExt	279	69.6661	MGD	DQSwExt	279	99.9716	MGD	DQSwExt	279	99.1819	MGD	DQSwExt	279	77.7789	MGD	DQSwExt	279	72.8357	MGD	DQSwExt	279	75.9682	MGD	DQSwExt	279	90.0573	MGD	DQSwExt	279	87.5249	MGD	DQSwExt	279
DQSwExt	280	71.7963	MGD	DQSwExt	280	90.2175	MGD	DQSwExt	280	79.7328	MGD	DQSwExt	280	92.6963	MGD	DQSwExt	280	67.9073	MGD	DQSwExt	280	97.1783	MGD	DQSwExt	280	97.7346	MGD	DQSwExt	280	75.8254	MGD	DQSwExt	280	71.1554	MGD	DQSwExt	280	74.6959	MGD	DQSwExt	280	88.2022	MGD	DQSwExt	280	85.4403	MGD	DQSwExt	280
DQSwExt	281	68.5546	MGD	DQSwExt	281	85.3925	MGD	DQSwExt	281	75.6847	MGD	DQSwExt	281	87.3986	MGD	DQSwExt	281	64.1496	MGD	DQSwExt	281	91.4893	MGD	DQSwExt	281	93.0406	MGD	DQSwExt	281	71.7799	MGD	DQSwExt	281	67.554	MGD	DQSwExt	281	71.0151	MGD	DQSwExt	281	83.516	MGD	DQSwExt	281	80.8709	MGD	DQSwExt	281
DQSwExt	282	864.489	MGD	DQSwExt	282	870.466	MGD	DQSwExt	282	762.557	MGD	DQSwExt	282	682.982	MGD	DQSwExt	282	804.684	MGD	DQSwExt	282	1124.61	MGD	DQSwExt	282	890.502	MGD	DQSwExt	282	1130.7	MGD	DQSwExt	282	1234.2	MGD	DQSwExt	282	1149.88	MGD	DQSwExt	282	1219.17	MGD	DQSwExt	282	1044.98	MGD	DQSwExt	282
DQSwExt	283	870.403	MGD	DQSwExt	283	896.139	MGD	DQSwExt	283	750.772	MGD	DQSwExt	283	676.421	MGD	DQSwExt	283	840.347	MGD	DQSwExt	283	1133.11	MGD	DQSwExt	283	882.654	MGD	DQSwExt	283	1126.54	MGD	DQSwExt	283	1273.18	MGD	DQSwExt	283	1188.48	MGD	DQSwExt	283	1257.2	MGD	DQSwExt	283	1104.98	MGD	DQSwExt	283
DQSwExt	284	205.247	MGD	DQSwExt	284	246.915	MGD	DQSwExt	284	212.434	MGD	DQSwExt	284	208.859	MGD	DQSwExt	284	217.426	MGD	DQSwExt	284	290.47	MGD	DQSwExt	284	239.511	MGD	DQSwExt	284	261.082	MGD	DQSwExt	284	303.561	MGD	DQSwExt	284	277.647	MGD	DQSwExt	284	302.671	MGD	DQSwExt	284	333.466	MGD	DQSwExt	284
DQSwExt	285	150.367	MGD	DQSwExt	285	191.74	MGD	DQSwExt	285	169.393	MGD	DQSwExt	285	175.805	MGD	DQSwExt	285	164.846	MGD	DQSwExt	285	213.585	MGD	DQSwExt	285	184.764	MGD	DQSwExt	285	186.47	MGD	DQSwExt	285	211.911	MGD	DQSwExt	285	190.116	MGD	DQSwExt	285	209.92	MGD	DQSwExt	285	254.71	MGD	DQSwExt	285
DQSwExt	286	559.637	MGD	DQSwExt	286	566.474	MGD	DQSwExt	286	316.703	MGD	DQSwExt	286	476.716	MGD	DQSwExt	286	409.916	MGD	DQSwExt	286	576.42	MGD	DQSwExt	286	638.326	MGD	DQSwExt	286	844.231	MGD	DQSwExt	286	498.389	MGD	DQSwExt	286	641.668	MGD	DQSwExt	286	676.045	MGD	DQSwExt	286	479.081	MGD	DQSwExt	286
DQSwExt	287	620.728	MGD	DQSwExt	287	622.957	MGD	DQSwExt	287	336.488	MGD	DQSwExt	287	524.521	MGD	DQSwExt	287	448.164	MGD	DQSwExt	287	623.995	MGD	DQSwExt	287	706.838	MGD	DQSwExt	287	928.282	MGD	DQSwExt	287	543.144	MGD	DQSwExt	287	703.941	MGD	DQSwExt	287	740.07	MGD	DQSwExt	287	510.198	MGD	DQSwExt	287
DQSwExt	288	252.791	MGD	DQSwExt	288	306.607	MGD	DQSwExt	288	229.937	MGD	DQSwExt	288	272.451	MGD	DQSwExt	288	250.489	MGD	DQSwExt	288	315.776	MGD	DQSwExt	288	306.872	MGD	DQSwExt	288	338.652	MGD	DQSwExt	288	314.471	MGD	DQSwExt	288	313.826	MGD	DQSwExt	288	340.044	MGD	DQSwExt	288	337.473	MGD	DQSwExt	288
DQSwExt	289	217.018	MGD	DQSwExt	289	275.078	MGD	DQSwExt	289	221.255	MGD	DQSwExt	289	248.597	MGD	DQSwExt	289	233.579	MGD	DQSwExt	289	281.407	MGD	DQSwExt	289	265.505	MGD	DQSwExt	289	277.917	MGD	DQSwExt	289	293.912	MGD	DQSwExt	289	273.36	MGD	DQSwExt	289	297.692	MGD	DQSwExt	289	319.689	MGD	DQSwExt	289
DQSwExt	290	210.364	MGD	DQSwExt	290	262.947	MGD	DQSwExt	290	213.058	MGD	DQSwExt	290	238.443	MGD	DQSwExt	290	225.271	MGD	DQSwExt	290	267.179	MGD	DQSwExt	290	252.525	MGD	DQSwExt	290	262.885	MGD	DQSwExt	290	282.992	MGD	DQSwExt	290	260.146	MGD	DQSwExt	290	283.203	MGD	DQSwExt	290	306.266	MGD	DQSwExt	290
DQSwExt	291	199.732	MGD	DQSwExt	291	246.759	MGD	DQSwExt	291	199.619	MGD	DQSwExt	291	223.965	MGD	DQSwExt	291	211.995	MGD	DQSwExt	291	249.727	MGD	DQSwExt	291	236.986	MGD	DQSwExt	291	246.885	MGD	DQSwExt	291	265.931	MGD	DQSwExt	291	244.079	MGD	DQSwExt	291	265.55	MGD	DQSwExt	291	286.571	MGD	DQSwExt	291
DQSwExt	292	185.341	MGD	DQSwExt	292	227.149	MGD	DQSwExt	292	183.315	MGD	DQSwExt	292	206.301	MGD	DQSwExt	292	195.451	MGD	DQSwExt	292	229.37	MGD	DQSwExt	292	218.265	MGD	DQSwExt	292	227.644	MGD	DQSwExt	292	244.928	MGD	DQSwExt	292	224.799	MGD	DQSwExt	292	244.375	MGD	DQSwExt	292	263.224	MGD	DQSwExt	292
DQSwExt	293	169.008	MGD	DQSwExt	293	205.967	MGD	DQSwExt	293	165.94	MGD	DQSwExt	293	187.286	MGD	DQSwExt	293	177.502	MGD	DQSwExt	293	207.782	MGD	DQSwExt	293	198.07	MGD	DQSwExt	293	206.671	MGD	DQSwExt	293	222.065	MGD	DQSwExt	293	204.027	MGD	DQSwExt	293	221.584	MGD	DQSwExt	293	238.494	MGD	DQSwExt	293
DQSwExt	294	152.195	MGD	DQSwExt	294	184.742	MGD	DQSwExt	294	148.662	MGD	DQSwExt	294	168.228	MGD	DQSwExt	294	159.473	MGD	DQSwExt	294	186.332	MGD	DQSwExt	294	177.806	MGD	DQSwExt	294	185.371	MGD	DQSwExt	294	198.871	MGD	DQSwExt	294	183.185	MGD	DQSwExt	294	198.699	MGD	DQSwExt	294	213.959	MGD	DQSwExt	294
DQSwExt	295	135.807	MGD	DQSwExt	295	164.471	MGD	DQSwExt	295	132.168	MGD	DQSwExt	295	149.955	MGD	DQSwExt	295	142.138	MGD	DQSwExt	295	165.877	MGD	DQSwExt	295	158.348	MGD	DQSwExt	295	164.96	MGD	DQSwExt	295	176.706	MGD	DQSwExt	295	163.176	MGD	DQSwExt	295	176.77	MGD	DQSwExt	295	190.551	MGD	DQSwExt	295
DQSwExt	296	542.467	MGD	DQSwExt	296	577.097	MGD	DQSwExt	296	273.813	MGD	DQSwExt	296	411.763	MGD	DQSwExt	296	425.83	MGD	DQSwExt	296	559.586	MGD	DQSwExt	296	608.151	MGD	DQSwExt	296	870.167	MGD	DQSwExt	296	522.757	MGD	DQSwExt	296	676.397	MGD	DQSwExt	296	696.732	MGD	DQSwExt	296	453.611	MGD	DQSwExt	296
DQSwExt	297	171.908	MGD	DQSwExt	297	205.303	MGD	DQSwExt	297	128.125	MGD	DQSwExt	297	162.603	MGD	DQSwExt	297	161.965	MGD	DQSwExt	297	202.456	MGD	DQSwExt	297	204.124	MGD	DQSwExt	297	245.318	MGD	DQSwExt	297	201.395	MGD	DQSwExt	297	224.462	MGD	DQSwExt	297	238.187	MGD	DQSwExt	297	202.251	MGD	DQSwExt	297
DQSwExt	298	123.716	MGD	DQSwExt	298	149.99	MGD	DQSwExt	298	103.922	MGD	DQSwExt	298	125.488	MGD	DQSwExt	298	120.18	MGD	DQSwExt	298	147.575	MGD	DQSwExt	298	144.558	MGD	DQSwExt	298	159.892	MGD	DQSwExt	298	149.102	MGD	DQSwExt	298	156.822	MGD	DQSwExt	298	168.335	MGD	DQSwExt	298	158.958	MGD	DQSwExt	298
DQSwExt	299	109.232	MGD	DQSwExt	299	131.264	MGD	DQSwExt	299	92.8081	MGD	DQSwExt	299	111.338	MGD	DQSwExt	299	104.892	MGD	DQSwExt	299	128.281	MGD	DQSwExt	299	125.361	MGD	DQSwExt	299	136.667	MGD	DQSwExt	299	129.591	MGD	DQSwExt	299	135.218	MGD	DQSwExt	299	145.549	MGD	DQSwExt	299	140.466	MGD	DQSwExt	299
DQSwExt	300	98.4762	MGD	DQSwExt	300	117.825	MGD	DQSwExt	300	83.5786	MGD	DQSwExt	300	100.263	MGD	DQSwExt	300	93.8394	MGD	DQSwExt	300	114.533	MGD	DQSwExt	300	112.232	MGD	DQSwExt	300	122.504	MGD	DQSwExt	300	115.687	MGD	DQSwExt	300	120.807	MGD	DQSwExt	300	130.158	MGD	DQSwExt	300	125.984	MGD	DQSwExt	300
DQSwExt	301	88.6267	MGD	DQSwExt	301	105.944	MGD	DQSwExt	301	75.1728	MGD	DQSwExt	301	90.255	MGD	DQSwExt	301	84.2899	MGD	DQSwExt	301	102.605	MGD	DQSwExt	301	100.849	MGD	DQSwExt	301	110.402	MGD	DQSwExt	301	103.73	MGD	DQSwExt	301	108.43	MGD	DQSwExt	301	116.889	MGD	DQSwExt	301	113.112	MGD	DQSwExt	301
DQSwExt	302	79.3424	MGD	DQSwExt	302	94.8231	MGD	DQSwExt	302	67.4608	MGD	DQSwExt	302	81.0322	MGD	DQSwExt	302	75.6503	MGD	DQSwExt	302	91.7439	MGD	DQSwExt	302	90.3995	MGD	DQSwExt	302	99.1644	MGD	DQSwExt	302	93.013	MGD	DQSwExt	302	96.9547	MGD	DQSwExt	302	104.601	MGD	DQSwExt	302	101.274	MGD	DQSwExt	302
DQSwExt	303	70.8874	MGD	DQSwExt	303	84.7454	MGD	DQSwExt	303	60.4604	MGD	DQSwExt	303	72.666	MGD	DQSwExt	303	67.8406	MGD	DQSwExt	303	82.0086	MGD	DQSwExt	303	80.8687	MGD	DQSwExt	303	88.7982	MGD	DQSwExt	303	83.387	MGD	DQSwExt	303	86.4822	MGD	DQSwExt	303	93.3702	MGD	DQSwExt	303	90.6694	MGD	DQSwExt	303
DQSwExt	304	63.2325	MGD	DQSwExt	304	75.6796	MGD	DQSwExt	304	54.1286	MGD	DQSwExt	304	65.0782	MGD	DQSwExt	304	60.7819	MGD	DQSwExt	304	73.2673	MGD	DQSwExt	304	72.284	MGD	DQSwExt	304	79.3428	MGD	DQSwExt	304	74.7388	MGD	DQSwExt	304	77.077	MGD	DQSwExt	304	83.2455	MGD	DQSwExt	304	81.1826	MGD	DQSwExt	304
DQSwExt	305	56.404	MGD	DQSwExt	305	67.5988	MGD	DQSwExt	305	48.4942	MGD	DQSwExt	305	58.3034	MGD	DQSwExt	305	54.4605	MGD	DQSwExt	305	65.4783	MGD	DQSwExt	305	64.6176	MGD	DQSwExt	305	70.9197	MGD	DQSwExt	305	67.0264	MGD	DQSwExt	305	68.7253	MGD	DQSwExt	305	74.2598	MGD	DQSwExt	305	72.7389	MGD	DQSwExt	305
DQSwExt	306	50.283	MGD	DQSwExt	306	60.3846	MGD	DQSwExt	306	43.442	MGD	DQSwExt	306	52.2169	MGD	DQSwExt	306	48.7981	MGD	DQSwExt	306	58.5164	MGD	DQSwExt	306	57.755	MGD	DQSwExt	306	63.3549	MGD	DQSwExt	306	60.1192	MGD	DQSwExt	306	61.2659	MGD	DQSwExt	306	66.2425	MGD	DQSwExt	306	65.2191	MGD	DQSwExt	306
DQSwExt	307	44.8832	MGD	DQSwExt	307	53.9976	MGD	DQSwExt	307	38.9574	MGD	DQSwExt	307	46.8125	MGD	DQSwExt	307	43.7741	MGD	DQSwExt	307	52.3513	MGD	DQSwExt	307	51.658	MGD	DQSwExt	307	56.6361	MGD	DQSwExt	307	53.9782	MGD	DQSwExt	307	54.6821	MGD	DQSwExt	307	59.1667	MGD	DQSwExt	307	58.5462	MGD	DQSwExt	307
DQSwExt	308	40.1238	MGD	DQSwExt	308	48.3577	MGD	DQSwExt	308	34.9833	MGD	DQSwExt	308	42.0316	MGD	DQSwExt	308	39.3236	MGD	DQSwExt	308	46.9058	MGD	DQSwExt	308	46.2574	MGD	DQSwExt	308	50.664	MGD	DQSwExt	308	48.5105	MGD	DQSwExt	308	48.8771	MGD	DQSwExt	308	52.925	MGD	DQSwExt	308	52.634	MGD	DQSwExt	308
DQSwExt	309	35.9185	MGD	DQSwExt	309	43.3716	MGD	DQSwExt	309	31.4558	MGD	DQSwExt	309	37.794	MGD	DQSwExt	309	35.3735	MGD	DQSwExt	309	42.0898	MGD	DQSwExt	309	41.4821	MGD	DQSwExt	309	45.378	MGD	DQSwExt	309	43.6596	MGD	DQSwExt	309	43.7545	MGD	DQSwExt	309	47.4155	MGD	DQSwExt	309	47.3906	MGD	DQSwExt	309
DQSwExt	310	32.1981	MGD	DQSwExt	310	38.9554	MGD	DQSwExt	310	28.319	MGD	DQSwExt	310	34.03	MGD	DQSwExt	310	31.8617	MGD	DQSwExt	310	37.822	MGD	DQSwExt	310	37.2545	MGD	DQSwExt	310	40.7068	MGD	DQSwExt	310	39.3523	MGD	DQSwExt	310	39.2257	MGD	DQSwExt	310	42.5428	MGD	DQSwExt	310	42.7316	MGD	DQSwExt	310
DQSwExt	311	28.9017	MGD	DQSwExt	311	35.0375	MGD	DQSwExt	311	25.526	MGD	DQSwExt	311	30.6821	MGD	DQSwExt	311	28.7346	MGD	DQSwExt	311	34.0347	MGD	DQSwExt	311	33.504	MGD	DQSwExt	311	36.5696	MGD	DQSwExt	311	35.5188	MGD	DQSwExt	311	35.2161	MGD	DQSwExt	311	38.2276	MGD	DQSwExt	311	38.5851	MGD	DQSwExt	311
DQSwExt	312	25.974	MGD	DQSwExt	312	31.5515	MGD	DQSwExt	312	23.0319	MGD	DQSwExt	312	27.6955	MGD	DQSwExt	312	25.943	MGD	DQSwExt	312	30.6652	MGD	DQSwExt	312	30.1679	MGD	DQSwExt	312	32.8977	MGD	DQSwExt	312	32.0983	MGD	DQSwExt	312	31.6553	MGD	DQSwExt	312	34.3953	MGD	DQSwExt	312	34.885	MGD	DQSwExt	312
DQSwExt	313	23.3711	MGD	DQSwExt	313	28.4472	MGD	DQSwExt	313	20.8033	MGD	DQSwExt	313	25.0288	MGD	DQSwExt	313	23.449	MGD	DQSwExt	313	27.6638	MGD	DQSwExt	313	27.1979	MGD	DQSwExt	313	29.6333	MGD	DQSwExt	313	29.0408	MGD	DQSwExt	313	28.4901	MGD	DQSwExt	313	30.9882	MGD	DQSwExt	313	31.5795	MGD	DQSwExt	313
DQSwExt	314	21.0555	MGD	DQSwExt	314	25.6827	MGD	DQSwExt	314	18.8111	MGD	DQSwExt	314	22.6478	MGD	DQSwExt	314	21.2203	MGD	DQSwExt	314	24.99	MGD	DQSwExt	314	24.5524	MGD	DQSwExt	314	26.7295	MGD	DQSwExt	314	26.3094	MGD	DQSwExt	314	25.6759	MGD	DQSwExt	314	27.9578	MGD	DQSwExt	314	28.6259	MGD	DQSwExt	314
DQSwExt	315	18.9934	MGD	DQSwExt	315	23.2172	MGD	DQSwExt	315	17.0289	MGD	DQSwExt	315	20.5187	MGD	DQSwExt	315	19.2255	MGD	DQSwExt	315	22.604	MGD	DQSwExt	315	22.1919	MGD	DQSwExt	315	24.1423	MGD	DQSwExt	315	23.8649	MGD	DQSwExt	315	23.1711	MGD	DQSwExt	315	25.2587	MGD	DQSwExt	315	25.983	MGD	DQSwExt	315
DQSwExt	316	17.1529	MGD	DQSwExt	316	21.0129	MGD	DQSwExt	316	15.4306	MGD	DQSwExt	316	18.61	MGD	DQSwExt	316	17.4367	MGD	DQSwExt	316	20.4703	MGD	DQSwExt	316	20.0825	MGD	DQSwExt	316	21.8333	MGD	DQSwExt	316	21.6722	MGD	DQSwExt	316	20.9359	MGD	DQSwExt	316	22.849	MGD	DQSwExt	316	23.6111	MGD	DQSwExt	316
DQSwExt	317	15.506	MGD	DQSwExt	317	19.0368	MGD	DQSwExt	317	13.9936	MGD	DQSwExt	317	16.8958	MGD	DQSwExt	317	15.8297	MGD	DQSwExt	317	18.5575	MGD	DQSwExt	317	18.1928	MGD	DQSwExt	317	19.7671	MGD	DQSwExt	317	19.7002	MGD	DQSwExt	317	18.937	MGD	DQSwExt	317	20.6923	MGD	DQSwExt	317	21.4785	MGD	DQSwExt	317
DQSwExt	318	14.034	MGD	DQSwExt	318	17.2687	MGD	DQSwExt	318	12.704	MGD	DQSwExt	318	15.3578	MGD	DQSwExt	318	14.3865	MGD	DQSwExt	318	16.8455	MGD	DQSwExt	318	16.5009	MGD	DQSwExt	318	17.9182	MGD	DQSwExt	318	17.927	MGD	DQSwExt	318	17.151	MGD	DQSwExt	318	18.7643	MGD	DQSwExt	318	19.5632	MGD	DQSwExt	318
DQSwExt	319	12.7161	MGD	DQSwExt	319	15.6828	MGD	DQSwExt	319	11.5442	MGD	DQSwExt	319	13.9748	MGD	DQSwExt	319	13.0882	MGD	DQSwExt	319	15.3089	MGD	DQSwExt	319	14.9831	MGD	DQSwExt	319	16.2577	MGD	DQSwExt	319	16.3262	MGD	DQSwExt	319	15.552	MGD	DQSwExt	319	17.037	MGD	DQSwExt	319	17.8394	MGD	DQSwExt	319
DQSwExt	320	11.5505	MGD	DQSwExt	320	14.3014	MGD	DQSwExt	320	10.5032	MGD	DQSwExt	320	12.7339	MGD	DQSwExt	320	11.9236	MGD	DQSwExt	320	13.9338	MGD	DQSwExt	320	13.6756	MGD	DQSwExt	320	14.7683	MGD	DQSwExt	320	14.8942	MGD	DQSwExt	320	14.1254	MGD	DQSwExt	320	15.499	MGD	DQSwExt	320	16.2946	MGD	DQSwExt	320
DQSwExt	321	10.477	MGD	DQSwExt	321	12.9851	MGD	DQSwExt	321	9.56341	MGD	DQSwExt	321	11.6119	MGD	DQSwExt	321	10.8677	MGD	DQSwExt	321	12.6908	MGD	DQSwExt	321	12.4019	MGD	DQSwExt	321	13.4287	MGD	DQSwExt	321	13.5827	MGD	DQSwExt	321	12.8376	MGD	DQSwExt	321	14.1006	MGD	DQSwExt	321	14.8895	MGD	DQSwExt	321
DQSwExt	322	9.52594	MGD	DQSwExt	322	11.834	MGD	DQSwExt	322	8.71849	MGD	DQSwExt	322	10.6035	MGD	DQSwExt	322	9.92033	MGD	DQSwExt	322	11.5767	MGD	DQSwExt	322	11.2994	MGD	DQSwExt	322	12.2275	MGD	DQSwExt	322	12.4107	MGD	DQSwExt	322	11.6853	MGD	DQSwExt	322	12.8531	MGD	DQSwExt	322	13.629	MGD	DQSwExt	322
DQSwExt	323	8.67225	MGD	DQSwExt	323	10.8009	MGD	DQSwExt	323	7.95642	MGD	DQSwExt	323	9.69352	MGD	DQSwExt	323	9.06526	MGD	DQSwExt	323	10.5726	MGD	DQSwExt	323	10.3095	MGD	DQSwExt	323	11.1473	MGD	DQSwExt	323	11.3516	MGD	DQSwExt	323	10.6505	MGD	DQSwExt	323	11.7307	MGD	DQSwExt	323	12.4902	MGD	DQSwExt	323
DQSwExt	324	7.90295	MGD	DQSwExt	324	9.8679	MGD	DQSwExt	324	7.26779	MGD	DQSwExt	324	8.87012	MGD	DQSwExt	324	8.29156	MGD	DQSwExt	324	9.66631	MGD	DQSwExt	324	9.41586	MGD	DQSwExt	324	10.1712	MGD	DQSwExt	324	10.3908	MGD	DQSwExt	324	9.7174	MGD	DQSwExt	324	10.7185	MGD	DQSwExt	324	11.4581	MGD	DQSwExt	324
DQSwExt	325	7.20868	MGD	DQSwExt	325	9.02407	MGD	DQSwExt	325	6.64369	MGD	DQSwExt	325	8.12453	MGD	DQSwExt	325	7.59069	MGD	DQSwExt	325	8.84606	MGD	DQSwExt	325	8.60871	MGD	DQSwExt	325	9.28794	MGD	DQSwExt	325	9.51807	MGD	DQSwExt	325	8.87539	MGD	DQSwExt	325	9.80452	MGD	DQSwExt	325	10.5214	MGD	DQSwExt	325
DQSwExt	326	9.97377	MGD	DQSwExt	326	14.2711	MGD	DQSwExt	326	6.1781	MGD	DQSwExt	326	10.31	MGD	DQSwExt	326	6.96889	MGD	DQSwExt	326	9.1852	MGD	DQSwExt	326	14.5169	MGD	DQSwExt	326	8.49736	MGD	DQSwExt	326	8.74554	MGD	DQSwExt	326	8.92465	MGD	DQSwExt	326	9.94041	MGD	DQSwExt	326	12.4177	MGD	DQSwExt	326
DQSwExt	327	6.56784	MGD	DQSwExt	327	8.63073	MGD	DQSwExt	327	5.56658	MGD	DQSwExt	327	7.15026	MGD	DQSwExt	327	6.37701	MGD	DQSwExt	327	7.51551	MGD	DQSwExt	327	8.3656	MGD	DQSwExt	327	7.76358	MGD	DQSwExt	327	8.0033	MGD	DQSwExt	327	7.45987	MGD	DQSwExt	327	8.25957	MGD	DQSwExt	327	9.06281	MGD	DQSwExt	327
DQSwExt	328	5.55117	MGD	DQSwExt	328	7.11126	MGD	DQSwExt	328	5.10316	MGD	DQSwExt	328	6.31604	MGD	DQSwExt	328	5.85427	MGD	DQSwExt	328	6.83042	MGD	DQSwExt	328	6.91193	MGD	DQSwExt	328	7.10909	MGD	DQSwExt	328	7.35008	MGD	DQSwExt	328	6.81888	MGD	DQSwExt	328	7.55468	MGD	DQSwExt	328	8.20649	MGD	DQSwExt	328
DQSwExt	329	5.07713	MGD	DQSwExt	329	6.54614	MGD	DQSwExt	329	4.67748	MGD	DQSwExt	329	5.8719	MGD	DQSwExt	329	5.3741	MGD	DQSwExt	329	6.31855	MGD	DQSwExt	329	6.30568	MGD	DQSwExt	329	6.51019	MGD	DQSwExt	329	6.74677	MGD	DQSwExt	329	6.29007	MGD	DQSwExt	329	6.98456	MGD	DQSwExt	329	7.58051	MGD	DQSwExt	329
DQSwExt	330	4.62515	MGD	DQSwExt	330	5.91909	MGD	DQSwExt	330	4.29232	MGD	DQSwExt	330	5.34404	MGD	DQSwExt	330	4.93965	MGD	DQSwExt	330	5.78445	MGD	DQSwExt	330	5.65366	MGD	DQSwExt	330	5.96875	MGD	DQSwExt	330	6.20129	MGD	DQSwExt	330	5.73502	MGD	DQSwExt	330	6.38301	MGD	DQSwExt	330	6.97865	MGD	DQSwExt	330
DQSwExt	331	4.23317	MGD	DQSwExt	331	5.40548	MGD	DQSwExt	331	3.94066	MGD	DQSwExt	331	4.89482	MGD	DQSwExt	331	4.54125	MGD	DQSwExt	331	5.3094	MGD	DQSwExt	331	5.14712	MGD	DQSwExt	331	5.47315	MGD	DQSwExt	331	5.70102	MGD	DQSwExt	331	5.26638	MGD	DQSwExt	331	5.87031	MGD	DQSwExt	331	6.42896	MGD	DQSwExt	331
DQSwExt	332	3.8828	MGD	DQSwExt	332	4.9586	MGD	DQSwExt	332	3.61795	MGD	DQSwExt	332	4.49219	MGD	DQSwExt	332	4.17429	MGD	DQSwExt	332	4.87199	MGD	DQSwExt	332	4.71798	MGD	DQSwExt	332	5.01662	MGD	DQSwExt	332	5.23722	MGD	DQSwExt	332	4.82325	MGD	DQSwExt	332	5.38568	MGD	DQSwExt	332	5.93359	MGD	DQSwExt	332
DQSwExt	333	3.56523	MGD	DQSwExt	333	4.55068	MGD	DQSwExt	333	3.32431	MGD	DQSwExt	333	4.13713	MGD	DQSwExt	333	3.83999	MGD	DQSwExt	333	4.4855	MGD	DQSwExt	333	4.32756	MGD	DQSwExt	333	4.60167	MGD	DQSwExt	333	4.81349	MGD	DQSwExt	333	4.43288	MGD	DQSwExt	333	4.95656	MGD	DQSwExt	333	5.48084	MGD	DQSwExt	333
DQSwExt	334	3.27511	MGD	DQSwExt	334	4.18932	MGD	DQSwExt	334	3.05578	MGD	DQSwExt	334	3.81146	MGD	DQSwExt	334	3.53396	MGD	DQSwExt	334	4.13128	MGD	DQSwExt	334	3.98143	MGD	DQSwExt	334	4.2223	MGD	DQSwExt	334	4.42462	MGD	DQSwExt	334	4.07681	MGD	DQSwExt	334	4.56381	MGD	DQSwExt	334	5.06444	MGD	DQSwExt	334
DQSwExt	335	3.03751	MGD	DQSwExt	335	3.88614	MGD	DQSwExt	335	2.83671	MGD	DQSwExt	335	3.53947	MGD	DQSwExt	335	3.28127	MGD	DQSwExt	335	3.8343	MGD	DQSwExt	335	3.69287	MGD	DQSwExt	335	3.90394	MGD	DQSwExt	335	4.09774	MGD	DQSwExt	335	3.77844	MGD	DQSwExt	335	4.23191	MGD	DQSwExt	335	4.71016	MGD	DQSwExt	335
DQSwExt	336	2.79438	MGD	DQSwExt	336	3.57906	MGD	DQSwExt	336	2.60909	MGD	DQSwExt	336	3.26131	MGD	DQSwExt	336	3.02084	MGD	DQSwExt	336	3.53374	MGD	DQSwExt	336	3.40015	MGD	DQSwExt	336	3.58694	MGD	DQSwExt	336	3.77312	MGD	DQSwExt	336	3.47698	MGD	DQSwExt	336	3.89815	MGD	DQSwExt	336	4.35393	MGD	DQSwExt	336
DQSwExt	337	2.57402	MGD	DQSwExt	337	3.30029	MGD	DQSwExt	337	2.4024	MGD	DQSwExt	337	3.00907	MGD	DQSwExt	337	2.78412	MGD	DQSwExt	337	3.26003	MGD	DQSwExt	337	3.13453	MGD	DQSwExt	337	3.30059	MGD	DQSwExt	337	3.47797	MGD	DQSwExt	337	3.20389	MGD	DQSwExt	337	3.59586	MGD	DQSwExt	337	4.02828	MGD	DQSwExt	337
DQSwExt	338	2.37337	MGD	DQSwExt	338	3.04584	MGD	DQSwExt	338	2.21395	MGD	DQSwExt	338	2.77862	MGD	DQSwExt	338	2.56814	MGD	DQSwExt	338	3.01083	MGD	DQSwExt	338	2.89218	MGD	DQSwExt	338	3.0391	MGD	DQSwExt	338	3.20822	MGD	DQSwExt	338	2.95497	MGD	DQSwExt	338	3.31944	MGD	DQSwExt	338	3.73067	MGD	DQSwExt	338
DQSwExt	339	81.5917	MGD	DQSwExt	339	68.0375	MGD	DQSwExt	339	15.3324	MGD	DQSwExt	339	63.2454	MGD	DQSwExt	339	27.659	MGD	DQSwExt	339	72.1298	MGD	DQSwExt	339	114.702	MGD	DQSwExt	339	146.579	MGD	DQSwExt	339	33.938	MGD	DQSwExt	339	96.1999	MGD	DQSwExt	339	99.9862	MGD	DQSwExt	339	22.5774	MGD	DQSwExt	339
DQSwExt	340	10.9035	MGD	DQSwExt	340	11.2976	MGD	DQSwExt	340	2.39053	MGD	DQSwExt	340	8.42801	MGD	DQSwExt	340	4.25011	MGD	DQSwExt	340	11.5282	MGD	DQSwExt	340	20.6352	MGD	DQSwExt	340	22.8285	MGD	DQSwExt	340	6.38353	MGD	DQSwExt	340	14.7995	MGD	DQSwExt	340	16.56	MGD	DQSwExt	340	5.25795	MGD	DQSwExt	340
DQSwExt	341	7.53478	MGD	DQSwExt	341	8.63106	MGD	DQSwExt	341	2.31603	MGD	DQSwExt	341	7.43036	MGD	DQSwExt	341	3.15356	MGD	DQSwExt	341	7.2508	MGD	DQSwExt	341	13.895	MGD	DQSwExt	341	12.5428	MGD	DQSwExt	341	5.43061	MGD	DQSwExt	341	8.25149	MGD	DQSwExt	341	8.9089	MGD	DQSwExt	341	4.64497	MGD	DQSwExt	341
DQSwExt	342	7.50025	MGD	DQSwExt	342	8.19368	MGD	DQSwExt	342	2.24386	MGD	DQSwExt	342	7.70241	MGD	DQSwExt	342	2.9853	MGD	DQSwExt	342	6.23043	MGD	DQSwExt	342	12.8222	MGD	DQSwExt	342	10.5954	MGD	DQSwExt	342	5.26079	MGD	DQSwExt	342	6.6194	MGD	DQSwExt	342	7.1369	MGD	DQSwExt	342	4.51341	MGD	DQSwExt	342
DQSwExt	343	8.16435	MGD	DQSwExt	343	8.95906	MGD	DQSwExt	343	2.22831	MGD	DQSwExt	343	8.17915	MGD	DQSwExt	343	3.07448	MGD	DQSwExt	343	6.65251	MGD	DQSwExt	343	14.1615	MGD	DQSwExt	343	11.4736	MGD	DQSwExt	343	5.46721	MGD	DQSwExt	343	6.97037	MGD	DQSwExt	343	7.55075	MGD	DQSwExt	343	4.61939	MGD	DQSwExt	343
DQSwExt	344	8.14348	MGD	DQSwExt	344	8.96463	MGD	DQSwExt	344	2.15513	MGD	DQSwExt	344	8.17062	MGD	DQSwExt	344	3.00354	MGD	DQSwExt	344	6.53847	MGD	DQSwExt	344	14.177	MGD	DQSwExt	344	11.3427	MGD	DQSwExt	344	5.37662	MGD	DQSwExt	344	6.78672	MGD	DQSwExt	344	7.36521	MGD	DQSwExt	344	4.50721	MGD	DQSwExt	344
DQSwExt	345	7.83794	MGD	DQSwExt	345	8.68739	MGD	DQSwExt	345	2.04805	MGD	DQSwExt	345	7.90398	MGD	DQSwExt	345	2.87901	MGD	DQSwExt	345	6.30479	MGD	DQSwExt	345	13.7613	MGD	DQSwExt	345	10.9753	MGD	DQSwExt	345	5.14534	MGD	DQSwExt	345	6.51448	MGD	DQSwExt	345	7.06862	MGD	DQSwExt	345	4.30238	MGD	DQSwExt	345
DQSwExt	346	7.3649	MGD	DQSwExt	346	8.26026	MGD	DQSwExt	346	1.92374	MGD	DQSwExt	346	7.49627	MGD	DQSwExt	346	2.71327	MGD	DQSwExt	346	5.97515	MGD	DQSwExt	346	13.0674	MGD	DQSwExt	346	10.4335	MGD	DQSwExt	346	4.85074	MGD	DQSwExt	346	6.16848	MGD	DQSwExt	346	6.70145	MGD	DQSwExt	346	4.05585	MGD	DQSwExt	346
DQSwExt	347	6.80909	MGD	DQSwExt	347	7.72323	MGD	DQSwExt	347	1.79185	MGD	DQSwExt	347	7.01079	MGD	DQSwExt	347	2.52791	MGD	DQSwExt	347	5.58893	MGD	DQSwExt	347	12.2228	MGD	DQSwExt	347	9.79951	MGD	DQSwExt	347	4.51964	MGD	DQSwExt	347	5.76329	MGD	DQSwExt	347	6.27178	MGD	DQSwExt	347	3.78582	MGD	DQSwExt	347
DQSwExt	348	6.23434	MGD	DQSwExt	348	7.16633	MGD	DQSwExt	348	1.66019	MGD	DQSwExt	348	6.50181	MGD	DQSwExt	348	2.33872	MGD	DQSwExt	348	5.19892	MGD	DQSwExt	348	11.3299	MGD	DQSwExt	348	9.14346	MGD	DQSwExt	348	4.1829	MGD	DQSwExt	348	5.35329	MGD	DQSwExt	348	5.83472	MGD	DQSwExt	348	3.51323	MGD	DQSwExt	348
DQSwExt	349	387.939	MGD	DQSwExt	349	351.314	MGD	DQSwExt	349	133.013	MGD	DQSwExt	349	211.077	MGD	DQSwExt	349	264.537	MGD	DQSwExt	349	386.594	MGD	DQSwExt	349	427.526	MGD	DQSwExt	349	1259.2	MGD	DQSwExt	349	1003.79	MGD	DQSwExt	349	484.034	MGD	DQSwExt	349	493.676	MGD	DQSwExt	349	226.826	MGD	DQSwExt	349
DQSwExt	350	157.468	MGD	DQSwExt	350	149.784	MGD	DQSwExt	350	51.7955	MGD	DQSwExt	350	85.604	MGD	DQSwExt	350	115.888	MGD	DQSwExt	350	168.517	MGD	DQSwExt	350	192.097	MGD	DQSwExt	350	1663.66	MGD	DQSwExt	350	657.691	MGD	DQSwExt	350	217.507	MGD	DQSwExt	350	221.73	MGD	DQSwExt	350	87.2616	MGD	DQSwExt	350
DQSwExt	351	59.1186	MGD	DQSwExt	351	67.8242	MGD	DQSwExt	351	23.1516	MGD	DQSwExt	351	41.7716	MGD	DQSwExt	351	41.1254	MGD	DQSwExt	351	70.1289	MGD	DQSwExt	351	82.5344	MGD	DQSwExt	351	342.766	MGD	DQSwExt	351	122.48	MGD	DQSwExt	351	83.4856	MGD	DQSwExt	351	86.72	MGD	DQSwExt	351	39.8386	MGD	DQSwExt	351
DQSwExt	352	352.057	MGD	DQSwExt	352	295.703	MGD	DQSwExt	352	277.758	MGD	DQSwExt	352	369.799	MGD	DQSwExt	352	216.651	MGD	DQSwExt	352	353.237	MGD	DQSwExt	352	235.536	MGD	DQSwExt	352	1065.92	MGD	DQSwExt	352	892.593	MGD	DQSwExt	352	308.317	MGD	DQSwExt	352	315.878	MGD	DQSwExt	352	281.148	MGD	DQSwExt	352
DQSwExt	353	123.749	MGD	DQSwExt	353	127.16	MGD	DQSwExt	353	77.6511	MGD	DQSwExt	353	113.237	MGD	DQSwExt	353	84.2291	MGD	DQSwExt	353	135.424	MGD	DQSwExt	353	123.161	MGD	DQSwExt	353	174.724	MGD	DQSwExt	353	138.454	MGD	DQSwExt	353	133.231	MGD	DQSwExt	353	137.9	MGD	DQSwExt	353	99.5796	MGD	DQSwExt	353
DQSwExt	354	106.117	MGD	DQSwExt	354	116.198	MGD	DQSwExt	354	60.6203	MGD	DQSwExt	354	90.08	MGD	DQSwExt	354	75.7353	MGD	DQSwExt	354	117.683	MGD	DQSwExt	354	117.286	MGD	DQSwExt	354	47.4803	MGD	DQSwExt	354	36.6056	MGD	DQSwExt	354	120.362	MGD	DQSwExt	354	125.107	MGD	DQSwExt	354	85.768	MGD	DQSwExt	354
DQSwExt	355	105.988	MGD	DQSwExt	355	116.225	MGD	DQSwExt	355	60.7156	MGD	DQSwExt	355	88.7177	MGD	DQSwExt	355	76.7682	MGD	DQSwExt	355	116.504	MGD	DQSwExt	355	117.195	MGD	DQSwExt	355	26.3115	MGD	DQSwExt	355	19.0455	MGD	DQSwExt	355	119.545	MGD	DQSwExt	355	124.416	MGD	DQSwExt	355	86.1614	MGD	DQSwExt	355
DQSwExt	356	158.044	MGD	DQSwExt	356	133.467	MGD	DQSwExt	356	104.218	MGD	DQSwExt	356	131.773	MGD	DQSwExt	356	130.321	MGD	DQSwExt	356	182.52	MGD	DQSwExt	356	120.868	MGD	DQSwExt	356	63.3698	MGD	DQSwExt	356	38.3031	MGD	DQSwExt	356	146.829	MGD	DQSwExt	356	153.857	MGD	DQSwExt	356	114.808	MGD	DQSwExt	356
DQSwExt	357	169.312	MGD	DQSwExt	357	140.395	MGD	DQSwExt	357	108.356	MGD	DQSwExt	357	139.432	MGD	DQSwExt	357	140.685	MGD	DQSwExt	357	190.374	MGD	DQSwExt	357	124.663	MGD	DQSwExt	357	71.2301	MGD	DQSwExt	357	40.2338	MGD	DQSwExt	357	152.454	MGD	DQSwExt	357	159.189	MGD	DQSwExt	357	119.207	MGD	DQSwExt	357
DQSwExt	358	156.408	MGD	DQSwExt	358	146.478	MGD	DQSwExt	358	92.5084	MGD	DQSwExt	358	133.945	MGD	DQSwExt	358	120.051	MGD	DQSwExt	358	167.318	MGD	DQSwExt	358	135.269	MGD	DQSwExt	358	55.9813	MGD	DQSwExt	358	34.6823	MGD	DQSwExt	358	152.801	MGD	DQSwExt	358	160.547	MGD	DQSwExt	358	118.123	MGD	DQSwExt	358
DQSwExt	359	166.402	MGD	DQSwExt	359	152.749	MGD	DQSwExt	359	98.9179	MGD	DQSwExt	359	143.702	MGD	DQSwExt	359	129.42	MGD	DQSwExt	359	175.902	MGD	DQSwExt	359	138.77	MGD	DQSwExt	359	65.1581	MGD	DQSwExt	359	40.6157	MGD	DQSwExt	359	160.075	MGD	DQSwExt	359	168.082	MGD	DQSwExt	359	126.209	MGD	DQSwExt	359
DQSwExt	360	165.049	MGD	DQSwExt	360	150.297	MGD	DQSwExt	360	99.5763	MGD	DQSwExt	360	143.654	MGD	DQSwExt	360	129.999	MGD	DQSwExt	360	174.458	MGD	DQSwExt	360	135.226	MGD	DQSwExt	360	68.8315	MGD	DQSwExt	360	42.7448	MGD	DQSwExt	360	157.706	MGD	DQSwExt	360	165.556	MGD	DQSwExt	360	125.884	MGD	DQSwExt	360
DQSwExt	361	157.415	MGD	DQSwExt	361	142.758	MGD	DQSwExt	361	96.2384	MGD	DQSwExt	361	137.863	MGD	DQSwExt	361	125.349	MGD	DQSwExt	361	166.695	MGD	DQSwExt	361	127.682	MGD	DQSwExt	361	68.6395	MGD	DQSwExt	361	42.6077	MGD	DQSwExt	361	149.974	MGD	DQSwExt	361	157.428	MGD	DQSwExt	361	120.749	MGD	DQSwExt	361
DQSwExt	362	146.22	MGD	DQSwExt	362	132.504	MGD	DQSwExt	362	90.5035	MGD	DQSwExt	362	128.762	MGD	DQSwExt	362	117.536	MGD	DQSwExt	362	155.282	MGD	DQSwExt	362	118.09	MGD	DQSwExt	362	66.0195	MGD	DQSwExt	362	41.0586	MGD	DQSwExt	362	139.302	MGD	DQSwExt	362	146.24	MGD	DQSwExt	362	112.908	MGD	DQSwExt	362
DQSwExt	363	133.492	MGD	DQSwExt	363	121.115	MGD	DQSwExt	363	83.6077	MGD	DQSwExt	363	118.133	MGD	DQSwExt	363	108.204	MGD	DQSwExt	363	142.239	MGD	DQSwExt	363	107.728	MGD	DQSwExt	363	61.9331	MGD	DQSwExt	363	38.6533	MGD	DQSwExt	363	127.373	MGD	DQSwExt	363	133.751	MGD	DQSwExt	363	103.82	MGD	DQSwExt	363
DQSwExt	364	120.642	MGD	DQSwExt	364	109.778	MGD	DQSwExt	364	76.4655	MGD	DQSwExt	364	107.302	MGD	DQSwExt	364	98.5815	MGD	DQSwExt	364	129.018	MGD	DQSwExt	364	97.5558	MGD	DQSwExt	364	57.2544	MGD	DQSwExt	364	35.9057	MGD	DQSwExt	364	115.476	MGD	DQSwExt	364	121.277	MGD	DQSwExt	364	94.5844	MGD	DQSwExt	364
DQSwExt	365	108.173	MGD	DQSwExt	365	98.8065	MGD	DQSwExt	365	69.3739	MGD	DQSwExt	365	96.6698	MGD	DQSwExt	365	89.0589	MGD	DQSwExt	365	116.131	MGD	DQSwExt	365	87.7879	MGD	DQSwExt	365	52.3667	MGD	DQSwExt	365	33.0351	MGD	DQSwExt	365	103.938	MGD	DQSwExt	365	109.2	MGD	DQSwExt	365	85.5237	MGD	DQSwExt	365
DQGwExt	1	0	MGD	DQGwExt	1	0	MGD	DQGwExt	1	0	MGD	DQGwExt	1	0	MGD	DQGwExt	1	0	MGD	DQGwExt	1	0	MGD	DQGwExt	1	0	MGD	DQGwExt	1	0	MGD	DQGwExt	1	0	MGD	DQGwExt	1	0	MGD	DQGwExt	1	0	MGD	DQGwExt	1	0	MGD	DQGwExt	1
DQGwExt	2	0	MGD	DQGwExt	2	0	MGD	DQGwExt	2	0	MGD	DQGwExt	2	0	MGD	DQGwExt	2	0	MGD	DQGwExt	2	0	MGD	DQGwExt	2	0	MGD	DQGwExt	2	0	MGD	DQGwExt	2	0	MGD	DQGwExt	2	0	MGD	DQGwExt	2	0	MGD	DQGwExt	2	0	MGD	DQGwExt	2
DQGwExt	3	0	MGD	DQGwExt	3	0	MGD	DQGwExt	3	0	MGD	DQGwExt	3	0	MGD	DQGwExt	3	0	MGD	DQGwExt	3	0	MGD	DQGwExt	3	0	MGD	DQGwExt	3	0	MGD	DQGwExt	3	0	MGD	DQGwExt	3	0	MGD	DQGwExt	3	0	MGD	DQGwExt	3	0	MGD	DQGwExt	3
DQGwExt	4	0	MGD	DQGwExt	4	0	MGD	DQGwExt	4	0	MGD	DQGwExt	4	0	MGD	DQGwExt	4	0	MGD	DQGwExt	4	0	MGD	DQGwExt	4	0	MGD	DQGwExt	4	0	MGD	DQGwExt	4	0	MGD	DQGwExt	4	0	MGD	DQGwExt	4	0	MGD	DQGwExt	4	0	MGD	DQGwExt	4
DQGwExt	5	0	MGD	DQGwExt	5	0	MGD	DQGwExt	5	0	MGD	DQGwExt	5	0	MGD	DQGwExt	5	0	MGD	DQGwExt	5	0	MGD	DQGwExt	5	0	MGD	DQGwExt	5	0	MGD	DQGwExt	5	0	MGD	DQGwExt	5	0	MGD	DQGwExt	5	0	MGD	DQGwExt	5	0	MGD	DQGwExt	5
DQGwExt	6	0	MGD	DQGwExt	6	0	MGD	DQGwExt	6	0	MGD	DQGwExt	6	0	MGD	DQGwExt	6	0	MGD	DQGwExt	6	0	MGD	DQGwExt	6	0	MGD	DQGwExt	6	0	MGD	DQGwExt	6	0	MGD	DQGwExt	6	0	MGD	DQGwExt	6	0	MGD	DQGwExt	6	0	MGD	DQGwExt	6
DQGwExt	7	0	MGD	DQGwExt	7	0	MGD	DQGwExt	7	0	MGD	DQGwExt	7	0	MGD	DQGwExt	7	0	MGD	DQGwExt	7	0	MGD	DQGwExt	7	0	MGD	DQGwExt	7	0	MGD	DQGwExt	7	0	MGD	DQGwExt	7	0	MGD	DQGwExt	7	0	MGD	DQGwExt	7	0	MGD	DQGwExt	7
DQGwExt	8	0	MGD	DQGwExt	8	0	MGD	DQGwExt	8	0	MGD	DQGwExt	8	0	MGD	DQGwExt	8	0	MGD	DQGwExt	8	0	MGD	DQGwExt	8	0	MGD	DQGwExt	8	0	MGD	DQGwExt	8	0	MGD	DQGwExt	8	0	MGD	DQGwExt	8	0	MGD	DQGwExt	8	0	MGD	DQGwExt	8
DQGwExt	9	0	MGD	DQGwExt	9	0	MGD	DQGwExt	9	0	MGD	DQGwExt	9	0	MGD	DQGwExt	9	0	MGD	DQGwExt	9	0	MGD	DQGwExt	9	0	MGD	DQGwExt	9	0	MGD	DQGwExt	9	0	MGD	DQGwExt	9	0	MGD	DQGwExt	9	0	MGD	DQGwExt	9	0	MGD	DQGwExt	9
DQGwExt	10	0	MGD	DQGwExt	10	0	MGD	DQGwExt	10	0	MGD	DQGwExt	10	0	MGD	DQGwExt	10	0	MGD	DQGwExt	10	0	MGD	DQGwExt	10	0	MGD	DQGwExt	10	0	MGD	DQGwExt	10	0	MGD	DQGwExt	10	0	MGD	DQGwExt	10	0	MGD	DQGwExt	10	0	MGD	DQGwExt	10
DQGwExt	11	0	MGD	DQGwExt	11	0	MGD	DQGwExt	11	0	MGD	DQGwExt	11	0	MGD	DQGwExt	11	0	MGD	DQGwExt	11	0	MGD	DQGwExt	11	0	MGD	DQGwExt	11	0	MGD	DQGwExt	11	0	MGD	DQGwExt	11	0	MGD	DQGwExt	11	0	MGD	DQGwExt	11	0	MGD	DQGwExt	11
DQGwExt	12	0	MGD	DQGwExt	12	0	MGD	DQGwExt	12	0	MGD	DQGwExt	12	0	MGD	DQGwExt	12	0	MGD	DQGwExt	12	0	MGD	DQGwExt	12	0	MGD	DQGwExt	12	0	MGD	DQGwExt	12	0	MGD	DQGwExt	12	0	MGD	DQGwExt	12	0	MGD	DQGwExt	12	0	MGD	DQGwExt	12
DQGwExt	13	0	MGD	DQGwExt	13	0	MGD	DQGwExt	13	0	MGD	DQGwExt	13	0	MGD	DQGwExt	13	0	MGD	DQGwExt	13	0	MGD	DQGwExt	13	0	MGD	DQGwExt	13	0	MGD	DQGwExt	13	0	MGD	DQGwExt	13	0	MGD	DQGwExt	13	0	MGD	DQGwExt	13	0	MGD	DQGwExt	13
DQGwExt	14	0	MGD	DQGwExt	14	0	MGD	DQGwExt	14	0	MGD	DQGwExt	14	0	MGD	DQGwExt	14	0	MGD	DQGwExt	14	0	MGD	DQGwExt	14	0	MGD	DQGwExt	14	0	MGD	DQGwExt	14	0	MGD	DQGwExt	14	0	MGD	DQGwExt	14	0	MGD	DQGwExt	14	0	MGD	DQGwExt	14
DQGwExt	15	0	MGD	DQGwExt	15	0	MGD	DQGwExt	15	0	MGD	DQGwExt	15	0	MGD	DQGwExt	15	0	MGD	DQGwExt	15	0	MGD	DQGwExt	15	0	MGD	DQGwExt	15	0	MGD	DQGwExt	15	0	MGD	DQGwExt	15	0	MGD	DQGwExt	15	0	MGD	DQGwExt	15	0	MGD	DQGwExt	15
DQGwExt	16	0	MGD	DQGwExt	16	0	MGD	DQGwExt	16	0	MGD	DQGwExt	16	0	MGD	DQGwExt	16	0	MGD	DQGwExt	16	0	MGD	DQGwExt	16	0	MGD	DQGwExt	16	0	MGD	DQGwExt	16	0	MGD	DQGwExt	16	0	MGD	DQGwExt	16	0	MGD	DQGwExt	16	0	MGD	DQGwExt	16
DQGwExt	17	0	MGD	DQGwExt	17	0	MGD	DQGwExt	17	0	MGD	DQGwExt	17	0	MGD	DQGwExt	17	0	MGD	DQGwExt	17	0	MGD	DQGwExt	17	0	MGD	DQGwExt	17	0	MGD	DQGwExt	17	0	MGD	DQGwExt	17	0	MGD	DQGwExt	17	0	MGD	DQGwExt	17	0	MGD	DQGwExt	17
DQGwExt	18	0	MGD	DQGwExt	18	0	MGD	DQGwExt	18	0	MGD	DQGwExt	18	0	MGD	DQGwExt	18	0	MGD	DQGwExt	18	0	MGD	DQGwExt	18	0	MGD	DQGwExt	18	0	MGD	DQGwExt	18	0	MGD	DQGwExt	18	0	MGD	DQGwExt	18	0	MGD	DQGwExt	18	0	MGD	DQGwExt	18
DQGwExt	19	0	MGD	DQGwExt	19	0	MGD	DQGwExt	19	0	MGD	DQGwExt	19	0	MGD	DQGwExt	19	0	MGD	DQGwExt	19	0	MGD	DQGwExt	19	0	MGD	DQGwExt	19	0	MGD	DQGwExt	19	0	MGD	DQGwExt	19	0	MGD	DQGwExt	19	0	MGD	DQGwExt	19	0	MGD	DQGwExt	19
DQGwExt	20	0	MGD	DQGwExt	20	0	MGD	DQGwExt	20	0	MGD	DQGwExt	20	0	MGD	DQGwExt	20	0	MGD	DQGwExt	20	0	MGD	DQGwExt	20	0	MGD	DQGwExt	20	0	MGD	DQGwExt	20	0	MGD	DQGwExt	20	0	MGD	DQGwExt	20	0	MGD	DQGwExt	20	0	MGD	DQGwExt	20
DQGwExt	21	0	MGD	DQGwExt	21	0	MGD	DQGwExt	21	0	MGD	DQGwExt	21	0	MGD	DQGwExt	21	0	MGD	DQGwExt	21	0	MGD	DQGwExt	21	0	MGD	DQGwExt	21	0	MGD	DQGwExt	21	0	MGD	DQGwExt	21	0	MGD	DQGwExt	21	0	MGD	DQGwExt	21	0	MGD	DQGwExt	21
DQGwExt	22	0	MGD	DQGwExt	22	0	MGD	DQGwExt	22	0	MGD	DQGwExt	22	0	MGD	DQGwExt	22	0	MGD	DQGwExt	22	0	MGD	DQGwExt	22	0	MGD	DQGwExt	22	0	MGD	DQGwExt	22	0	MGD	DQGwExt	22	0	MGD	DQGwExt	22	0	MGD	DQGwExt	22	0	MGD	DQGwExt	22
DQGwExt	23	0	MGD	DQGwExt	23	0	MGD	DQGwExt	23	0	MGD	DQGwExt	23	0	MGD	DQGwExt	23	0	MGD	DQGwExt	23	0	MGD	DQGwExt	23	0	MGD	DQGwExt	23	0	MGD	DQGwExt	23	0	MGD	DQGwExt	23	0	MGD	DQGwExt	23	0	MGD	DQGwExt	23	0	MGD	DQGwExt	23
DQGwExt	24	0	MGD	DQGwExt	24	0	MGD	DQGwExt	24	0	MGD	DQGwExt	24	0	MGD	DQGwExt	24	0	MGD	DQGwExt	24	0	MGD	DQGwExt	24	0	MGD	DQGwExt	24	0	MGD	DQGwExt	24	0	MGD	DQGwExt	24	0	MGD	DQGwExt	24	0	MGD	DQGwExt	24	0	MGD	DQGwExt	24
DQGwExt	25	0	MGD	DQGwExt	25	0	MGD	DQGwExt	25	0	MGD	DQGwExt	25	0	MGD	DQGwExt	25	0	MGD	DQGwExt	25	0	MGD	DQGwExt	25	0	MGD	DQGwExt	25	0	MGD	DQGwExt	25	0	MGD	DQGwExt	25	0	MGD	DQGwExt	25	0	MGD	DQGwExt	25	0	MGD	DQGwExt	25
DQGwExt	26	0	MGD	DQGwExt	26	0	MGD	DQGwExt	26	0	MGD	DQGwExt	26	0	MGD	DQGwExt	26	0	MGD	DQGwExt	26	0	MGD	DQGwExt	26	0	MGD	DQGwExt	26	0	MGD	DQGwExt	26	0	MGD	DQGwExt	26	0	MGD	DQGwExt	26	0	MGD	DQGwExt	26	0	MGD	DQGwExt	26
DQGwExt	27	0	MGD	DQGwExt	27	0	MGD	DQGwExt	27	0	MGD	DQGwExt	27	0	MGD	DQGwExt	27	0	MGD	DQGwExt	27	0	MGD	DQGwExt	27	0	MGD	DQGwExt	27	0	MGD	DQGwExt	27	0	MGD	DQGwExt	27	0	MGD	DQGwExt	27	0	MGD	DQGwExt	27	0	MGD	DQGwExt	27
DQGwExt	28	0	MGD	DQGwExt	28	0	MGD	DQGwExt	28	0	MGD	DQGwExt	28	0	MGD	DQGwExt	28	0	MGD	DQGwExt	28	0	MGD	DQGwExt	28	0	MGD	DQGwExt	28	0	MGD	DQGwExt	28	0	MGD	DQGwExt	28	0	MGD	DQGwExt	28	0	MGD	DQGwExt	28	0	MGD	DQGwExt	28
DQGwExt	29	0	MGD	DQGwExt	29	0	MGD	DQGwExt	29	0	MGD	DQGwExt	29	0	MGD	DQGwExt	29	0	MGD	DQGwExt	29	0	MGD	DQGwExt	29	0	MGD	DQGwExt	29	0	MGD	DQGwExt	29	0	MGD	DQGwExt	29	0	MGD	DQGwExt	29	0	MGD	DQGwExt	29	0	MGD	DQGwExt	29
DQGwExt	30	0	MGD	DQGwExt	30	0	MGD	DQGwExt	30	0	MGD	DQGwExt	30	0	MGD	DQGwExt	30	0	MGD	DQGwExt	30	0	MGD	DQGwExt	30	0	MGD	DQGwExt	30	0	MGD	DQGwExt	30	0	MGD	DQGwExt	30	0	MGD	DQGwExt	30	0	MGD	DQGwExt	30	0	MGD	DQGwExt	30
DQGwExt	31	0	MGD	DQGwExt	31	0	MGD	DQGwExt	31	0	MGD	DQGwExt	31	0	MGD	DQGwExt	31	0	MGD	DQGwExt	31	0	MGD	DQGwExt	31	0	MGD	DQGwExt	31	0	MGD	DQGwExt	31	0	MGD	DQGwExt	31	0	MGD	DQGwExt	31	0	MGD	DQGwExt	31	0	MGD	DQGwExt	31
DQGwExt	32	0	MGD	DQGwExt	32	0	MGD	DQGwExt	32	0	MGD	DQGwExt	32	0	MGD	DQGwExt	32	0	MGD	DQGwExt	32	0	MGD	DQGwExt	32	0	MGD	DQGwExt	32	0	MGD	DQGwExt	32	0	MGD	DQGwExt	32	0	MGD	DQGwExt	32	0	MGD	DQGwExt	32	0	MGD	DQGwExt	32
DQGwExt	33	0	MGD	DQGwExt	33	0	MGD	DQGwExt	33	0	MGD	DQGwExt	33	0	MGD	DQGwExt	33	0	MGD	DQGwExt	33	0	MGD	DQGwExt	33	0	MGD	DQGwExt	33	0	MGD	DQGwExt	33	0	MGD	DQGwExt	33	0	MGD	DQGwExt	33	0	MGD	DQGwExt	33	0	MGD	DQGwExt	33
DQGwExt	34	0	MGD	DQGwExt	34	0	MGD	DQGwExt	34	0	MGD	DQGwExt	34	0	MGD	DQGwExt	34	0	MGD	DQGwExt	34	0	MGD	DQGwExt	34	0	MGD	DQGwExt	34	0	MGD	DQGwExt	34	0	MGD	DQGwExt	34	0	MGD	DQGwExt	34	0	MGD	DQGwExt	34	0	MGD	DQGwExt	34
DQGwExt	35	0	MGD	DQGwExt	35	0	MGD	DQGwExt	35	0	MGD	DQGwExt	35	0	MGD	DQGwExt	35	0	MGD	DQGwExt	35	0	MGD	DQGwExt	35	0	MGD	DQGwExt	35	0	MGD	DQGwExt	35	0	MGD	DQGwExt	35	0	MGD	DQGwExt	35	0	MGD	DQGwExt	35	0	MGD	DQGwExt	35
DQGwExt	36	0	MGD	DQGwExt	36	0	MGD	DQGwExt	36	0	MGD	DQGwExt	36	0	MGD	DQGwExt	36	0	MGD	DQGwExt	36	0	MGD	DQGwExt	36	0	MGD	DQGwExt	36	0	MGD	DQGwExt	36	0	MGD	DQGwExt	36	0	MGD	DQGwExt	36	0	MGD	DQGwExt	36	0	MGD	DQGwExt	36
DQGwExt	37	0	MGD	DQGwExt	37	0	MGD	DQGwExt	37	0	MGD	DQGwExt	37	0	MGD	DQGwExt	37	0	MGD	DQGwExt	37	0	MGD	DQGwExt	37	0	MGD	DQGwExt	37	0	MGD	DQGwExt	37	0	MGD	DQGwExt	37	0	MGD	DQGwExt	37	0	MGD	DQGwExt	37	0	MGD	DQGwExt	37
DQGwExt	38	0	MGD	DQGwExt	38	0	MGD	DQGwExt	38	0	MGD	DQGwExt	38	0	MGD	DQGwExt	38	0	MGD	DQGwExt	38	0	MGD	DQGwExt	38	0	MGD	DQGwExt	38	0	MGD	DQGwExt	38	0	MGD	DQGwExt	38	0	MGD	DQGwExt	38	0	MGD	DQGwExt	38	0	MGD	DQGwExt	38
DQGwExt	39	0	MGD	DQGwExt	39	0	MGD	DQGwExt	39	0	MGD	DQGwExt	39	0	MGD	DQGwExt	39	0	MGD	DQGwExt	39	0	MGD	DQGwExt	39	0	MGD	DQGwExt	39	0	MGD	DQGwExt	39	0	MGD	DQGwExt	39	0	MGD	DQGwExt	39	0	MGD	DQGwExt	39	0	MGD	DQGwExt	39
DQGwExt	40	0	MGD	DQGwExt	40	0	MGD	DQGwExt	40	0	MGD	DQGwExt	40	0	MGD	DQGwExt	40	0	MGD	DQGwExt	40	0	MGD	DQGwExt	40	0	MGD	DQGwExt	40	0	MGD	DQGwExt	40	0	MGD	DQGwExt	40	0	MGD	DQGwExt	40	0	MGD	DQGwExt	40	0	MGD	DQGwExt	40
DQGwExt	41	0	MGD	DQGwExt	41	0	MGD	DQGwExt	41	0	MGD	DQGwExt	41	0	MGD	DQGwExt	41	0	MGD	DQGwExt	41	0	MGD	DQGwExt	41	0	MGD	DQGwExt	41	0	MGD	DQGwExt	41	0	MGD	DQGwExt	41	0	MGD	DQGwExt	41	0	MGD	DQGwExt	41	0	MGD	DQGwExt	41
DQGwExt	42	0	MGD	DQGwExt	42	0	MGD	DQGwExt	42	0	MGD	DQGwExt	42	0	MGD	DQGwExt	42	0	MGD	DQGwExt	42	0	MGD	DQGwExt	42	0	MGD	DQGwExt	42	0	MGD	DQGwExt	42	0	MGD	DQGwExt	42	0	MGD	DQGwExt	42	0	MGD	DQGwExt	42	0	MGD	DQGwExt	42
DQGwExt	43	0	MGD	DQGwExt	43	0	MGD	DQGwExt	43	0	MGD	DQGwExt	43	0	MGD	DQGwExt	43	0	MGD	DQGwExt	43	0	MGD	DQGwExt	43	0	MGD	DQGwExt	43	0	MGD	DQGwExt	43	0	MGD	DQGwExt	43	0	MGD	DQGwExt	43	0	MGD	DQGwExt	43	0	MGD	DQGwExt	43
DQGwExt	44	0	MGD	DQGwExt	44	0	MGD	DQGwExt	44	0	MGD	DQGwExt	44	0	MGD	DQGwExt	44	0	MGD	DQGwExt	44	0	MGD	DQGwExt	44	0	MGD	DQGwExt	44	0	MGD	DQGwExt	44	0	MGD	DQGwExt	44	0	MGD	DQGwExt	44	0	MGD	DQGwExt	44	0	MGD	DQGwExt	44
DQGwExt	45	0	MGD	DQGwExt	45	0	MGD	DQGwExt	45	0	MGD	DQGwExt	45	0	MGD	DQGwExt	45	0	MGD	DQGwExt	45	0	MGD	DQGwExt	45	0	MGD	DQGwExt	45	0	MGD	DQGwExt	45	0	MGD	DQGwExt	45	0	MGD	DQGwExt	45	0	MGD	DQGwExt	45	0	MGD	DQGwExt	45
DQGwExt	46	0	MGD	DQGwExt	46	0	MGD	DQGwExt	46	0	MGD	DQGwExt	46	0	MGD	DQGwExt	46	0	MGD	DQGwExt	46	0	MGD	DQGwExt	46	0	MGD	DQGwExt	46	0	MGD	DQGwExt	46	0	MGD	DQGwExt	46	0	MGD	DQGwExt	46	0	MGD	DQGwExt	46	0	MGD	DQGwExt	46
DQGwExt	47	0	MGD	DQGwExt	47	0	MGD	DQGwExt	47	0	MGD	DQGwExt	47	0	MGD	DQGwExt	47	0	MGD	DQGwExt	47	0	MGD	DQGwExt	47	0	MGD	DQGwExt	47	0	MGD	DQGwExt	47	0	MGD	DQGwExt	47	0	MGD	DQGwExt	47	0	MGD	DQGwExt	47	0	MGD	DQGwExt	47
DQGwExt	48	0	MGD	DQGwExt	48	0	MGD	DQGwExt	48	0	MGD	DQGwExt	48	0	MGD	DQGwExt	48	0	MGD	DQGwExt	48	0	MGD	DQGwExt	48	0	MGD	DQGwExt	48	0	MGD	DQGwExt	48	0	MGD	DQGwExt	48	0	MGD	DQGwExt	48	0	MGD	DQGwExt	48	0	MGD	DQGwExt	48
DQGwExt	49	0	MGD	DQGwExt	49	0	MGD	DQGwExt	49	0	MGD	DQGwExt	49	0	MGD	DQGwExt	49	0	MGD	DQGwExt	49	0	MGD	DQGwExt	49	0	MGD	DQGwExt	49	0	MGD	DQGwExt	49	0	MGD	DQGwExt	49	0	MGD	DQGwExt	49	0	MGD	DQGwExt	49	0	MGD	DQGwExt	49
DQGwExt	50	0	MGD	DQGwExt	50	0	MGD	DQGwExt	50	0	MGD	DQGwExt	50	0	MGD	DQGwExt	50	0	MGD	DQGwExt	50	0	MGD	DQGwExt	50	0	MGD	DQGwExt	50	0	MGD	DQGwExt	50	0	MGD	DQGwExt	50	0	MGD	DQGwExt	50	0	MGD	DQGwExt	50	0	MGD	DQGwExt	50
DQGwExt	51	0	MGD	DQGwExt	51	0	MGD	DQGwExt	51	0	MGD	DQGwExt	51	0	MGD	DQGwExt	51	0	MGD	DQGwExt	51	0	MGD	DQGwExt	51	0	MGD	DQGwExt	51	0	MGD	DQGwExt	51	0	MGD	DQGwExt	51	0	MGD	DQGwExt	51	0	MGD	DQGwExt	51	0	MGD	DQGwExt	51
DQGwExt	52	0	MGD	DQGwExt	52	0	MGD	DQGwExt	52	0	MGD	DQGwExt	52	0	MGD	DQGwExt	52	0	MGD	DQGwExt	52	0	MGD	DQGwExt	52	0	MGD	DQGwExt	52	0	MGD	DQGwExt	52	0	MGD	DQGwExt	52	0	MGD	DQGwExt	52	0	MGD	DQGwExt	52	0	MGD	DQGwExt	52
DQGwExt	53	0	MGD	DQGwExt	53	0	MGD	DQGwExt	53	0	MGD	DQGwExt	53	0	MGD	DQGwExt	53	0	MGD	DQGwExt	53	0	MGD	DQGwExt	53	0	MGD	DQGwExt	53	0	MGD	DQGwExt	53	0	MGD	DQGwExt	53	0	MGD	DQGwExt	53	0	MGD	DQGwExt	53	0	MGD	DQGwExt	53
DQGwExt	54	0	MGD	DQGwExt	54	0	MGD	DQGwExt	54	0	MGD	DQGwExt	54	0	MGD	DQGwExt	54	0	MGD	DQGwExt	54	0	MGD	DQGwExt	54	0	MGD	DQGwExt	54	0	MGD	DQGwExt	54	0	MGD	DQGwExt	54	0	MGD	DQGwExt	54	0	MGD	DQGwExt	54	0	MGD	DQGwExt	54
DQGwExt	55	0	MGD	DQGwExt	55	0	MGD	DQGwExt	55	0	MGD	DQGwExt	55	0	MGD	DQGwExt	55	0	MGD	DQGwExt	55	0	MGD	DQGwExt	55	0	MGD	DQGwExt	55	0	MGD	DQGwExt	55	0	MGD	DQGwExt	55	0	MGD	DQGwExt	55	0	MGD	DQGwExt	55	0	MGD	DQGwExt	55
DQGwExt	56	0	MGD	DQGwExt	56	0	MGD	DQGwExt	56	0	MGD	DQGwExt	56	0	MGD	DQGwExt	56	0	MGD	DQGwExt	56	0	MGD	DQGwExt	56	0	MGD	DQGwExt	56	0	MGD	DQGwExt	56	0	MGD	DQGwExt	56	0	MGD	DQGwExt	56	0	MGD	DQGwExt	56	0	MGD	DQGwExt	56
DQGwExt	57	0	MGD	DQGwExt	57	0	MGD	DQGwExt	57	0	MGD	DQGwExt	57	0	MGD	DQGwExt	57	0	MGD	DQGwExt	57	0	MGD	DQGwExt	57	0	MGD	DQGwExt	57	0	MGD	DQGwExt	57	0	MGD	DQGwExt	57	0	MGD	DQGwExt	57	0	MGD	DQGwExt	57	0	MGD	DQGwExt	57
DQGwExt	58	0	MGD	DQGwExt	58	0	MGD	DQGwExt	58	0	MGD	DQGwExt	58	0	MGD	DQGwExt	58	0	MGD	DQGwExt	58	0	MGD	DQGwExt	58	0	MGD	DQGwExt	58	0	MGD	DQGwExt	58	0	MGD	DQGwExt	58	0	MGD	DQGwExt	58	0	MGD	DQGwExt	58	0	MGD	DQGwExt	58
DQGwExt	59	0	MGD	DQGwExt	59	0	MGD	DQGwExt	59	0	MGD	DQGwExt	59	0	MGD	DQGwExt	59	0	MGD	DQGwExt	59	0	MGD	DQGwExt	59	0	MGD	DQGwExt	59	0	MGD	DQGwExt	59	0	MGD	DQGwExt	59	0	MGD	DQGwExt	59	0	MGD	DQGwExt	59	0	MGD	DQGwExt	59
DQGwExt	60	0	MGD	DQGwExt	60	0	MGD	DQGwExt	60	0	MGD	DQGwExt	60	0	MGD	DQGwExt	60	0	MGD	DQGwExt	60	0	MGD	DQGwExt	60	0	MGD	DQGwExt	60	0	MGD	DQGwExt	60	0	MGD	DQGwExt	60	0	MGD	DQGwExt	60	0	MGD	DQGwExt	60	0	MGD	DQGwExt	60
DQGwExt	61	0	MGD	DQGwExt	61	0	MGD	DQGwExt	61	0	MGD	DQGwExt	61	0	MGD	DQGwExt	61	0	MGD	DQGwExt	61	0	MGD	DQGwExt	61	0	MGD	DQGwExt	61	0	MGD	DQGwExt	61	0	MGD	DQGwExt	61	0	MGD	DQGwExt	61	0	MGD	DQGwExt	61	0	MGD	DQGwExt	61
DQGwExt	62	0	MGD	DQGwExt	62	0	MGD	DQGwExt	62	0	MGD	DQGwExt	62	0	MGD	DQGwExt	62	0	MGD	DQGwExt	62	0	MGD	DQGwExt	62	0	MGD	DQGwExt	62	0	MGD	DQGwExt	62	0	MGD	DQGwExt	62	0	MGD	DQGwExt	62	0	MGD	DQGwExt	62	0	MGD	DQGwExt	62
DQGwExt	63	0	MGD	DQGwExt	63	0	MGD	DQGwExt	63	0	MGD	DQGwExt	63	0	MGD	DQGwExt	63	0	MGD	DQGwExt	63	0	MGD	DQGwExt	63	0	MGD	DQGwExt	63	0	MGD	DQGwExt	63	0	MGD	DQGwExt	63	0	MGD	DQGwExt	63	0	MGD	DQGwExt	63	0	MGD	DQGwExt	63
DQGwExt	64	0	MGD	DQGwExt	64	0	MGD	DQGwExt	64	0	MGD	DQGwExt	64	0	MGD	DQGwExt	64	0	MGD	DQGwExt	64	0	MGD	DQGwExt	64	0	MGD	DQGwExt	64	0	MGD	DQGwExt	64	0	MGD	DQGwExt	64	0	MGD	DQGwExt	64	0	MGD	DQGwExt	64	0	MGD	DQGwExt	64
DQGwExt	65	0	MGD	DQGwExt	65	0	MGD	DQGwExt	65	0	MGD	DQGwExt	65	0	MGD	DQGwExt	65	0	MGD	DQGwExt	65	0	MGD	DQGwExt	65	0	MGD	DQGwExt	65	0	MGD	DQGwExt	65	0	MGD	DQGwExt	65	0	MGD	DQGwExt	65	0	MGD	DQGwExt	65	0	MGD	DQGwExt	65
DQGwExt	66	0	MGD	DQGwExt	66	0	MGD	DQGwExt	66	0	MGD	DQGwExt	66	0	MGD	DQGwExt	66	0	MGD	DQGwExt	66	0	MGD	DQGwExt	66	0	MGD	DQGwExt	66	0	MGD	DQGwExt	66	0	MGD	DQGwExt	66	0	MGD	DQGwExt	66	0	MGD	DQGwExt	66	0	MGD	DQGwExt	66
DQGwExt	67	0	MGD	DQGwExt	67	0	MGD	DQGwExt	67	0	MGD	DQGwExt	67	0	MGD	DQGwExt	67	0	MGD	DQGwExt	67	0	MGD	DQGwExt	67	0	MGD	DQGwExt	67	0	MGD	DQGwExt	67	0	MGD	DQGwExt	67	0	MGD	DQGwExt	67	0	MGD	DQGwExt	67	0	MGD	DQGwExt	67
DQGwExt	68	0	MGD	DQGwExt	68	0	MGD	DQGwExt	68	0	MGD	DQGwExt	68	0	MGD	DQGwExt	68	0	MGD	DQGwExt	68	0	MGD	DQGwExt	68	0	MGD	DQGwExt	68	0	MGD	DQGwExt	68	0	MGD	DQGwExt	68	0	MGD	DQGwExt	68	0	MGD	DQGwExt	68	0	MGD	DQGwExt	68
DQGwExt	69	0	MGD	DQGwExt	69	0	MGD	DQGwExt	69	0	MGD	DQGwExt	69	0	MGD	DQGwExt	69	0	MGD	DQGwExt	69	0	MGD	DQGwExt	69	0	MGD	DQGwExt	69	0	MGD	DQGwExt	69	0	MGD	DQGwExt	69	0	MGD	DQGwExt	69	0	MGD	DQGwExt	69	0	MGD	DQGwExt	69
DQGwExt	70	0	MGD	DQGwExt	70	0	MGD	DQGwExt	70	0	MGD	DQGwExt	70	0	MGD	DQGwExt	70	0	MGD	DQGwExt	70	0	MGD	DQGwExt	70	0	MGD	DQGwExt	70	0	MGD	DQGwExt	70	0	MGD	DQGwExt	70	0	MGD	DQGwExt	70	0	MGD	DQGwExt	70	0	MGD	DQGwExt	70
DQGwExt	71	0	MGD	DQGwExt	71	0	MGD	DQGwExt	71	0	MGD	DQGwExt	71	0	MGD	DQGwExt	71	0	MGD	DQGwExt	71	0	MGD	DQGwExt	71	0	MGD	DQGwExt	71	0	MGD	DQGwExt	71	0	MGD	DQGwExt	71	0	MGD	DQGwExt	71	0	MGD	DQGwExt	71	0	MGD	DQGwExt	71
DQGwExt	72	0	MGD	DQGwExt	72	0	MGD	DQGwExt	72	0	MGD	DQGwExt	72	0	MGD	DQGwExt	72	0	MGD	DQGwExt	72	0	MGD	DQGwExt	72	0	MGD	DQGwExt	72	0	MGD	DQGwExt	72	0	MGD	DQGwExt	72	0	MGD	DQGwExt	72	0	MGD	DQGwExt	72	0	MGD	DQGwExt	72
DQGwExt	73	0	MGD	DQGwExt	73	0	MGD	DQGwExt	73	0	MGD	DQGwExt	73	0	MGD	DQGwExt	73	0	MGD	DQGwExt	73	0	MGD	DQGwExt	73	0	MGD	DQGwExt	73	0	MGD	DQGwExt	73	0	MGD	DQGwExt	73	0	MGD	DQGwExt	73	0	MGD	DQGwExt	73	0	MGD	DQGwExt	73
DQGwExt	74	0	MGD	DQGwExt	74	0	MGD	DQGwExt	74	0	MGD	DQGwExt	74	0	MGD	DQGwExt	74	0	MGD	DQGwExt	74	0	MGD	DQGwExt	74	0	MGD	DQGwExt	74	0	MGD	DQGwExt	74	0	MGD	DQGwExt	74	0	MGD	DQGwExt	74	0	MGD	DQGwExt	74	0	MGD	DQGwExt	74
DQGwExt	75	0	MGD	DQGwExt	75	0	MGD	DQGwExt	75	0	MGD	DQGwExt	75	0	MGD	DQGwExt	75	0	MGD	DQGwExt	75	0	MGD	DQGwExt	75	0	MGD	DQGwExt	75	0	MGD	DQGwExt	75	0	MGD	DQGwExt	75	0	MGD	DQGwExt	75	0	MGD	DQGwExt	75	0	MGD	DQGwExt	75
DQGwExt	76	0	MGD	DQGwExt	76	0	MGD	DQGwExt	76	0	MGD	DQGwExt	76	0	MGD	DQGwExt	76	0	MGD	DQGwExt	76	0	MGD	DQGwExt	76	0	MGD	DQGwExt	76	0	MGD	DQGwExt	76	0	MGD	DQGwExt	76	0	MGD	DQGwExt	76	0	MGD	DQGwExt	76	0	MGD	DQGwExt	76
DQGwExt	77	0	MGD	DQGwExt	77	0	MGD	DQGwExt	77	0	MGD	DQGwExt	77	0	MGD	DQGwExt	77	0	MGD	DQGwExt	77	0	MGD	DQGwExt	77	0	MGD	DQGwExt	77	0	MGD	DQGwExt	77	0	MGD	DQGwExt	77	0	MGD	DQGwExt	77	0	MGD	DQGwExt	77	0	MGD	DQGwExt	77
DQGwExt	78	0	MGD	DQGwExt	78	0	MGD	DQGwExt	78	0	MGD	DQGwExt	78	0	MGD	DQGwExt	78	0	MGD	DQGwExt	78	0	MGD	DQGwExt	78	0	MGD	DQGwExt	78	0	MGD	DQGwExt	78	0	MGD	DQGwExt	78	0	MGD	DQGwExt	78	0	MGD	DQGwExt	78	0	MGD	DQGwExt	78
DQGwExt	79	0	MGD	DQGwExt	79	0	MGD	DQGwExt	79	0	MGD	DQGwExt	79	0	MGD	DQGwExt	79	0	MGD	DQGwExt	79	0	MGD	DQGwExt	79	0	MGD	DQGwExt	79	0	MGD	DQGwExt	79	0	MGD	DQGwExt	79	0	MGD	DQGwExt	79	0	MGD	DQGwExt	79	0	MGD	DQGwExt	79
DQGwExt	80	0	MGD	DQGwExt	80	0	MGD	DQGwExt	80	0	MGD	DQGwExt	80	0	MGD	DQGwExt	80	0	MGD	DQGwExt	80	0	MGD	DQGwExt	80	0	MGD	DQGwExt	80	0	MGD	DQGwExt	80	0	MGD	DQGwExt	80	0	MGD	DQGwExt	80	0	MGD	DQGwExt	80	0	MGD	DQGwExt	80
DQGwExt	81	0	MGD	DQGwExt	81	0	MGD	DQGwExt	81	0	MGD	DQGwExt	81	0	MGD	DQGwExt	81	0	MGD	DQGwExt	81	0	MGD	DQGwExt	81	0	MGD	DQGwExt	81	0	MGD	DQGwExt	81	0	MGD	DQGwExt	81	0	MGD	DQGwExt	81	0	MGD	DQGwExt	81	0	MGD	DQGwExt	81
DQGwExt	82	0	MGD	DQGwExt	82	0	MGD	DQGwExt	82	0	MGD	DQGwExt	82	0	MGD	DQGwExt	82	0	MGD	DQGwExt	82	0	MGD	DQGwExt	82	0	MGD	DQGwExt	82	0	MGD	DQGwExt	82	0	MGD	DQGwExt	82	0	MGD	DQGwExt	82	0	MGD	DQGwExt	82	0	MGD	DQGwExt	82
DQGwExt	83	0	MGD	DQGwExt	83	0	MGD	DQGwExt	83	0	MGD	DQGwExt	83	0	MGD	DQGwExt	83	0	MGD	DQGwExt	83	0	MGD	DQGwExt	83	0	MGD	DQGwExt	83	0	MGD	DQGwExt	83	0	MGD	DQGwExt	83	0	MGD	DQGwExt	83	0	MGD	DQGwExt	83	0	MGD	DQGwExt	83
DQGwExt	84	0	MGD	DQGwExt	84	0	MGD	DQGwExt	84	0	MGD	DQGwExt	84	0	MGD	DQGwExt	84	0	MGD	DQGwExt	84	0	MGD	DQGwExt	84	0	MGD	DQGwExt	84	0	MGD	DQGwExt	84	0	MGD	DQGwExt	84	0	MGD	DQGwExt	84	0	MGD	DQGwExt	84	0	MGD	DQGwExt	84
DQGwExt	85	0	MGD	DQGwExt	85	0	MGD	DQGwExt	85	0	MGD	DQGwExt	85	0	MGD	DQGwExt	85	0	MGD	DQGwExt	85	0	MGD	DQGwExt	85	0	MGD	DQGwExt	85	0	MGD	DQGwExt	85	0	MGD	DQGwExt	85	0	MGD	DQGwExt	85	0	MGD	DQGwExt	85	0	MGD	DQGwExt	85
DQGwExt	86	0	MGD	DQGwExt	86	0	MGD	DQGwExt	86	0	MGD	DQGwExt	86	0	MGD	DQGwExt	86	0	MGD	DQGwExt	86	0	MGD	DQGwExt	86	0	MGD	DQGwExt	86	0	MGD	DQGwExt	86	0	MGD	DQGwExt	86	0	MGD	DQGwExt	86	0	MGD	DQGwExt	86	0	MGD	DQGwExt	86
DQGwExt	87	0	MGD	DQGwExt	87	0	MGD	DQGwExt	87	0	MGD	DQGwExt	87	0	MGD	DQGwExt	87	0	MGD	DQGwExt	87	0	MGD	DQGwExt	87	0	MGD	DQGwExt	87	0	MGD	DQGwExt	87	0	MGD	DQGwExt	87	0	MGD	DQGwExt	87	0	MGD	DQGwExt	87	0	MGD	DQGwExt	87
DQGwExt	88	0	MGD	DQGwExt	88	0	MGD	DQGwExt	88	0	MGD	DQGwExt	88	0	MGD	DQGwExt	88	0	MGD	DQGwExt	88	0	MGD	DQGwExt	88	0	MGD	DQGwExt	88	0	MGD	DQGwExt	88	0	MGD	DQGwExt	88	0	MGD	DQGwExt	88	0	MGD	DQGwExt	88	0	MGD	DQGwExt	88
DQGwExt	89	0	MGD	DQGwExt	89	0	MGD	DQGwExt	89	0	MGD	DQGwExt	89	0	MGD	DQGwExt	89	0	MGD	DQGwExt	89	0	MGD	DQGwExt	89	0	MGD	DQGwExt	89	0	MGD	DQGwExt	89	0	MGD	DQGwExt	89	0	MGD	DQGwExt	89	0	MGD	DQGwExt	89	0	MGD	DQGwExt	89
DQGwExt	90	0	MGD	DQGwExt	90	0	MGD	DQGwExt	90	0	MGD	DQGwExt	90	0	MGD	DQGwExt	90	0	MGD	DQGwExt	90	0	MGD	DQGwExt	90	0	MGD	DQGwExt	90	0	MGD	DQGwExt	90	0	MGD	DQGwExt	90	0	MGD	DQGwExt	90	0	MGD	DQGwExt	90	0	MGD	DQGwExt	90
DQGwExt	91	0	MGD	DQGwExt	91	0	MGD	DQGwExt	91	0	MGD	DQGwExt	91	0	MGD	DQGwExt	91	0	MGD	DQGwExt	91	0	MGD	DQGwExt	91	0	MGD	DQGwExt	91	0	MGD	DQGwExt	91	0	MGD	DQGwExt	91	0	MGD	DQGwExt	91	0	MGD	DQGwExt	91	0	MGD	DQGwExt	91
DQGwExt	92	0	MGD	DQGwExt	92	0	MGD	DQGwExt	92	0	MGD	DQGwExt	92	0	MGD	DQGwExt	92	0	MGD	DQGwExt	92	0	MGD	DQGwExt	92	0	MGD	DQGwExt	92	0	MGD	DQGwExt	92	0	MGD	DQGwExt	92	0	MGD	DQGwExt	92	0	MGD	DQGwExt	92	0	MGD	DQGwExt	92
DQGwExt	93	0	MGD	DQGwExt	93	0	MGD	DQGwExt	93	0	MGD	DQGwExt	93	0	MGD	DQGwExt	93	0	MGD	DQGwExt	93	0	MGD	DQGwExt	93	0	MGD	DQGwExt	93	0	MGD	DQGwExt	93	0	MGD	DQGwExt	93	0	MGD	DQGwExt	93	0	MGD	DQGwExt	93	0	MGD	DQGwExt	93
DQGwExt	94	0	MGD	DQGwExt	94	0	MGD	DQGwExt	94	0	MGD	DQGwExt	94	0	MGD	DQGwExt	94	0	MGD	DQGwExt	94	0	MGD	DQGwExt	94	0	MGD	DQGwExt	94	0	MGD	DQGwExt	94	0	MGD	DQGwExt	94	0	MGD	DQGwExt	94	0	MGD	DQGwExt	94	0	MGD	DQGwExt	94
DQGwExt	95	0	MGD	DQGwExt	95	0	MGD	DQGwExt	95	0	MGD	DQGwExt	95	0	MGD	DQGwExt	95	0	MGD	DQGwExt	95	0	MGD	DQGwExt	95	0	MGD	DQGwExt	95	0	MGD	DQGwExt	95	0	MGD	DQGwExt	95	0	MGD	DQGwExt	95	0	MGD	DQGwExt	95	0	MGD	DQGwExt	95
DQGwExt	96	0	MGD	DQGwExt	96	0	MGD	DQGwExt	96	0	MGD	DQGwExt	96	0	MGD	DQGwExt	96	0	MGD	DQGwExt	96	0	MGD	DQGwExt	96	0	MGD	DQGwExt	96	0	MGD	DQGwExt	96	0	MGD	DQGwExt	96	0	MGD	DQGwExt	96	0	MGD	DQGwExt	96	0	MGD	DQGwExt	96
DQGwExt	97	0	MGD	DQGwExt	97	0	MGD	DQGwExt	97	0	MGD	DQGwExt	97	0	MGD	DQGwExt	97	0	MGD	DQGwExt	97	0	MGD	DQGwExt	97	0	MGD	DQGwExt	97	0	MGD	DQGwExt	97	0	MGD	DQGwExt	97	0	MGD	DQGwExt	97	0	MGD	DQGwExt	97	0	MGD	DQGwExt	97
DQGwExt	98	0	MGD	DQGwExt	98	0	MGD	DQGwExt	98	0	MGD	DQGwExt	98	0	MGD	DQGwExt	98	0	MGD	DQGwExt	98	0	MGD	DQGwExt	98	0	MGD	DQGwExt	98	0	MGD	DQGwExt	98	0	MGD	DQGwExt	98	0	MGD	DQGwExt	98	0	MGD	DQGwExt	98	0	MGD	DQGwExt	98
DQGwExt	99	0	MGD	DQGwExt	99	0	MGD	DQGwExt	99	0	MGD	DQGwExt	99	0	MGD	DQGwExt	99	0	MGD	DQGwExt	99	0	MGD	DQGwExt	99	0	MGD	DQGwExt	99	0	MGD	DQGwExt	99	0	MGD	DQGwExt	99	0	MGD	DQGwExt	99	0	MGD	DQGwExt	99	0	MGD	DQGwExt	99
DQGwExt	100	0	MGD	DQGwExt	100	0	MGD	DQGwExt	100	0	MGD	DQGwExt	100	0	MGD	DQGwExt	100	0	MGD	DQGwExt	100	0	MGD	DQGwExt	100	0	MGD	DQGwExt	100	0	MGD	DQGwExt	100	0	MGD	DQGwExt	100	0	MGD	DQGwExt	100	0	MGD	DQGwExt	100	0	MGD	DQGwExt	100
DQGwExt	101	0	MGD	DQGwExt	101	0	MGD	DQGwExt	101	0	MGD	DQGwExt	101	0	MGD	DQGwExt	101	0	MGD	DQGwExt	101	0	MGD	DQGwExt	101	0	MGD	DQGwExt	101	0	MGD	DQGwExt	101	0	MGD	DQGwExt	101	0	MGD	DQGwExt	101	0	MGD	DQGwExt	101	0	MGD	DQGwExt	101
DQGwExt	102	0	MGD	DQGwExt	102	0	MGD	DQGwExt	102	0	MGD	DQGwExt	102	0	MGD	DQGwExt	102	0	MGD	DQGwExt	102	0	MGD	DQGwExt	102	0	MGD	DQGwExt	102	0	MGD	DQGwExt	102	0	MGD	DQGwExt	102	0	MGD	DQGwExt	102	0	MGD	DQGwExt	102	0	MGD	DQGwExt	102
DQGwExt	103	0	MGD	DQGwExt	103	0	MGD	DQGwExt	103	0	MGD	DQGwExt	103	0	MGD	DQGwExt	103	0	MGD	DQGwExt	103	0	MGD	DQGwExt	103	0	MGD	DQGwExt	103	0	MGD	DQGwExt	103	0	MGD	DQGwExt	103	0	MGD	DQGwExt	103	0	MGD	DQGwExt	103	0	MGD	DQGwExt	103
DQGwExt	104	0	MGD	DQGwExt	104	0	MGD	DQGwExt	104	0	MGD	DQGwExt	104	0	MGD	DQGwExt	104	0	MGD	DQGwExt	104	0	MGD	DQGwExt	104	0	MGD	DQGwExt	104	0	MGD	DQGwExt	104	0	MGD	DQGwExt	104	0	MGD	DQGwExt	104	0	MGD	DQGwExt	104	0	MGD	DQGwExt	104
DQGwExt	105	0	MGD	DQGwExt	105	0	MGD	DQGwExt	105	0	MGD	DQGwExt	105	0	MGD	DQGwExt	105	0	MGD	DQGwExt	105	0	MGD	DQGwExt	105	0	MGD	DQGwExt	105	0	MGD	DQGwExt	105	0	MGD	DQGwExt	105	0	MGD	DQGwExt	105	0	MGD	DQGwExt	105	0	MGD	DQGwExt	105
DQGwExt	106	0	MGD	DQGwExt	106	0	MGD	DQGwExt	106	0	MGD	DQGwExt	106	0	MGD	DQGwExt	106	0	MGD	DQGwExt	106	0	MGD	DQGwExt	106	0	MGD	DQGwExt	106	0	MGD	DQGwExt	106	0	MGD	DQGwExt	106	0	MGD	DQGwExt	106	0	MGD	DQGwExt	106	0	MGD	DQGwExt	106
DQGwExt	107	0	MGD	DQGwExt	107	0	MGD	DQGwExt	107	0	MGD	DQGwExt	107	0	MGD	DQGwExt	107	0	MGD	DQGwExt	107	0	MGD	DQGwExt	107	0	MGD	DQGwExt	107	0	MGD	DQGwExt	107	0	MGD	DQGwExt	107	0	MGD	DQGwExt	107	0	MGD	DQGwExt	107	0	MGD	DQGwExt	107
DQGwExt	108	0	MGD	DQGwExt	108	0	MGD	DQGwExt	108	0	MGD	DQGwExt	108	0	MGD	DQGwExt	108	0	MGD	DQGwExt	108	0	MGD	DQGwExt	108	0	MGD	DQGwExt	108	0	MGD	DQGwExt	108	0	MGD	DQGwExt	108	0	MGD	DQGwExt	108	0	MGD	DQGwExt	108	0	MGD	DQGwExt	108
DQGwExt	109	0	MGD	DQGwExt	109	0	MGD	DQGwExt	109	0	MGD	DQGwExt	109	0	MGD	DQGwExt	109	0	MGD	DQGwExt	109	0	MGD	DQGwExt	109	0	MGD	DQGwExt	109	0	MGD	DQGwExt	109	0	MGD	DQGwExt	109	0	MGD	DQGwExt	109	0	MGD	DQGwExt	109	0	MGD	DQGwExt	109
DQGwExt	110	0	MGD	DQGwExt	110	0	MGD	DQGwExt	110	0	MGD	DQGwExt	110	0	MGD	DQGwExt	110	0	MGD	DQGwExt	110	0	MGD	DQGwExt	110	0	MGD	DQGwExt	110	0	MGD	DQGwExt	110	0	MGD	DQGwExt	110	0	MGD	DQGwExt	110	0	MGD	DQGwExt	110	0	MGD	DQGwExt	110
DQGwExt	111	0	MGD	DQGwExt	111	0	MGD	DQGwExt	111	0	MGD	DQGwExt	111	0	MGD	DQGwExt	111	0	MGD	DQGwExt	111	0	MGD	DQGwExt	111	0	MGD	DQGwExt	111	0	MGD	DQGwExt	111	0	MGD	DQGwExt	111	0	MGD	DQGwExt	111	0	MGD	DQGwExt	111	0	MGD	DQGwExt	111
DQGwExt	112	0	MGD	DQGwExt	112	0	MGD	DQGwExt	112	0	MGD	DQGwExt	112	0	MGD	DQGwExt	112	0	MGD	DQGwExt	112	0	MGD	DQGwExt	112	0	MGD	DQGwExt	112	0	MGD	DQGwExt	112	0	MGD	DQGwExt	112	0	MGD	DQGwExt	112	0	MGD	DQGwExt	112	0	MGD	DQGwExt	112
DQGwExt	113	0	MGD	DQGwExt	113	0	MGD	DQGwExt	113	0	MGD	DQGwExt	113	0	MGD	DQGwExt	113	0	MGD	DQGwExt	113	0	MGD	DQGwExt	113	0	MGD	DQGwExt	113	0	MGD	DQGwExt	113	0	MGD	DQGwExt	113	0	MGD	DQGwExt	113	0	MGD	DQGwExt	113	0	MGD	DQGwExt	113
DQGwExt	114	0	MGD	DQGwExt	114	0	MGD	DQGwExt	114	0	MGD	DQGwExt	114	0	MGD	DQGwExt	114	0	MGD	DQGwExt	114	0	MGD	DQGwExt	114	0	MGD	DQGwExt	114	0	MGD	DQGwExt	114	0	MGD	DQGwExt	114	0	MGD	DQGwExt	114	0	MGD	DQGwExt	114	0	MGD	DQGwExt	114
DQGwExt	115	0	MGD	DQGwExt	115	0	MGD	DQGwExt	115	0	MGD	DQGwExt	115	0	MGD	DQGwExt	115	0	MGD	DQGwExt	115	0	MGD	DQGwExt	115	0	MGD	DQGwExt	115	0	MGD	DQGwExt	115	0	MGD	DQGwExt	115	0	MGD	DQGwExt	115	0	MGD	DQGwExt	115	0	MGD	DQGwExt	115
DQGwExt	116	0	MGD	DQGwExt	116	0	MGD	DQGwExt	116	0	MGD	DQGwExt	116	0	MGD	DQGwExt	116	0	MGD	DQGwExt	116	0	MGD	DQGwExt	116	0	MGD	DQGwExt	116	0	MGD	DQGwExt	116	0	MGD	DQGwExt	116	0	MGD	DQGwExt	116	0	MGD	DQGwExt	116	0	MGD	DQGwExt	116
DQGwExt	117	0	MGD	DQGwExt	117	0	MGD	DQGwExt	117	0	MGD	DQGwExt	117	0	MGD	DQGwExt	117	0	MGD	DQGwExt	117	0	MGD	DQGwExt	117	0	MGD	DQGwExt	117	0	MGD	DQGwExt	117	0	MGD	DQGwExt	117	0	MGD	DQGwExt	117	0	MGD	DQGwExt	117	0	MGD	DQGwExt	117
DQGwExt	118	0	MGD	DQGwExt	118	0	MGD	DQGwExt	118	0	MGD	DQGwExt	118	0	MGD	DQGwExt	118	0	MGD	DQGwExt	118	0	MGD	DQGwExt	118	0	MGD	DQGwExt	118	0	MGD	DQGwExt	118	0	MGD	DQGwExt	118	0	MGD	DQGwExt	118	0	MGD	DQGwExt	118	0	MGD	DQGwExt	118
DQGwExt	119	0	MGD	DQGwExt	119	0	MGD	DQGwExt	119	0	MGD	DQGwExt	119	0	MGD	DQGwExt	119	0	MGD	DQGwExt	119	0	MGD	DQGwExt	119	0	MGD	DQGwExt	119	0	MGD	DQGwExt	119	0	MGD	DQGwExt	119	0	MGD	DQGwExt	119	0	MGD	DQGwExt	119	0	MGD	DQGwExt	119
DQGwExt	120	0	MGD	DQGwExt	120	0	MGD	DQGwExt	120	0	MGD	DQGwExt	120	0	MGD	DQGwExt	120	0	MGD	DQGwExt	120	0	MGD	DQGwExt	120	0	MGD	DQGwExt	120	0	MGD	DQGwExt	120	0	MGD	DQGwExt	120	0	MGD	DQGwExt	120	0	MGD	DQGwExt	120	0	MGD	DQGwExt	120
DQGwExt	121	0	MGD	DQGwExt	121	0	MGD	DQGwExt	121	0	MGD	DQGwExt	121	0	MGD	DQGwExt	121	0	MGD	DQGwExt	121	0	MGD	DQGwExt	121	0	MGD	DQGwExt	121	0	MGD	DQGwExt	121	0	MGD	DQGwExt	121	0	MGD	DQGwExt	121	0	MGD	DQGwExt	121	0	MGD	DQGwExt	121
DQGwExt	122	0	MGD	DQGwExt	122	0	MGD	DQGwExt	122	0	MGD	DQGwExt	122	0	MGD	DQGwExt	122	0	MGD	DQGwExt	122	0	MGD	DQGwExt	122	0	MGD	DQGwExt	122	0	MGD	DQGwExt	122	0	MGD	DQGwExt	122	0	MGD	DQGwExt	122	0	MGD	DQGwExt	122	0	MGD	DQGwExt	122
DQGwExt	123	0	MGD	DQGwExt	123	0	MGD	DQGwExt	123	0	MGD	DQGwExt	123	0	MGD	DQGwExt	123	0	MGD	DQGwExt	123	0	MGD	DQGwExt	123	0	MGD	DQGwExt	123	0	MGD	DQGwExt	123	0	MGD	DQGwExt	123	0	MGD	DQGwExt	123	0	MGD	DQGwExt	123	0	MGD	DQGwExt	123
DQGwExt	124	0	MGD	DQGwExt	124	0	MGD	DQGwExt	124	0	MGD	DQGwExt	124	0	MGD	DQGwExt	124	0	MGD	DQGwExt	124	0	MGD	DQGwExt	124	0	MGD	DQGwExt	124	0	MGD	DQGwExt	124	0	MGD	DQGwExt	124	0	MGD	DQGwExt	124	0	MGD	DQGwExt	124	0	MGD	DQGwExt	124
DQGwExt	125	0	MGD	DQGwExt	125	0	MGD	DQGwExt	125	0	MGD	DQGwExt	125	0	MGD	DQGwExt	125	0	MGD	DQGwExt	125	0	MGD	DQGwExt	125	0	MGD	DQGwExt	125	0	MGD	DQGwExt	125	0	MGD	DQGwExt	125	0	MGD	DQGwExt	125	0	MGD	DQGwExt	125	0	MGD	DQGwExt	125
DQGwExt	126	0	MGD	DQGwExt	126	0	MGD	DQGwExt	126	0	MGD	DQGwExt	126	0	MGD	DQGwExt	126	0	MGD	DQGwExt	126	0	MGD	DQGwExt	126	0	MGD	DQGwExt	126	0	MGD	DQGwExt	126	0	MGD	DQGwExt	126	0	MGD	DQGwExt	126	0	MGD	DQGwExt	126	0	MGD	DQGwExt	126
DQGwExt	127	0	MGD	DQGwExt	127	0	MGD	DQGwExt	127	0	MGD	DQGwExt	127	0	MGD	DQGwExt	127	0	MGD	DQGwExt	127	0	MGD	DQGwExt	127	0	MGD	DQGwExt	127	0	MGD	DQGwExt	127	0	MGD	DQGwExt	127	0	MGD	DQGwExt	127	0	MGD	DQGwExt	127	0	MGD	DQGwExt	127
DQGwExt	128	0	MGD	DQGwExt	128	0	MGD	DQGwExt	128	0	MGD	DQGwExt	128	0	MGD	DQGwExt	128	0	MGD	DQGwExt	128	0	MGD	DQGwExt	128	0	MGD	DQGwExt	128	0	MGD	DQGwExt	128	0	MGD	DQGwExt	128	0	MGD	DQGwExt	128	0	MGD	DQGwExt	128	0	MGD	DQGwExt	128
DQGwExt	129	0	MGD	DQGwExt	129	0	MGD	DQGwExt	129	0	MGD	DQGwExt	129	0	MGD	DQGwExt	129	0	MGD	DQGwExt	129	0	MGD	DQGwExt	129	0	MGD	DQGwExt	129	0	MGD	DQGwExt	129	0	MGD	DQGwExt	129	0	MGD	DQGwExt	129	0	MGD	DQGwExt	129	0	MGD	DQGwExt	129
DQGwExt	130	0	MGD	DQGwExt	130	0	MGD	DQGwExt	130	0	MGD	DQGwExt	130	0	MGD	DQGwExt	130	0	MGD	DQGwExt	130	0	MGD	DQGwExt	130	0	MGD	DQGwExt	130	0	MGD	DQGwExt	130	0	MGD	DQGwExt	130	0	MGD	DQGwExt	130	0	MGD	DQGwExt	130	0	MGD	DQGwExt	130
DQGwExt	131	0	MGD	DQGwExt	131	0	MGD	DQGwExt	131	0	MGD	DQGwExt	131	0	MGD	DQGwExt	131	0	MGD	DQGwExt	131	0	MGD	DQGwExt	131	0	MGD	DQGwExt	131	0	MGD	DQGwExt	131	0	MGD	DQGwExt	131	0	MGD	DQGwExt	131	0	MGD	DQGwExt	131	0	MGD	DQGwExt	131
DQGwExt	132	0	MGD	DQGwExt	132	0	MGD	DQGwExt	132	0	MGD	DQGwExt	132	0	MGD	DQGwExt	132	0	MGD	DQGwExt	132	0	MGD	DQGwExt	132	0	MGD	DQGwExt	132	0	MGD	DQGwExt	132	0	MGD	DQGwExt	132	0	MGD	DQGwExt	132	0	MGD	DQGwExt	132	0	MGD	DQGwExt	132
DQGwExt	133	0	MGD	DQGwExt	133	0	MGD	DQGwExt	133	0	MGD	DQGwExt	133	0	MGD	DQGwExt	133	0	MGD	DQGwExt	133	0	MGD	DQGwExt	133	0	MGD	DQGwExt	133	0	MGD	DQGwExt	133	0	MGD	DQGwExt	133	0	MGD	DQGwExt	133	0	MGD	DQGwExt	133	0	MGD	DQGwExt	133
DQGwExt	134	0	MGD	DQGwExt	134	0	MGD	DQGwExt	134	0	MGD	DQGwExt	134	0	MGD	DQGwExt	134	0	MGD	DQGwExt	134	0	MGD	DQGwExt	134	0	MGD	DQGwExt	134	0	MGD	DQGwExt	134	0	MGD	DQGwExt	134	0	MGD	DQGwExt	134	0	MGD	DQGwExt	134	0	MGD	DQGwExt	134
DQGwExt	135	0	MGD	DQGwExt	135	0	MGD	DQGwExt	135	0	MGD	DQGwExt	135	0	MGD	DQGwExt	135	0	MGD	DQGwExt	135	0	MGD	DQGwExt	135	0	MGD	DQGwExt	135	0	MGD	DQGwExt	135	0	MGD	DQGwExt	135	0	MGD	DQGwExt	135	0	MGD	DQGwExt	135	0	MGD	DQGwExt	135
DQGwExt	136	0	MGD	DQGwExt	136	0	MGD	DQGwExt	136	0	MGD	DQGwExt	136	0	MGD	DQGwExt	136	0	MGD	DQGwExt	136	0	MGD	DQGwExt	136	0	MGD	DQGwExt	136	0	MGD	DQGwExt	136	0	MGD	DQGwExt	136	0	MGD	DQGwExt	136	0	MGD	DQGwExt	136	0	MGD	DQGwExt	136
DQGwExt	137	0	MGD	DQGwExt	137	0	MGD	DQGwExt	137	0	MGD	DQGwExt	137	0	MGD	DQGwExt	137	0	MGD	DQGwExt	137	0	MGD	DQGwExt	137	0	MGD	DQGwExt	137	0	MGD	DQGwExt	137	0	MGD	DQGwExt	137	0	MGD	DQGwExt	137	0	MGD	DQGwExt	137	0	MGD	DQGwExt	137
DQGwExt	138	0	MGD	DQGwExt	138	0	MGD	DQGwExt	138	0	MGD	DQGwExt	138	0	MGD	DQGwExt	138	0	MGD	DQGwExt	138	0	MGD	DQGwExt	138	0	MGD	DQGwExt	138	0	MGD	DQGwExt	138	0	MGD	DQGwExt	138	0	MGD	DQGwExt	138	0	MGD	DQGwExt	138	0	MGD	DQGwExt	138
DQGwExt	139	0	MGD	DQGwExt	139	0	MGD	DQGwExt	139	0	MGD	DQGwExt	139	0	MGD	DQGwExt	139	0	MGD	DQGwExt	139	0	MGD	DQGwExt	139	0	MGD	DQGwExt	139	0	MGD	DQGwExt	139	0	MGD	DQGwExt	139	0	MGD	DQGwExt	139	0	MGD	DQGwExt	139	0	MGD	DQGwExt	139
DQGwExt	140	0	MGD	DQGwExt	140	0	MGD	DQGwExt	140	0	MGD	DQGwExt	140	0	MGD	DQGwExt	140	0	MGD	DQGwExt	140	0	MGD	DQGwExt	140	0	MGD	DQGwExt	140	0	MGD	DQGwExt	140	0	MGD	DQGwExt	140	0	MGD	DQGwExt	140	0	MGD	DQGwExt	140	0	MGD	DQGwExt	140
DQGwExt	141	0	MGD	DQGwExt	141	0	MGD	DQGwExt	141	0	MGD	DQGwExt	141	0	MGD	DQGwExt	141	0	MGD	DQGwExt	141	0	MGD	DQGwExt	141	0	MGD	DQGwExt	141	0	MGD	DQGwExt	141	0	MGD	DQGwExt	141	0	MGD	DQGwExt	141	0	MGD	DQGwExt	141	0	MGD	DQGwExt	141
DQGwExt	142	0	MGD	DQGwExt	142	0	MGD	DQGwExt	142	0	MGD	DQGwExt	142	0	MGD	DQGwExt	142	0	MGD	DQGwExt	142	0	MGD	DQGwExt	142	0	MGD	DQGwExt	142	0	MGD	DQGwExt	142	0	MGD	DQGwExt	142	0	MGD	DQGwExt	142	0	MGD	DQGwExt	142	0	MGD	DQGwExt	142
DQGwExt	143	0	MGD	DQGwExt	143	0	MGD	DQGwExt	143	0	MGD	DQGwExt	143	0	MGD	DQGwExt	143	0	MGD	DQGwExt	143	0	MGD	DQGwExt	143	0	MGD	DQGwExt	143	0	MGD	DQGwExt	143	0	MGD	DQGwExt	143	0	MGD	DQGwExt	143	0	MGD	DQGwExt	143	0	MGD	DQGwExt	143
DQGwExt	144	0	MGD	DQGwExt	144	0	MGD	DQGwExt	144	0	MGD	DQGwExt	144	0	MGD	DQGwExt	144	0	MGD	DQGwExt	144	0	MGD	DQGwExt	144	0	MGD	DQGwExt	144	0	MGD	DQGwExt	144	0	MGD	DQGwExt	144	0	MGD	DQGwExt	144	0	MGD	DQGwExt	144	0	MGD	DQGwExt	144
DQGwExt	145	0	MGD	DQGwExt	145	0	MGD	DQGwExt	145	0	MGD	DQGwExt	145	0	MGD	DQGwExt	145	0	MGD	DQGwExt	145	0	MGD	DQGwExt	145	0	MGD	DQGwExt	145	0	MGD	DQGwExt	145	0	MGD	DQGwExt	145	0	MGD	DQGwExt	145	0	MGD	DQGwExt	145	0	MGD	DQGwExt	145
DQGwExt	146	0	MGD	DQGwExt	146	0	MGD	DQGwExt	146	0	MGD	DQGwExt	146	0	MGD	DQGwExt	146	0	MGD	DQGwExt	146	0	MGD	DQGwExt	146	0	MGD	DQGwExt	146	0	MGD	DQGwExt	146	0	MGD	DQGwExt	146	0	MGD	DQGwExt	146	0	MGD	DQGwExt	146	0	MGD	DQGwExt	146
DQGwExt	147	0	MGD	DQGwExt	147	0	MGD	DQGwExt	147	0	MGD	DQGwExt	147	0	MGD	DQGwExt	147	0	MGD	DQGwExt	147	0	MGD	DQGwExt	147	0	MGD	DQGwExt	147	0	MGD	DQGwExt	147	0	MGD	DQGwExt	147	0	MGD	DQGwExt	147	0	MGD	DQGwExt	147	0	MGD	DQGwExt	147
DQGwExt	148	0	MGD	DQGwExt	148	0	MGD	DQGwExt	148	0	MGD	DQGwExt	148	0	MGD	DQGwExt	148	0	MGD	DQGwExt	148	0	MGD	DQGwExt	148	0	MGD	DQGwExt	148	0	MGD	DQGwExt	148	0	MGD	DQGwExt	148	0	MGD	DQGwExt	148	0	MGD	DQGwExt	148	0	MGD	DQGwExt	148
DQGwExt	149	0	MGD	DQGwExt	149	0	MGD	DQGwExt	149	0	MGD	DQGwExt	149	0	MGD	DQGwExt	149	0	MGD	DQGwExt	149	0	MGD	DQGwExt	149	0	MGD	DQGwExt	149	0	MGD	DQGwExt	149	0	MGD	DQGwExt	149	0	MGD	DQGwExt	149	0	MGD	DQGwExt	149	0	MGD	DQGwExt	149
DQGwExt	150	0	MGD	DQGwExt	150	0	MGD	DQGwExt	150	0	MGD	DQGwExt	150	0	MGD	DQGwExt	150	0	MGD	DQGwExt	150	0	MGD	DQGwExt	150	0	MGD	DQGwExt	150	0	MGD	DQGwExt	150	0	MGD	DQGwExt	150	0	MGD	DQGwExt	150	0	MGD	DQGwExt	150	0	MGD	DQGwExt	150
DQGwExt	151	0	MGD	DQGwExt	151	0	MGD	DQGwExt	151	0	MGD	DQGwExt	151	0	MGD	DQGwExt	151	0	MGD	DQGwExt	151	0	MGD	DQGwExt	151	0	MGD	DQGwExt	151	0	MGD	DQGwExt	151	0	MGD	DQGwExt	151	0	MGD	DQGwExt	151	0	MGD	DQGwExt	151	0	MGD	DQGwExt	151
DQGwExt	152	0	MGD	DQGwExt	152	0	MGD	DQGwExt	152	0	MGD	DQGwExt	152	0	MGD	DQGwExt	152	0	MGD	DQGwExt	152	0	MGD	DQGwExt	152	0	MGD	DQGwExt	152	0	MGD	DQGwExt	152	0	MGD	DQGwExt	152	0	MGD	DQGwExt	152	0	MGD	DQGwExt	152	0	MGD	DQGwExt	152
DQGwExt	153	0	MGD	DQGwExt	153	0	MGD	DQGwExt	153	0	MGD	DQGwExt	153	0	MGD	DQGwExt	153	0	MGD	DQGwExt	153	0	MGD	DQGwExt	153	0	MGD	DQGwExt	153	0	MGD	DQGwExt	153	0	MGD	DQGwExt	153	0	MGD	DQGwExt	153	0	MGD	DQGwExt	153	0	MGD	DQGwExt	153
DQGwExt	154	0	MGD	DQGwExt	154	0	MGD	DQGwExt	154	0	MGD	DQGwExt	154	0	MGD	DQGwExt	154	0	MGD	DQGwExt	154	0	MGD	DQGwExt	154	0	MGD	DQGwExt	154	0	MGD	DQGwExt	154	0	MGD	DQGwExt	154	0	MGD	DQGwExt	154	0	MGD	DQGwExt	154	0	MGD	DQGwExt	154
DQGwExt	155	0	MGD	DQGwExt	155	0	MGD	DQGwExt	155	0	MGD	DQGwExt	155	0	MGD	DQGwExt	155	0	MGD	DQGwExt	155	0	MGD	DQGwExt	155	0	MGD	DQGwExt	155	0	MGD	DQGwExt	155	0	MGD	DQGwExt	155	0	MGD	DQGwExt	155	0	MGD	DQGwExt	155	0	MGD	DQGwExt	155
DQGwExt	156	0	MGD	DQGwExt	156	0	MGD	DQGwExt	156	0	MGD	DQGwExt	156	0	MGD	DQGwExt	156	0	MGD	DQGwExt	156	0	MGD	DQGwExt	156	0	MGD	DQGwExt	156	0	MGD	DQGwExt	156	0	MGD	DQGwExt	156	0	MGD	DQGwExt	156	0	MGD	DQGwExt	156	0	MGD	DQGwExt	156
DQGwExt	157	0	MGD	DQGwExt	157	0	MGD	DQGwExt	157	0	MGD	DQGwExt	157	0	MGD	DQGwExt	157	0	MGD	DQGwExt	157	0	MGD	DQGwExt	157	0	MGD	DQGwExt	157	0	MGD	DQGwExt	157	0	MGD	DQGwExt	157	0	MGD	DQGwExt	157	0	MGD	DQGwExt	157	0	MGD	DQGwExt	157
DQGwExt	158	0	MGD	DQGwExt	158	0	MGD	DQGwExt	158	0	MGD	DQGwExt	158	0	MGD	DQGwExt	158	0	MGD	DQGwExt	158	0	MGD	DQGwExt	158	0	MGD	DQGwExt	158	0	MGD	DQGwExt	158	0	MGD	DQGwExt	158	0	MGD	DQGwExt	158	0	MGD	DQGwExt	158	0	MGD	DQGwExt	158
DQGwExt	159	0	MGD	DQGwExt	159	0	MGD	DQGwExt	159	0	MGD	DQGwExt	159	0	MGD	DQGwExt	159	0	MGD	DQGwExt	159	0	MGD	DQGwExt	159	0	MGD	DQGwExt	159	0	MGD	DQGwExt	159	0	MGD	DQGwExt	159	0	MGD	DQGwExt	159	0	MGD	DQGwExt	159	0	MGD	DQGwExt	159
DQGwExt	160	0	MGD	DQGwExt	160	0	MGD	DQGwExt	160	0	MGD	DQGwExt	160	0	MGD	DQGwExt	160	0	MGD	DQGwExt	160	0	MGD	DQGwExt	160	0	MGD	DQGwExt	160	0	MGD	DQGwExt	160	0	MGD	DQGwExt	160	0	MGD	DQGwExt	160	0	MGD	DQGwExt	160	0	MGD	DQGwExt	160
DQGwExt	161	0	MGD	DQGwExt	161	0	MGD	DQGwExt	161	0	MGD	DQGwExt	161	0	MGD	DQGwExt	161	0	MGD	DQGwExt	161	0	MGD	DQGwExt	161	0	MGD	DQGwExt	161	0	MGD	DQGwExt	161	0	MGD	DQGwExt	161	0	MGD	DQGwExt	161	0	MGD	DQGwExt	161	0	MGD	DQGwExt	161
DQGwExt	162	0	MGD	DQGwExt	162	0	MGD	DQGwExt	162	0	MGD	DQGwExt	162	0	MGD	DQGwExt	162	0	MGD	DQGwExt	162	0	MGD	DQGwExt	162	0	MGD	DQGwExt	162	0	MGD	DQGwExt	162	0	MGD	DQGwExt	162	0	MGD	DQGwExt	162	0	MGD	DQGwExt	162	0	MGD	DQGwExt	162
DQGwExt	163	0	MGD	DQGwExt	163	0	MGD	DQGwExt	163	0	MGD	DQGwExt	163	0	MGD	DQGwExt	163	0	MGD	DQGwExt	163	0	MGD	DQGwExt	163	0	MGD	DQGwExt	163	0	MGD	DQGwExt	163	0	MGD	DQGwExt	163	0	MGD	DQGwExt	163	0	MGD	DQGwExt	163	0	MGD	DQGwExt	163
DQGwExt	164	0	MGD	DQGwExt	164	0	MGD	DQGwExt	164	0	MGD	DQGwExt	164	0	MGD	DQGwExt	164	0	MGD	DQGwExt	164	0	MGD	DQGwExt	164	0	MGD	DQGwExt	164	0	MGD	DQGwExt	164	0	MGD	DQGwExt	164	0	MGD	DQGwExt	164	0	MGD	DQGwExt	164	0	MGD	DQGwExt	164
DQGwExt	165	0	MGD	DQGwExt	165	0	MGD	DQGwExt	165	0	MGD	DQGwExt	165	0	MGD	DQGwExt	165	0	MGD	DQGwExt	165	0	MGD	DQGwExt	165	0	MGD	DQGwExt	165	0	MGD	DQGwExt	165	0	MGD	DQGwExt	165	0	MGD	DQGwExt	165	0	MGD	DQGwExt	165	0	MGD	DQGwExt	165
DQGwExt	166	0	MGD	DQGwExt	166	0	MGD	DQGwExt	166	0	MGD	DQGwExt	166	0	MGD	DQGwExt	166	0	MGD	DQGwExt	166	0	MGD	DQGwExt	166	0	MGD	DQGwExt	166	0	MGD	DQGwExt	166	0	MGD	DQGwExt	166	0	MGD	DQGwExt	166	0	MGD	DQGwExt	166	0	MGD	DQGwExt	166
DQGwExt	167	0	MGD	DQGwExt	167	0	MGD	DQGwExt	167	0	MGD	DQGwExt	167	0	MGD	DQGwExt	167	0	MGD	DQGwExt	167	0	MGD	DQGwExt	167	0	MGD	DQGwExt	167	0	MGD	DQGwExt	167	0	MGD	DQGwExt	167	0	MGD	DQGwExt	167	0	MGD	DQGwExt	167	0	MGD	DQGwExt	167
DQGwExt	168	0	MGD	DQGwExt	168	0	MGD	DQGwExt	168	0	MGD	DQGwExt	168	0	MGD	DQGwExt	168	0	MGD	DQGwExt	168	0	MGD	DQGwExt	168	0	MGD	DQGwExt	168	0	MGD	DQGwExt	168	0	MGD	DQGwExt	168	0	MGD	DQGwExt	168	0	MGD	DQGwExt	168	0	MGD	DQGwExt	168
DQGwExt	169	0	MGD	DQGwExt	169	0	MGD	DQGwExt	169	0	MGD	DQGwExt	169	0	MGD	DQGwExt	169	0	MGD	DQGwExt	169	0	MGD	DQGwExt	169	0	MGD	DQGwExt	169	0	MGD	DQGwExt	169	0	MGD	DQGwExt	169	0	MGD	DQGwExt	169	0	MGD	DQGwExt	169	0	MGD	DQGwExt	169
DQGwExt	170	0	MGD	DQGwExt	170	0	MGD	DQGwExt	170	0	MGD	DQGwExt	170	0	MGD	DQGwExt	170	0	MGD	DQGwExt	170	0	MGD	DQGwExt	170	0	MGD	DQGwExt	170	0	MGD	DQGwExt	170	0	MGD	DQGwExt	170	0	MGD	DQGwExt	170	0	MGD	DQGwExt	170	0	MGD	DQGwExt	170
DQGwExt	171	0	MGD	DQGwExt	171	0	MGD	DQGwExt	171	0	MGD	DQGwExt	171	0	MGD	DQGwExt	171	0	MGD	DQGwExt	171	0	MGD	DQGwExt	171	0	MGD	DQGwExt	171	0	MGD	DQGwExt	171	0	MGD	DQGwExt	171	0	MGD	DQGwExt	171	0	MGD	DQGwExt	171	0	MGD	DQGwExt	171
DQGwExt	172	0	MGD	DQGwExt	172	0	MGD	DQGwExt	172	0	MGD	DQGwExt	172	0	MGD	DQGwExt	172	0	MGD	DQGwExt	172	0	MGD	DQGwExt	172	0	MGD	DQGwExt	172	0	MGD	DQGwExt	172	0	MGD	DQGwExt	172	0	MGD	DQGwExt	172	0	MGD	DQGwExt	172	0	MGD	DQGwExt	172
DQGwExt	173	0	MGD	DQGwExt	173	0	MGD	DQGwExt	173	0	MGD	DQGwExt	173	0	MGD	DQGwExt	173	0	MGD	DQGwExt	173	0	MGD	DQGwExt	173	0	MGD	DQGwExt	173	0	MGD	DQGwExt	173	0	MGD	DQGwExt	173	0	MGD	DQGwExt	173	0	MGD	DQGwExt	173	0	MGD	DQGwExt	173
DQGwExt	174	0	MGD	DQGwExt	174	0	MGD	DQGwExt	174	0	MGD	DQGwExt	174	0	MGD	DQGwExt	174	0	MGD	DQGwExt	174	0	MGD	DQGwExt	174	0	MGD	DQGwExt	174	0	MGD	DQGwExt	174	0	MGD	DQGwExt	174	0	MGD	DQGwExt	174	0	MGD	DQGwExt	174	0	MGD	DQGwExt	174
DQGwExt	175	0	MGD	DQGwExt	175	0	MGD	DQGwExt	175	0	MGD	DQGwExt	175	0	MGD	DQGwExt	175	0	MGD	DQGwExt	175	0	MGD	DQGwExt	175	0	MGD	DQGwExt	175	0	MGD	DQGwExt	175	0	MGD	DQGwExt	175	0	MGD	DQGwExt	175	0	MGD	DQGwExt	175	0	MGD	DQGwExt	175
DQGwExt	176	0	MGD	DQGwExt	176	0	MGD	DQGwExt	176	0	MGD	DQGwExt	176	0	MGD	DQGwExt	176	0	MGD	DQGwExt	176	0	MGD	DQGwExt	176	0	MGD	DQGwExt	176	0	MGD	DQGwExt	176	0	MGD	DQGwExt	176	0	MGD	DQGwExt	176	0	MGD	DQGwExt	176	0	MGD	DQGwExt	176
DQGwExt	177	0	MGD	DQGwExt	177	0	MGD	DQGwExt	177	0	MGD	DQGwExt	177	0	MGD	DQGwExt	177	0	MGD	DQGwExt	177	0	MGD	DQGwExt	177	0	MGD	DQGwExt	177	0	MGD	DQGwExt	177	0	MGD	DQGwExt	177	0	MGD	DQGwExt	177	0	MGD	DQGwExt	177	0	MGD	DQGwExt	177
DQGwExt	178	0	MGD	DQGwExt	178	0	MGD	DQGwExt	178	0	MGD	DQGwExt	178	0	MGD	DQGwExt	178	0	MGD	DQGwExt	178	0	MGD	DQGwExt	178	0	MGD	DQGwExt	178	0	MGD	DQGwExt	178	0	MGD	DQGwExt	178	0	MGD	DQGwExt	178	0	MGD	DQGwExt	178	0	MGD	DQGwExt	178
DQGwExt	179	0	MGD	DQGwExt	179	0	MGD	DQGwExt	179	0	MGD	DQGwExt	179	0	MGD	DQGwExt	179	0	MGD	DQGwExt	179	0	MGD	DQGwExt	179	0	MGD	DQGwExt	179	0	MGD	DQGwExt	179	0	MGD	DQGwExt	179	0	MGD	DQGwExt	179	0	MGD	DQGwExt	179	0	MGD	DQGwExt	179
DQGwExt	180	0	MGD	DQGwExt	180	0	MGD	DQGwExt	180	0	MGD	DQGwExt	180	0	MGD	DQGwExt	180	0	MGD	DQGwExt	180	0	MGD	DQGwExt	180	0	MGD	DQGwExt	180	0	MGD	DQGwExt	180	0	MGD	DQGwExt	180	0	MGD	DQGwExt	180	0	MGD	DQGwExt	180	0	MGD	DQGwExt	180
DQGwExt	181	0	MGD	DQGwExt	181	0	MGD	DQGwExt	181	0	MGD	DQGwExt	181	0	MGD	DQGwExt	181	0	MGD	DQGwExt	181	0	MGD	DQGwExt	181	0	MGD	DQGwExt	181	0	MGD	DQGwExt	181	0	MGD	DQGwExt	181	0	MGD	DQGwExt	181	0	MGD	DQGwExt	181	0	MGD	DQGwExt	181
DQGwExt	182	0	MGD	DQGwExt	182	0	MGD	DQGwExt	182	0	MGD	DQGwExt	182	0	MGD	DQGwExt	182	0	MGD	DQGwExt	182	0	MGD	DQGwExt	182	0	MGD	DQGwExt	182	0	MGD	DQGwExt	182	0	MGD	DQGwExt	182	0	MGD	DQGwExt	182	0	MGD	DQGwExt	182	0	MGD	DQGwExt	182
DQGwExt	183	0	MGD	DQGwExt	183	0	MGD	DQGwExt	183	0	MGD	DQGwExt	183	0	MGD	DQGwExt	183	0	MGD	DQGwExt	183	0	MGD	DQGwExt	183	0	MGD	DQGwExt	183	0	MGD	DQGwExt	183	0	MGD	DQGwExt	183	0	MGD	DQGwExt	183	0	MGD	DQGwExt	183	0	MGD	DQGwExt	183
DQGwExt	184	0	MGD	DQGwExt	184	0	MGD	DQGwExt	184	0	MGD	DQGwExt	184	0	MGD	DQGwExt	184	0	MGD	DQGwExt	184	0	MGD	DQGwExt	184	0	MGD	DQGwExt	184	0	MGD	DQGwExt	184	0	MGD	DQGwExt	184	0	MGD	DQGwExt	184	0	MGD	DQGwExt	184	0	MGD	DQGwExt	184
DQGwExt	185	0	MGD	DQGwExt	185	0	MGD	DQGwExt	185	0	MGD	DQGwExt	185	0	MGD	DQGwExt	185	0	MGD	DQGwExt	185	0	MGD	DQGwExt	185	0	MGD	DQGwExt	185	0	MGD	DQGwExt	185	0	MGD	DQGwExt	185	0	MGD	DQGwExt	185	0	MGD	DQGwExt	185	0	MGD	DQGwExt	185
DQGwExt	186	0	MGD	DQGwExt	186	0	MGD	DQGwExt	186	0	MGD	DQGwExt	186	0	MGD	DQGwExt	186	0	MGD	DQGwExt	186	0	MGD	DQGwExt	186	0	MGD	DQGwExt	186	0	MGD	DQGwExt	186	0	MGD	DQGwExt	186	0	MGD	DQGwExt	186	0	MGD	DQGwExt	186	0	MGD	DQGwExt	186
DQGwExt	187	0	MGD	DQGwExt	187	0	MGD	DQGwExt	187	0	MGD	DQGwExt	187	0	MGD	DQGwExt	187	0	MGD	DQGwExt	187	0	MGD	DQGwExt	187	0	MGD	DQGwExt	187	0	MGD	DQGwExt	187	0	MGD	DQGwExt	187	0	MGD	DQGwExt	187	0	MGD	DQGwExt	187	0	MGD	DQGwExt	187
DQGwExt	188	0	MGD	DQGwExt	188	0	MGD	DQGwExt	188	0	MGD	DQGwExt	188	0	MGD	DQGwExt	188	0	MGD	DQGwExt	188	0	MGD	DQGwExt	188	0	MGD	DQGwExt	188	0	MGD	DQGwExt	188	0	MGD	DQGwExt	188	0	MGD	DQGwExt	188	0	MGD	DQGwExt	188	0	MGD	DQGwExt	188
DQGwExt	189	0	MGD	DQGwExt	189	0	MGD	DQGwExt	189	0	MGD	DQGwExt	189	0	MGD	DQGwExt	189	0	MGD	DQGwExt	189	0	MGD	DQGwExt	189	0	MGD	DQGwExt	189	0	MGD	DQGwExt	189	0	MGD	DQGwExt	189	0	MGD	DQGwExt	189	0	MGD	DQGwExt	189	0	MGD	DQGwExt	189
DQGwExt	190	0	MGD	DQGwExt	190	0	MGD	DQGwExt	190	0	MGD	DQGwExt	190	0	MGD	DQGwExt	190	0	MGD	DQGwExt	190	0	MGD	DQGwExt	190	0	MGD	DQGwExt	190	0	MGD	DQGwExt	190	0	MGD	DQGwExt	190	0	MGD	DQGwExt	190	0	MGD	DQGwExt	190	0	MGD	DQGwExt	190
DQGwExt	191	0	MGD	DQGwExt	191	0	MGD	DQGwExt	191	0	MGD	DQGwExt	191	0	MGD	DQGwExt	191	0	MGD	DQGwExt	191	0	MGD	DQGwExt	191	0	MGD	DQGwExt	191	0	MGD	DQGwExt	191	0	MGD	DQGwExt	191	0	MGD	DQGwExt	191	0	MGD	DQGwExt	191	0	MGD	DQGwExt	191
DQGwExt	192	0	MGD	DQGwExt	192	0	MGD	DQGwExt	192	0	MGD	DQGwExt	192	0	MGD	DQGwExt	192	0	MGD	DQGwExt	192	0	MGD	DQGwExt	192	0	MGD	DQGwExt	192	0	MGD	DQGwExt	192	0	MGD	DQGwExt	192	0	MGD	DQGwExt	192	0	MGD	DQGwExt	192	0	MGD	DQGwExt	192
DQGwExt	193	0	MGD	DQGwExt	193	0	MGD	DQGwExt	193	0	MGD	DQGwExt	193	0	MGD	DQGwExt	193	0	MGD	DQGwExt	193	0	MGD	DQGwExt	193	0	MGD	DQGwExt	193	0	MGD	DQGwExt	193	0	MGD	DQGwExt	193	0	MGD	DQGwExt	193	0	MGD	DQGwExt	193	0	MGD	DQGwExt	193
DQGwExt	194	0	MGD	DQGwExt	194	0	MGD	DQGwExt	194	0	MGD	DQGwExt	194	0	MGD	DQGwExt	194	0	MGD	DQGwExt	194	0	MGD	DQGwExt	194	0	MGD	DQGwExt	194	0	MGD	DQGwExt	194	0	MGD	DQGwExt	194	0	MGD	DQGwExt	194	0	MGD	DQGwExt	194	0	MGD	DQGwExt	194
DQGwExt	195	0	MGD	DQGwExt	195	0	MGD	DQGwExt	195	0	MGD	DQGwExt	195	0	MGD	DQGwExt	195	0	MGD	DQGwExt	195	0	MGD	DQGwExt	195	0	MGD	DQGwExt	195	0	MGD	DQGwExt	195	0	MGD	DQGwExt	195	0	MGD	DQGwExt	195	0	MGD	DQGwExt	195	0	MGD	DQGwExt	195
DQGwExt	196	0	MGD	DQGwExt	196	0	MGD	DQGwExt	196	0	MGD	DQGwExt	196	0	MGD	DQGwExt	196	0	MGD	DQGwExt	196	0	MGD	DQGwExt	196	0	MGD	DQGwExt	196	0	MGD	DQGwExt	196	0	MGD	DQGwExt	196	0	MGD	DQGwExt	196	0	MGD	DQGwExt	196	0	MGD	DQGwExt	196
DQGwExt	197	0	MGD	DQGwExt	197	0	MGD	DQGwExt	197	0	MGD	DQGwExt	197	0	MGD	DQGwExt	197	0	MGD	DQGwExt	197	0	MGD	DQGwExt	197	0	MGD	DQGwExt	197	0	MGD	DQGwExt	197	0	MGD	DQGwExt	197	0	MGD	DQGwExt	197	0	MGD	DQGwExt	197	0	MGD	DQGwExt	197
DQGwExt	198	0	MGD	DQGwExt	198	0	MGD	DQGwExt	198	0	MGD	DQGwExt	198	0	MGD	DQGwExt	198	0	MGD	DQGwExt	198	0	MGD	DQGwExt	198	0	MGD	DQGwExt	198	0	MGD	DQGwExt	198	0	MGD	DQGwExt	198	0	MGD	DQGwExt	198	0	MGD	DQGwExt	198	0	MGD	DQGwExt	198
DQGwExt	199	0	MGD	DQGwExt	199	0	MGD	DQGwExt	199	0	MGD	DQGwExt	199	0	MGD	DQGwExt	199	0	MGD	DQGwExt	199	0	MGD	DQGwExt	199	0	MGD	DQGwExt	199	0	MGD	DQGwExt	199	0	MGD	DQGwExt	199	0	MGD	DQGwExt	199	0	MGD	DQGwExt	199	0	MGD	DQGwExt	199
DQGwExt	200	0	MGD	DQGwExt	200	0	MGD	DQGwExt	200	0	MGD	DQGwExt	200	0	MGD	DQGwExt	200	0	MGD	DQGwExt	200	0	MGD	DQGwExt	200	0	MGD	DQGwExt	200	0	MGD	DQGwExt	200	0	MGD	DQGwExt	200	0	MGD	DQGwExt	200	0	MGD	DQGwExt	200	0	MGD	DQGwExt	200
DQGwExt	201	0	MGD	DQGwExt	201	0	MGD	DQGwExt	201	0	MGD	DQGwExt	201	0	MGD	DQGwExt	201	0	MGD	DQGwExt	201	0	MGD	DQGwExt	201	0	MGD	DQGwExt	201	0	MGD	DQGwExt	201	0	MGD	DQGwExt	201	0	MGD	DQGwExt	201	0	MGD	DQGwExt	201	0	MGD	DQGwExt	201
DQGwExt	202	0	MGD	DQGwExt	202	0	MGD	DQGwExt	202	0	MGD	DQGwExt	202	0	MGD	DQGwExt	202	0	MGD	DQGwExt	202	0	MGD	DQGwExt	202	0	MGD	DQGwExt	202	0	MGD	DQGwExt	202	0	MGD	DQGwExt	202	0	MGD	DQGwExt	202	0	MGD	DQGwExt	202	0	MGD	DQGwExt	202
DQGwExt	203	0	MGD	DQGwExt	203	0	MGD	DQGwExt	203	0	MGD	DQGwExt	203	0	MGD	DQGwExt	203	0	MGD	DQGwExt	203	0	MGD	DQGwExt	203	0	MGD	DQGwExt	203	0	MGD	DQGwExt	203	0	MGD	DQGwExt	203	0	MGD	DQGwExt	203	0	MGD	DQGwExt	203	0	MGD	DQGwExt	203
DQGwExt	204	0	MGD	DQGwExt	204	0	MGD	DQGwExt	204	0	MGD	DQGwExt	204	0	MGD	DQGwExt	204	0	MGD	DQGwExt	204	0	MGD	DQGwExt	204	0	MGD	DQGwExt	204	0	MGD	DQGwExt	204	0	MGD	DQGwExt	204	0	MGD	DQGwExt	204	0	MGD	DQGwExt	204	0	MGD	DQGwExt	204
DQGwExt	205	0	MGD	DQGwExt	205	0	MGD	DQGwExt	205	0	MGD	DQGwExt	205	0	MGD	DQGwExt	205	0	MGD	DQGwExt	205	0	MGD	DQGwExt	205	0	MGD	DQGwExt	205	0	MGD	DQGwExt	205	0	MGD	DQGwExt	205	0	MGD	DQGwExt	205	0	MGD	DQGwExt	205	0	MGD	DQGwExt	205
DQGwExt	206	0	MGD	DQGwExt	206	0	MGD	DQGwExt	206	0	MGD	DQGwExt	206	0	MGD	DQGwExt	206	0	MGD	DQGwExt	206	0	MGD	DQGwExt	206	0	MGD	DQGwExt	206	0	MGD	DQGwExt	206	0	MGD	DQGwExt	206	0	MGD	DQGwExt	206	0	MGD	DQGwExt	206	0	MGD	DQGwExt	206
DQGwExt	207	0	MGD	DQGwExt	207	0	MGD	DQGwExt	207	0	MGD	DQGwExt	207	0	MGD	DQGwExt	207	0	MGD	DQGwExt	207	0	MGD	DQGwExt	207	0	MGD	DQGwExt	207	0	MGD	DQGwExt	207	0	MGD	DQGwExt	207	0	MGD	DQGwExt	207	0	MGD	DQGwExt	207	0	MGD	DQGwExt	207
DQGwExt	208	0	MGD	DQGwExt	208	0	MGD	DQGwExt	208	0	MGD	DQGwExt	208	0	MGD	DQGwExt	208	0	MGD	DQGwExt	208	0	MGD	DQGwExt	208	0	MGD	DQGwExt	208	0	MGD	DQGwExt	208	0	MGD	DQGwExt	208	0	MGD	DQGwExt	208	0	MGD	DQGwExt	208	0	MGD	DQGwExt	208
DQGwExt	209	0	MGD	DQGwExt	209	0	MGD	DQGwExt	209	0	MGD	DQGwExt	209	0	MGD	DQGwExt	209	0	MGD	DQGwExt	209	0	MGD	DQGwExt	209	0	MGD	DQGwExt	209	0	MGD	DQGwExt	209	0	MGD	DQGwExt	209	0	MGD	DQGwExt	209	0	MGD	DQGwExt	209	0	MGD	DQGwExt	209
DQGwExt	210	0	MGD	DQGwExt	210	0	MGD	DQGwExt	210	0	MGD	DQGwExt	210	0	MGD	DQGwExt	210	0	MGD	DQGwExt	210	0	MGD	DQGwExt	210	0	MGD	DQGwExt	210	0	MGD	DQGwExt	210	0	MGD	DQGwExt	210	0	MGD	DQGwExt	210	0	MGD	DQGwExt	210	0	MGD	DQGwExt	210
DQGwExt	211	0	MGD	DQGwExt	211	0	MGD	DQGwExt	211	0	MGD	DQGwExt	211	0	MGD	DQGwExt	211	0	MGD	DQGwExt	211	0	MGD	DQGwExt	211	0	MGD	DQGwExt	211	0	MGD	DQGwExt	211	0	MGD	DQGwExt	211	0	MGD	DQGwExt	211	0	MGD	DQGwExt	211	0	MGD	DQGwExt	211
DQGwExt	212	0	MGD	DQGwExt	212	0	MGD	DQGwExt	212	0	MGD	DQGwExt	212	0	MGD	DQGwExt	212	0	MGD	DQGwExt	212	0	MGD	DQGwExt	212	0	MGD	DQGwExt	212	0	MGD	DQGwExt	212	0	MGD	DQGwExt	212	0	MGD	DQGwExt	212	0	MGD	DQGwExt	212	0	MGD	DQGwExt	212
DQGwExt	213	0	MGD	DQGwExt	213	0	MGD	DQGwExt	213	0	MGD	DQGwExt	213	0	MGD	DQGwExt	213	0	MGD	DQGwExt	213	0	MGD	DQGwExt	213	0	MGD	DQGwExt	213	0	MGD	DQGwExt	213	0	MGD	DQGwExt	213	0	MGD	DQGwExt	213	0	MGD	DQGwExt	213	0	MGD	DQGwExt	213
DQGwExt	214	0	MGD	DQGwExt	214	0	MGD	DQGwExt	214	0	MGD	DQGwExt	214	0	MGD	DQGwExt	214	0	MGD	DQGwExt	214	0	MGD	DQGwExt	214	0	MGD	DQGwExt	214	0	MGD	DQGwExt	214	0	MGD	DQGwExt	214	0	MGD	DQGwExt	214	0	MGD	DQGwExt	214	0	MGD	DQGwExt	214
DQGwExt	215	0	MGD	DQGwExt	215	0	MGD	DQGwExt	215	0	MGD	DQGwExt	215	0	MGD	DQGwExt	215	0	MGD	DQGwExt	215	0	MGD	DQGwExt	215	0	MGD	DQGwExt	215	0	MGD	DQGwExt	215	0	MGD	DQGwExt	215	0	MGD	DQGwExt	215	0	MGD	DQGwExt	215	0	MGD	DQGwExt	215
DQGwExt	216	0	MGD	DQGwExt	216	0	MGD	DQGwExt	216	0	MGD	DQGwExt	216	0	MGD	DQGwExt	216	0	MGD	DQGwExt	216	0	MGD	DQGwExt	216	0	MGD	DQGwExt	216	0	MGD	DQGwExt	216	0	MGD	DQGwExt	216	0	MGD	DQGwExt	216	0	MGD	DQGwExt	216	0	MGD	DQGwExt	216
DQGwExt	217	0	MGD	DQGwExt	217	0	MGD	DQGwExt	217	0	MGD	DQGwExt	217	0	MGD	DQGwExt	217	0	MGD	DQGwExt	217	0	MGD	DQGwExt	217	0	MGD	DQGwExt	217	0	MGD	DQGwExt	217	0	MGD	DQGwExt	217	0	MGD	DQGwExt	217	0	MGD	DQGwExt	217	0	MGD	DQGwExt	217
DQGwExt	218	0	MGD	DQGwExt	218	0	MGD	DQGwExt	218	0	MGD	DQGwExt	218	0	MGD	DQGwExt	218	0	MGD	DQGwExt	218	0	MGD	DQGwExt	218	0	MGD	DQGwExt	218	0	MGD	DQGwExt	218	0	MGD	DQGwExt	218	0	MGD	DQGwExt	218	0	MGD	DQGwExt	218	0	MGD	DQGwExt	218
DQGwExt	219	0	MGD	DQGwExt	219	0	MGD	DQGwExt	219	0	MGD	DQGwExt	219	0	MGD	DQGwExt	219	0	MGD	DQGwExt	219	0	MGD	DQGwExt	219	0	MGD	DQGwExt	219	0	MGD	DQGwExt	219	0	MGD	DQGwExt	219	0	MGD	DQGwExt	219	0	MGD	DQGwExt	219	0	MGD	DQGwExt	219
DQGwExt	220	0	MGD	DQGwExt	220	0	MGD	DQGwExt	220	0	MGD	DQGwExt	220	0	MGD	DQGwExt	220	0	MGD	DQGwExt	220	0	MGD	DQGwExt	220	0	MGD	DQGwExt	220	0	MGD	DQGwExt	220	0	MGD	DQGwExt	220	0	MGD	DQGwExt	220	0	MGD	DQGwExt	220	0	MGD	DQGwExt	220
DQGwExt	221	0	MGD	DQGwExt	221	0	MGD	DQGwExt	221	0	MGD	DQGwExt	221	0	MGD	DQGwExt	221	0	MGD	DQGwExt	221	0	MGD	DQGwExt	221	0	MGD	DQGwExt	221	0	MGD	DQGwExt	221	0	MGD	DQGwExt	221	0	MGD	DQGwExt	221	0	MGD	DQGwExt	221	0	MGD	DQGwExt	221
DQGwExt	222	0	MGD	DQGwExt	222	0	MGD	DQGwExt	222	0	MGD	DQGwExt	222	0	MGD	DQGwExt	222	0	MGD	DQGwExt	222	0	MGD	DQGwExt	222	0	MGD	DQGwExt	222	0	MGD	DQGwExt	222	0	MGD	DQGwExt	222	0	MGD	DQGwExt	222	0	MGD	DQGwExt	222	0	MGD	DQGwExt	222
DQGwExt	223	0	MGD	DQGwExt	223	0	MGD	DQGwExt	223	0	MGD	DQGwExt	223	0	MGD	DQGwExt	223	0	MGD	DQGwExt	223	0	MGD	DQGwExt	223	0	MGD	DQGwExt	223	0	MGD	DQGwExt	223	0	MGD	DQGwExt	223	0	MGD	DQGwExt	223	0	MGD	DQGwExt	223	0	MGD	DQGwExt	223
DQGwExt	224	0	MGD	DQGwExt	224	0	MGD	DQGwExt	224	0	MGD	DQGwExt	224	0	MGD	DQGwExt	224	0	MGD	DQGwExt	224	0	MGD	DQGwExt	224	0	MGD	DQGwExt	224	0	MGD	DQGwExt	224	0	MGD	DQGwExt	224	0	MGD	DQGwExt	224	0	MGD	DQGwExt	224	0	MGD	DQGwExt	224
DQGwExt	225	0	MGD	DQGwExt	225	0	MGD	DQGwExt	225	0	MGD	DQGwExt	225	0	MGD	DQGwExt	225	0	MGD	DQGwExt	225	0	MGD	DQGwExt	225	0	MGD	DQGwExt	225	0	MGD	DQGwExt	225	0	MGD	DQGwExt	225	0	MGD	DQGwExt	225	0	MGD	DQGwExt	225	0	MGD	DQGwExt	225
DQGwExt	226	0	MGD	DQGwExt	226	0	MGD	DQGwExt	226	0	MGD	DQGwExt	226	0	MGD	DQGwExt	226	0	MGD	DQGwExt	226	0	MGD	DQGwExt	226	0	MGD	DQGwExt	226	0	MGD	DQGwExt	226	0	MGD	DQGwExt	226	0	MGD	DQGwExt	226	0	MGD	DQGwExt	226	0	MGD	DQGwExt	226
DQGwExt	227	0	MGD	DQGwExt	227	0	MGD	DQGwExt	227	0	MGD	DQGwExt	227	0	MGD	DQGwExt	227	0	MGD	DQGwExt	227	0	MGD	DQGwExt	227	0	MGD	DQGwExt	227	0	MGD	DQGwExt	227	0	MGD	DQGwExt	227	0	MGD	DQGwExt	227	0	MGD	DQGwExt	227	0	MGD	DQGwExt	227
DQGwExt	228	0	MGD	DQGwExt	228	0	MGD	DQGwExt	228	0	MGD	DQGwExt	228	0	MGD	DQGwExt	228	0	MGD	DQGwExt	228	0	MGD	DQGwExt	228	0	MGD	DQGwExt	228	0	MGD	DQGwExt	228	0	MGD	DQGwExt	228	0	MGD	DQGwExt	228	0	MGD	DQGwExt	228	0	MGD	DQGwExt	228
DQGwExt	229	0	MGD	DQGwExt	229	0	MGD	DQGwExt	229	0	MGD	DQGwExt	229	0	MGD	DQGwExt	229	0	MGD	DQGwExt	229	0	MGD	DQGwExt	229	0	MGD	DQGwExt	229	0	MGD	DQGwExt	229	0	MGD	DQGwExt	229	0	MGD	DQGwExt	229	0	MGD	DQGwExt	229	0	MGD	DQGwExt	229
DQGwExt	230	0	MGD	DQGwExt	230	0	MGD	DQGwExt	230	0	MGD	DQGwExt	230	0	MGD	DQGwExt	230	0	MGD	DQGwExt	230	0	MGD	DQGwExt	230	0	MGD	DQGwExt	230	0	MGD	DQGwExt	230	0	MGD	DQGwExt	230	0	MGD	DQGwExt	230	0	MGD	DQGwExt	230	0	MGD	DQGwExt	230
DQGwExt	231	0	MGD	DQGwExt	231	0	MGD	DQGwExt	231	0	MGD	DQGwExt	231	0	MGD	DQGwExt	231	0	MGD	DQGwExt	231	0	MGD	DQGwExt	231	0	MGD	DQGwExt	231	0	MGD	DQGwExt	231	0	MGD	DQGwExt	231	0	MGD	DQGwExt	231	0	MGD	DQGwExt	231	0	MGD	DQGwExt	231
DQGwExt	232	0	MGD	DQGwExt	232	0	MGD	DQGwExt	232	0	MGD	DQGwExt	232	0	MGD	DQGwExt	232	0	MGD	DQGwExt	232	0	MGD	DQGwExt	232	0	MGD	DQGwExt	232	0	MGD	DQGwExt	232	0	MGD	DQGwExt	232	0	MGD	DQGwExt	232	0	MGD	DQGwExt	232	0	MGD	DQGwExt	232
DQGwExt	233	0	MGD	DQGwExt	233	0	MGD	DQGwExt	233	0	MGD	DQGwExt	233	0	MGD	DQGwExt	233	0	MGD	DQGwExt	233	0	MGD	DQGwExt	233	0	MGD	DQGwExt	233	0	MGD	DQGwExt	233	0	MGD	DQGwExt	233	0	MGD	DQGwExt	233	0	MGD	DQGwExt	233	0	MGD	DQGwExt	233
DQGwExt	234	0	MGD	DQGwExt	234	0	MGD	DQGwExt	234	0	MGD	DQGwExt	234	0	MGD	DQGwExt	234	0	MGD	DQGwExt	234	0	MGD	DQGwExt	234	0	MGD	DQGwExt	234	0	MGD	DQGwExt	234	0	MGD	DQGwExt	234	0	MGD	DQGwExt	234	0	MGD	DQGwExt	234	0	MGD	DQGwExt	234
DQGwExt	235	0	MGD	DQGwExt	235	0	MGD	DQGwExt	235	0	MGD	DQGwExt	235	0	MGD	DQGwExt	235	0	MGD	DQGwExt	235	0	MGD	DQGwExt	235	0	MGD	DQGwExt	235	0	MGD	DQGwExt	235	0	MGD	DQGwExt	235	0	MGD	DQGwExt	235	0	MGD	DQGwExt	235	0	MGD	DQGwExt	235
DQGwExt	236	0	MGD	DQGwExt	236	0	MGD	DQGwExt	236	0	MGD	DQGwExt	236	0	MGD	DQGwExt	236	0	MGD	DQGwExt	236	0	MGD	DQGwExt	236	0	MGD	DQGwExt	236	0	MGD	DQGwExt	236	0	MGD	DQGwExt	236	0	MGD	DQGwExt	236	0	MGD	DQGwExt	236	0	MGD	DQGwExt	236
DQGwExt	237	0	MGD	DQGwExt	237	0	MGD	DQGwExt	237	0	MGD	DQGwExt	237	0	MGD	DQGwExt	237	0	MGD	DQGwExt	237	0	MGD	DQGwExt	237	0	MGD	DQGwExt	237	0	MGD	DQGwExt	237	0	MGD	DQGwExt	237	0	MGD	DQGwExt	237	0	MGD	DQGwExt	237	0	MGD	DQGwExt	237
DQGwExt	238	0	MGD	DQGwExt	238	0	MGD	DQGwExt	238	0	MGD	DQGwExt	238	0	MGD	DQGwExt	238	0	MGD	DQGwExt	238	0	MGD	DQGwExt	238	0	MGD	DQGwExt	238	0	MGD	DQGwExt	238	0	MGD	DQGwExt	238	0	MGD	DQGwExt	238	0	MGD	DQGwExt	238	0	MGD	DQGwExt	238
DQGwExt	239	0	MGD	DQGwExt	239	0	MGD	DQGwExt	239	0	MGD	DQGwExt	239	0	MGD	DQGwExt	239	0	MGD	DQGwExt	239	0	MGD	DQGwExt	239	0	MGD	DQGwExt	239	0	MGD	DQGwExt	239	0	MGD	DQGwExt	239	0	MGD	DQGwExt	239	0	MGD	DQGwExt	239	0	MGD	DQGwExt	239
DQGwExt	240	0	MGD	DQGwExt	240	0	MGD	DQGwExt	240	0	MGD	DQGwExt	240	0	MGD	DQGwExt	240	0	MGD	DQGwExt	240	0	MGD	DQGwExt	240	0	MGD	DQGwExt	240	0	MGD	DQGwExt	240	0	MGD	DQGwExt	240	0	MGD	DQGwExt	240	0	MGD	DQGwExt	240	0	MGD	DQGwExt	240
DQGwExt	241	0	MGD	DQGwExt	241	0	MGD	DQGwExt	241	0	MGD	DQGwExt	241	0	MGD	DQGwExt	241	0	MGD	DQGwExt	241	0	MGD	DQGwExt	241	0	MGD	DQGwExt	241	0	MGD	DQGwExt	241	0	MGD	DQGwExt	241	0	MGD	DQGwExt	241	0	MGD	DQGwExt	241	0	MGD	DQGwExt	241
DQGwExt	242	0	MGD	DQGwExt	242	0	MGD	DQGwExt	242	0	MGD	DQGwExt	242	0	MGD	DQGwExt	242	0	MGD	DQGwExt	242	0	MGD	DQGwExt	242	0	MGD	DQGwExt	242	0	MGD	DQGwExt	242	0	MGD	DQGwExt	242	0	MGD	DQGwExt	242	0	MGD	DQGwExt	242	0	MGD	DQGwExt	242
DQGwExt	243	0	MGD	DQGwExt	243	0	MGD	DQGwExt	243	0	MGD	DQGwExt	243	0	MGD	DQGwExt	243	0	MGD	DQGwExt	243	0	MGD	DQGwExt	243	0	MGD	DQGwExt	243	0	MGD	DQGwExt	243	0	MGD	DQGwExt	243	0	MGD	DQGwExt	243	0	MGD	DQGwExt	243	0	MGD	DQGwExt	243
DQGwExt	244	0	MGD	DQGwExt	244	0	MGD	DQGwExt	244	0	MGD	DQGwExt	244	0	MGD	DQGwExt	244	0	MGD	DQGwExt	244	0	MGD	DQGwExt	244	0	MGD	DQGwExt	244	0	MGD	DQGwExt	244	0	MGD	DQGwExt	244	0	MGD	DQGwExt	244	0	MGD	DQGwExt	244	0	MGD	DQGwExt	244
DQGwExt	245	0	MGD	DQGwExt	245	0	MGD	DQGwExt	245	0	MGD	DQGwExt	245	0	MGD	DQGwExt	245	0	MGD	DQGwExt	245	0	MGD	DQGwExt	245	0	MGD	DQGwExt	245	0	MGD	DQGwExt	245	0	MGD	DQGwExt	245	0	MGD	DQGwExt	245	0	MGD	DQGwExt	245	0	MGD	DQGwExt	245
DQGwExt	246	0	MGD	DQGwExt	246	0	MGD	DQGwExt	246	0	MGD	DQGwExt	246	0	MGD	DQGwExt	246	0	MGD	DQGwExt	246	0	MGD	DQGwExt	246	0	MGD	DQGwExt	246	0	MGD	DQGwExt	246	0	MGD	DQGwExt	246	0	MGD	DQGwExt	246	0	MGD	DQGwExt	246	0	MGD	DQGwExt	246
DQGwExt	247	0	MGD	DQGwExt	247	0	MGD	DQGwExt	247	0	MGD	DQGwExt	247	0	MGD	DQGwExt	247	0	MGD	DQGwExt	247	0	MGD	DQGwExt	247	0	MGD	DQGwExt	247	0	MGD	DQGwExt	247	0	MGD	DQGwExt	247	0	MGD	DQGwExt	247	0	MGD	DQGwExt	247	0	MGD	DQGwExt	247
DQGwExt	248	0	MGD	DQGwExt	248	0	MGD	DQGwExt	248	0	MGD	DQGwExt	248	0	MGD	DQGwExt	248	0	MGD	DQGwExt	248	0	MGD	DQGwExt	248	0	MGD	DQGwExt	248	0	MGD	DQGwExt	248	0	MGD	DQGwExt	248	0	MGD	DQGwExt	248	0	MGD	DQGwExt	248	0	MGD	DQGwExt	248
DQGwExt	249	0	MGD	DQGwExt	249	0	MGD	DQGwExt	249	0	MGD	DQGwExt	249	0	MGD	DQGwExt	249	0	MGD	DQGwExt	249	0	MGD	DQGwExt	249	0	MGD	DQGwExt	249	0	MGD	DQGwExt	249	0	MGD	DQGwExt	249	0	MGD	DQGwExt	249	0	MGD	DQGwExt	249	0	MGD	DQGwExt	249
DQGwExt	250	0	MGD	DQGwExt	250	0	MGD	DQGwExt	250	0	MGD	DQGwExt	250	0	MGD	DQGwExt	250	0	MGD	DQGwExt	250	0	MGD	DQGwExt	250	0	MGD	DQGwExt	250	0	MGD	DQGwExt	250	0	MGD	DQGwExt	250	0	MGD	DQGwExt	250	0	MGD	DQGwExt	250	0	MGD	DQGwExt	250
DQGwExt	251	0	MGD	DQGwExt	251	0	MGD	DQGwExt	251	0	MGD	DQGwExt	251	0	MGD	DQGwExt	251	0	MGD	DQGwExt	251	0	MGD	DQGwExt	251	0	MGD	DQGwExt	251	0	MGD	DQGwExt	251	0	MGD	DQGwExt	251	0	MGD	DQGwExt	251	0	MGD	DQGwExt	251	0	MGD	DQGwExt	251
DQGwExt	252	0	MGD	DQGwExt	252	0	MGD	DQGwExt	252	0	MGD	DQGwExt	252	0	MGD	DQGwExt	252	0	MGD	DQGwExt	252	0	MGD	DQGwExt	252	0	MGD	DQGwExt	252	0	MGD	DQGwExt	252	0	MGD	DQGwExt	252	0	MGD	DQGwExt	252	0	MGD	DQGwExt	252	0	MGD	DQGwExt	252
DQGwExt	253	0	MGD	DQGwExt	253	0	MGD	DQGwExt	253	0	MGD	DQGwExt	253	0	MGD	DQGwExt	253	0	MGD	DQGwExt	253	0	MGD	DQGwExt	253	0	MGD	DQGwExt	253	0	MGD	DQGwExt	253	0	MGD	DQGwExt	253	0	MGD	DQGwExt	253	0	MGD	DQGwExt	253	0	MGD	DQGwExt	253
DQGwExt	254	0	MGD	DQGwExt	254	0	MGD	DQGwExt	254	0	MGD	DQGwExt	254	0	MGD	DQGwExt	254	0	MGD	DQGwExt	254	0	MGD	DQGwExt	254	0	MGD	DQGwExt	254	0	MGD	DQGwExt	254	0	MGD	DQGwExt	254	0	MGD	DQGwExt	254	0	MGD	DQGwExt	254	0	MGD	DQGwExt	254
DQGwExt	255	0	MGD	DQGwExt	255	0	MGD	DQGwExt	255	0	MGD	DQGwExt	255	0	MGD	DQGwExt	255	0	MGD	DQGwExt	255	0	MGD	DQGwExt	255	0	MGD	DQGwExt	255	0	MGD	DQGwExt	255	0	MGD	DQGwExt	255	0	MGD	DQGwExt	255	0	MGD	DQGwExt	255	0	MGD	DQGwExt	255
DQGwExt	256	0	MGD	DQGwExt	256	0	MGD	DQGwExt	256	0	MGD	DQGwExt	256	0	MGD	DQGwExt	256	0	MGD	DQGwExt	256	0	MGD	DQGwExt	256	0	MGD	DQGwExt	256	0	MGD	DQGwExt	256	0	MGD	DQGwExt	256	0	MGD	DQGwExt	256	0	MGD	DQGwExt	256	0	MGD	DQGwExt	256
DQGwExt	257	0	MGD	DQGwExt	257	0	MGD	DQGwExt	257	0	MGD	DQGwExt	257	0	MGD	DQGwExt	257	0	MGD	DQGwExt	257	0	MGD	DQGwExt	257	0	MGD	DQGwExt	257	0	MGD	DQGwExt	257	0	MGD	DQGwExt	257	0	MGD	DQGwExt	257	0	MGD	DQGwExt	257	0	MGD	DQGwExt	257
DQGwExt	258	0	MGD	DQGwExt	258	0	MGD	DQGwExt	258	0	MGD	DQGwExt	258	0	MGD	DQGwExt	258	0	MGD	DQGwExt	258	0	MGD	DQGwExt	258	0	MGD	DQGwExt	258	0	MGD	DQGwExt	258	0	MGD	DQGwExt	258	0	MGD	DQGwExt	258	0	MGD	DQGwExt	258	0	MGD	DQGwExt	258
DQGwExt	259	0	MGD	DQGwExt	259	0	MGD	DQGwExt	259	0	MGD	DQGwExt	259	0	MGD	DQGwExt	259	0	MGD	DQGwExt	259	0	MGD	DQGwExt	259	0	MGD	DQGwExt	259	0	MGD	DQGwExt	259	0	MGD	DQGwExt	259	0	MGD	DQGwExt	259	0	MGD	DQGwExt	259	0	MGD	DQGwExt	259
DQGwExt	260	0	MGD	DQGwExt	260	0	MGD	DQGwExt	260	0	MGD	DQGwExt	260	0	MGD	DQGwExt	260	0	MGD	DQGwExt	260	0	MGD	DQGwExt	260	0	MGD	DQGwExt	260	0	MGD	DQGwExt	260	0	MGD	DQGwExt	260	0	MGD	DQGwExt	260	0	MGD	DQGwExt	260	0	MGD	DQGwExt	260
DQGwExt	261	0	MGD	DQGwExt	261	0	MGD	DQGwExt	261	0	MGD	DQGwExt	261	0	MGD	DQGwExt	261	0	MGD	DQGwExt	261	0	MGD	DQGwExt	261	0	MGD	DQGwExt	261	0	MGD	DQGwExt	261	0	MGD	DQGwExt	261	0	MGD	DQGwExt	261	0	MGD	DQGwExt	261	0	MGD	DQGwExt	261
DQGwExt	262	0	MGD	DQGwExt	262	0	MGD	DQGwExt	262	0	MGD	DQGwExt	262	0	MGD	DQGwExt	262	0	MGD	DQGwExt	262	0	MGD	DQGwExt	262	0	MGD	DQGwExt	262	0	MGD	DQGwExt	262	0	MGD	DQGwExt	262	0	MGD	DQGwExt	262	0	MGD	DQGwExt	262	0	MGD	DQGwExt	262
DQGwExt	263	0	MGD	DQGwExt	263	0	MGD	DQGwExt	263	0	MGD	DQGwExt	263	0	MGD	DQGwExt	263	0	MGD	DQGwExt	263	0	MGD	DQGwExt	263	0	MGD	DQGwExt	263	0	MGD	DQGwExt	263	0	MGD	DQGwExt	263	0	MGD	DQGwExt	263	0	MGD	DQGwExt	263	0	MGD	DQGwExt	263
DQGwExt	264	0	MGD	DQGwExt	264	0	MGD	DQGwExt	264	0	MGD	DQGwExt	264	0	MGD	DQGwExt	264	0	MGD	DQGwExt	264	0	MGD	DQGwExt	264	0	MGD	DQGwExt	264	0	MGD	DQGwExt	264	0	MGD	DQGwExt	264	0	MGD	DQGwExt	264	0	MGD	DQGwExt	264	0	MGD	DQGwExt	264
DQGwExt	265	0	MGD	DQGwExt	265	0	MGD	DQGwExt	265	0	MGD	DQGwExt	265	0	MGD	DQGwExt	265	0	MGD	DQGwExt	265	0	MGD	DQGwExt	265	0	MGD	DQGwExt	265	0	MGD	DQGwExt	265	0	MGD	DQGwExt	265	0	MGD	DQGwExt	265	0	MGD	DQGwExt	265	0	MGD	DQGwExt	265
DQGwExt	266	0	MGD	DQGwExt	266	0	MGD	DQGwExt	266	0	MGD	DQGwExt	266	0	MGD	DQGwExt	266	0	MGD	DQGwExt	266	0	MGD	DQGwExt	266	0	MGD	DQGwExt	266	0	MGD	DQGwExt	266	0	MGD	DQGwExt	266	0	MGD	DQGwExt	266	0	MGD	DQGwExt	266	0	MGD	DQGwExt	266
DQGwExt	267	0	MGD	DQGwExt	267	0	MGD	DQGwExt	267	0	MGD	DQGwExt	267	0	MGD	DQGwExt	267	0	MGD	DQGwExt	267	0	MGD	DQGwExt	267	0	MGD	DQGwExt	267	0	MGD	DQGwExt	267	0	MGD	DQGwExt	267	0	MGD	DQGwExt	267	0	MGD	DQGwExt	267	0	MGD	DQGwExt	267
DQGwExt	268	0	MGD	DQGwExt	268	0	MGD	DQGwExt	268	0	MGD	DQGwExt	268	0	MGD	DQGwExt	268	0	MGD	DQGwExt	268	0	MGD	DQGwExt	268	0	MGD	DQGwExt	268	0	MGD	DQGwExt	268	0	MGD	DQGwExt	268	0	MGD	DQGwExt	268	0	MGD	DQGwExt	268	0	MGD	DQGwExt	268
DQGwExt	269	0	MGD	DQGwExt	269	0	MGD	DQGwExt	269	0	MGD	DQGwExt	269	0	MGD	DQGwExt	269	0	MGD	DQGwExt	269	0	MGD	DQGwExt	269	0	MGD	DQGwExt	269	0	MGD	DQGwExt	269	0	MGD	DQGwExt	269	0	MGD	DQGwExt	269	0	MGD	DQGwExt	269	0	MGD	DQGwExt	269
DQGwExt	270	0	MGD	DQGwExt	270	0	MGD	DQGwExt	270	0	MGD	DQGwExt	270	0	MGD	DQGwExt	270	0	MGD	DQGwExt	270	0	MGD	DQGwExt	270	0	MGD	DQGwExt	270	0	MGD	DQGwExt	270	0	MGD	DQGwExt	270	0	MGD	DQGwExt	270	0	MGD	DQGwExt	270	0	MGD	DQGwExt	270
DQGwExt	271	0	MGD	DQGwExt	271	0	MGD	DQGwExt	271	0	MGD	DQGwExt	271	0	MGD	DQGwExt	271	0	MGD	DQGwExt	271	0	MGD	DQGwExt	271	0	MGD	DQGwExt	271	0	MGD	DQGwExt	271	0	MGD	DQGwExt	271	0	MGD	DQGwExt	271	0	MGD	DQGwExt	271	0	MGD	DQGwExt	271
DQGwExt	272	0	MGD	DQGwExt	272	0	MGD	DQGwExt	272	0	MGD	DQGwExt	272	0	MGD	DQGwExt	272	0	MGD	DQGwExt	272	0	MGD	DQGwExt	272	0	MGD	DQGwExt	272	0	MGD	DQGwExt	272	0	MGD	DQGwExt	272	0	MGD	DQGwExt	272	0	MGD	DQGwExt	272	0	MGD	DQGwExt	272
DQGwExt	273	0	MGD	DQGwExt	273	0	MGD	DQGwExt	273	0	MGD	DQGwExt	273	0	MGD	DQGwExt	273	0	MGD	DQGwExt	273	0	MGD	DQGwExt	273	0	MGD	DQGwExt	273	0	MGD	DQGwExt	273	0	MGD	DQGwExt	273	0	MGD	DQGwExt	273	0	MGD	DQGwExt	273	0	MGD	DQGwExt	273
DQGwExt	274	0	MGD	DQGwExt	274	0	MGD	DQGwExt	274	0	MGD	DQGwExt	274	0	MGD	DQGwExt	274	0	MGD	DQGwExt	274	0	MGD	DQGwExt	274	0	MGD	DQGwExt	274	0	MGD	DQGwExt	274	0	MGD	DQGwExt	274	0	MGD	DQGwExt	274	0	MGD	DQGwExt	274	0	MGD	DQGwExt	274
DQGwExt	275	0	MGD	DQGwExt	275	0	MGD	DQGwExt	275	0	MGD	DQGwExt	275	0	MGD	DQGwExt	275	0	MGD	DQGwExt	275	0	MGD	DQGwExt	275	0	MGD	DQGwExt	275	0	MGD	DQGwExt	275	0	MGD	DQGwExt	275	0	MGD	DQGwExt	275	0	MGD	DQGwExt	275	0	MGD	DQGwExt	275
DQGwExt	276	0	MGD	DQGwExt	276	0	MGD	DQGwExt	276	0	MGD	DQGwExt	276	0	MGD	DQGwExt	276	0	MGD	DQGwExt	276	0	MGD	DQGwExt	276	0	MGD	DQGwExt	276	0	MGD	DQGwExt	276	0	MGD	DQGwExt	276	0	MGD	DQGwExt	276	0	MGD	DQGwExt	276	0	MGD	DQGwExt	276
DQGwExt	277	0	MGD	DQGwExt	277	0	MGD	DQGwExt	277	0	MGD	DQGwExt	277	0	MGD	DQGwExt	277	0	MGD	DQGwExt	277	0	MGD	DQGwExt	277	0	MGD	DQGwExt	277	0	MGD	DQGwExt	277	0	MGD	DQGwExt	277	0	MGD	DQGwExt	277	0	MGD	DQGwExt	277	0	MGD	DQGwExt	277
DQGwExt	278	0	MGD	DQGwExt	278	0	MGD	DQGwExt	278	0	MGD	DQGwExt	278	0	MGD	DQGwExt	278	0	MGD	DQGwExt	278	0	MGD	DQGwExt	278	0	MGD	DQGwExt	278	0	MGD	DQGwExt	278	0	MGD	DQGwExt	278	0	MGD	DQGwExt	278	0	MGD	DQGwExt	278	0	MGD	DQGwExt	278
DQGwExt	279	0	MGD	DQGwExt	279	0	MGD	DQGwExt	279	0	MGD	DQGwExt	279	0	MGD	DQGwExt	279	0	MGD	DQGwExt	279	0	MGD	DQGwExt	279	0	MGD	DQGwExt	279	0	MGD	DQGwExt	279	0	MGD	DQGwExt	279	0	MGD	DQGwExt	279	0	MGD	DQGwExt	279	0	MGD	DQGwExt	279
DQGwExt	280	0	MGD	DQGwExt	280	0	MGD	DQGwExt	280	0	MGD	DQGwExt	280	0	MGD	DQGwExt	280	0	MGD	DQGwExt	280	0	MGD	DQGwExt	280	0	MGD	DQGwExt	280	0	MGD	DQGwExt	280	0	MGD	DQGwExt	280	0	MGD	DQGwExt	280	0	MGD	DQGwExt	280	0	MGD	DQGwExt	280
DQGwExt	281	0	MGD	DQGwExt	281	0	MGD	DQGwExt	281	0	MGD	DQGwExt	281	0	MGD	DQGwExt	281	0	MGD	DQGwExt	281	0	MGD	DQGwExt	281	0	MGD	DQGwExt	281	0	MGD	DQGwExt	281	0	MGD	DQGwExt	281	0	MGD	DQGwExt	281	0	MGD	DQGwExt	281	0	MGD	DQGwExt	281
DQGwExt	282	0	MGD	DQGwExt	282	0	MGD	DQGwExt	282	0	MGD	DQGwExt	282	0	MGD	DQGwExt	282	0	MGD	DQGwExt	282	0	MGD	DQGwExt	282	0	MGD	DQGwExt	282	0	MGD	DQGwExt	282	0	MGD	DQGwExt	282	0	MGD	DQGwExt	282	0	MGD	DQGwExt	282	0	MGD	DQGwExt	282
DQGwExt	283	0	MGD	DQGwExt	283	0	MGD	DQGwExt	283	0	MGD	DQGwExt	283	0	MGD	DQGwExt	283	0	MGD	DQGwExt	283	0	MGD	DQGwExt	283	0	MGD	DQGwExt	283	0	MGD	DQGwExt	283	0	MGD	DQGwExt	283	0	MGD	DQGwExt	283	0	MGD	DQGwExt	283	0	MGD	DQGwExt	283
DQGwExt	284	0	MGD	DQGwExt	284	0	MGD	DQGwExt	284	0	MGD	DQGwExt	284	0	MGD	DQGwExt	284	0	MGD	DQGwExt	284	0	MGD	DQGwExt	284	0	MGD	DQGwExt	284	0	MGD	DQGwExt	284	0	MGD	DQGwExt	284	0	MGD	DQGwExt	284	0	MGD	DQGwExt	284	0	MGD	DQGwExt	284
DQGwExt	285	0	MGD	DQGwExt	285	0	MGD	DQGwExt	285	0	MGD	DQGwExt	285	0	MGD	DQGwExt	285	0	MGD	DQGwExt	285	0	MGD	DQGwExt	285	0	MGD	DQGwExt	285	0	MGD	DQGwExt	285	0	MGD	DQGwExt	285	0	MGD	DQGwExt	285	0	MGD	DQGwExt	285	0	MGD	DQGwExt	285
DQGwExt	286	0	MGD	DQGwExt	286	0	MGD	DQGwExt	286	0	MGD	DQGwExt	286	0	MGD	DQGwExt	286	0	MGD	DQGwExt	286	0	MGD	DQGwExt	286	0	MGD	DQGwExt	286	0	MGD	DQGwExt	286	0	MGD	DQGwExt	286	0	MGD	DQGwExt	286	0	MGD	DQGwExt	286	0	MGD	DQGwExt	286
DQGwExt	287	0	MGD	DQGwExt	287	0	MGD	DQGwExt	287	0	MGD	DQGwExt	287	0	MGD	DQGwExt	287	0	MGD	DQGwExt	287	0	MGD	DQGwExt	287	0	MGD	DQGwExt	287	0	MGD	DQGwExt	287	0	MGD	DQGwExt	287	0	MGD	DQGwExt	287	0	MGD	DQGwExt	287	0	MGD	DQGwExt	287
DQGwExt	288	0	MGD	DQGwExt	288	0	MGD	DQGwExt	288	0	MGD	DQGwExt	288	0	MGD	DQGwExt	288	0	MGD	DQGwExt	288	0	MGD	DQGwExt	288	0	MGD	DQGwExt	288	0	MGD	DQGwExt	288	0	MGD	DQGwExt	288	0	MGD	DQGwExt	288	0	MGD	DQGwExt	288	0	MGD	DQGwExt	288
DQGwExt	289	0	MGD	DQGwExt	289	0	MGD	DQGwExt	289	0	MGD	DQGwExt	289	0	MGD	DQGwExt	289	0	MGD	DQGwExt	289	0	MGD	DQGwExt	289	0	MGD	DQGwExt	289	0	MGD	DQGwExt	289	0	MGD	DQGwExt	289	0	MGD	DQGwExt	289	0	MGD	DQGwExt	289	0	MGD	DQGwExt	289
DQGwExt	290	0	MGD	DQGwExt	290	0	MGD	DQGwExt	290	0	MGD	DQGwExt	290	0	MGD	DQGwExt	290	0	MGD	DQGwExt	290	0	MGD	DQGwExt	290	0	MGD	DQGwExt	290	0	MGD	DQGwExt	290	0	MGD	DQGwExt	290	0	MGD	DQGwExt	290	0	MGD	DQGwExt	290	0	MGD	DQGwExt	290
DQGwExt	291	0	MGD	DQGwExt	291	0	MGD	DQGwExt	291	0	MGD	DQGwExt	291	0	MGD	DQGwExt	291	0	MGD	DQGwExt	291	0	MGD	DQGwExt	291	0	MGD	DQGwExt	291	0	MGD	DQGwExt	291	0	MGD	DQGwExt	291	0	MGD	DQGwExt	291	0	MGD	DQGwExt	291	0	MGD	DQGwExt	291
DQGwExt	292	0	MGD	DQGwExt	292	0	MGD	DQGwExt	292	0	MGD	DQGwExt	292	0	MGD	DQGwExt	292	0	MGD	DQGwExt	292	0	MGD	DQGwExt	292	0	MGD	DQGwExt	292	0	MGD	DQGwExt	292	0	MGD	DQGwExt	292	0	MGD	DQGwExt	292	0	MGD	DQGwExt	292	0	MGD	DQGwExt	292
DQGwExt	293	0	MGD	DQGwExt	293	0	MGD	DQGwExt	293	0	MGD	DQGwExt	293	0	MGD	DQGwExt	293	0	MGD	DQGwExt	293	0	MGD	DQGwExt	293	0	MGD	DQGwExt	293	0	MGD	DQGwExt	293	0	MGD	DQGwExt	293	0	MGD	DQGwExt	293	0	MGD	DQGwExt	293	0	MGD	DQGwExt	293
DQGwExt	294	0	MGD	DQGwExt	294	0	MGD	DQGwExt	294	0	MGD	DQGwExt	294	0	MGD	DQGwExt	294	0	MGD	DQGwExt	294	0	MGD	DQGwExt	294	0	MGD	DQGwExt	294	0	MGD	DQGwExt	294	0	MGD	DQGwExt	294	0	MGD	DQGwExt	294	0	MGD	DQGwExt	294	0	MGD	DQGwExt	294
DQGwExt	295	0	MGD	DQGwExt	295	0	MGD	DQGwExt	295	0	MGD	DQGwExt	295	0	MGD	DQGwExt	295	0	MGD	DQGwExt	295	0	MGD	DQGwExt	295	0	MGD	DQGwExt	295	0	MGD	DQGwExt	295	0	MGD	DQGwExt	295	0	MGD	DQGwExt	295	0	MGD	DQGwExt	295	0	MGD	DQGwExt	295
DQGwExt	296	0	MGD	DQGwExt	296	0	MGD	DQGwExt	296	0	MGD	DQGwExt	296	0	MGD	DQGwExt	296	0	MGD	DQGwExt	296	0	MGD	DQGwExt	296	0	MGD	DQGwExt	296	0	MGD	DQGwExt	296	0	MGD	DQGwExt	296	0	MGD	DQGwExt	296	0	MGD	DQGwExt	296	0	MGD	DQGwExt	296
DQGwExt	297	0	MGD	DQGwExt	297	0	MGD	DQGwExt	297	0	MGD	DQGwExt	297	0	MGD	DQGwExt	297	0	MGD	DQGwExt	297	0	MGD	DQGwExt	297	0	MGD	DQGwExt	297	0	MGD	DQGwExt	297	0	MGD	DQGwExt	297	0	MGD	DQGwExt	297	0	MGD	DQGwExt	297	0	MGD	DQGwExt	297
DQGwExt	298	0	MGD	DQGwExt	298	0	MGD	DQGwExt	298	0	MGD	DQGwExt	298	0	MGD	DQGwExt	298	0	MGD	DQGwExt	298	0	MGD	DQGwExt	298	0	MGD	DQGwExt	298	0	MGD	DQGwExt	298	0	MGD	DQGwExt	298	0	MGD	DQGwExt	298	0	MGD	DQGwExt	298	0	MGD	DQGwExt	298
DQGwExt	299	0	MGD	DQGwExt	299	0	MGD	DQGwExt	299	0	MGD	DQGwExt	299	0	MGD	DQGwExt	299	0	MGD	DQGwExt	299	0	MGD	DQGwExt	299	0	MGD	DQGwExt	299	0	MGD	DQGwExt	299	0	MGD	DQGwExt	299	0	MGD	DQGwExt	299	0	MGD	DQGwExt	299	0	MGD	DQGwExt	299
DQGwExt	300	0	MGD	DQGwExt	300	0	MGD	DQGwExt	300	0	MGD	DQGwExt	300	0	MGD	DQGwExt	300	0	MGD	DQGwExt	300	0	MGD	DQGwExt	300	0	MGD	DQGwExt	300	0	MGD	DQGwExt	300	0	MGD	DQGwExt	300	0	MGD	DQGwExt	300	0	MGD	DQGwExt	300	0	MGD	DQGwExt	300
DQGwExt	301	0	MGD	DQGwExt	301	0	MGD	DQGwExt	301	0	MGD	DQGwExt	301	0	MGD	DQGwExt	301	0	MGD	DQGwExt	301	0	MGD	DQGwExt	301	0	MGD	DQGwExt	301	0	MGD	DQGwExt	301	0	MGD	DQGwExt	301	0	MGD	DQGwExt	301	0	MGD	DQGwExt	301	0	MGD	DQGwExt	301
DQGwExt	302	0	MGD	DQGwExt	302	0	MGD	DQGwExt	302	0	MGD	DQGwExt	302	0	MGD	DQGwExt	302	0	MGD	DQGwExt	302	0	MGD	DQGwExt	302	0	MGD	DQGwExt	302	0	MGD	DQGwExt	302	0	MGD	DQGwExt	302	0	MGD	DQGwExt	302	0	MGD	DQGwExt	302	0	MGD	DQGwExt	302
DQGwExt	303	0	MGD	DQGwExt	303	0	MGD	DQGwExt	303	0	MGD	DQGwExt	303	0	MGD	DQGwExt	303	0	MGD	DQGwExt	303	0	MGD	DQGwExt	303	0	MGD	DQGwExt	303	0	MGD	DQGwExt	303	0	MGD	DQGwExt	303	0	MGD	DQGwExt	303	0	MGD	DQGwExt	303	0	MGD	DQGwExt	303
DQGwExt	304	0	MGD	DQGwExt	304	0	MGD	DQGwExt	304	0	MGD	DQGwExt	304	0	MGD	DQGwExt	304	0	MGD	DQGwExt	304	0	MGD	DQGwExt	304	0	MGD	DQGwExt	304	0	MGD	DQGwExt	304	0	MGD	DQGwExt	304	0	MGD	DQGwExt	304	0	MGD	DQGwExt	304	0	MGD	DQGwExt	304
DQGwExt	305	0	MGD	DQGwExt	305	0	MGD	DQGwExt	305	0	MGD	DQGwExt	305	0	MGD	DQGwExt	305	0	MGD	DQGwExt	305	0	MGD	DQGwExt	305	0	MGD	DQGwExt	305	0	MGD	DQGwExt	305	0	MGD	DQGwExt	305	0	MGD	DQGwExt	305	0	MGD	DQGwExt	305	0	MGD	DQGwExt	305
DQGwExt	306	0	MGD	DQGwExt	306	0	MGD	DQGwExt	306	0	MGD	DQGwExt	306	0	MGD	DQGwExt	306	0	MGD	DQGwExt	306	0	MGD	DQGwExt	306	0	MGD	DQGwExt	306	0	MGD	DQGwExt	306	0	MGD	DQGwExt	306	0	MGD	DQGwExt	306	0	MGD	DQGwExt	306	0	MGD	DQGwExt	306
DQGwExt	307	0	MGD	DQGwExt	307	0	MGD	DQGwExt	307	0	MGD	DQGwExt	307	0	MGD	DQGwExt	307	0	MGD	DQGwExt	307	0	MGD	DQGwExt	307	0	MGD	DQGwExt	307	0	MGD	DQGwExt	307	0	MGD	DQGwExt	307	0	MGD	DQGwExt	307	0	MGD	DQGwExt	307	0	MGD	DQGwExt	307
DQGwExt	308	0	MGD	DQGwExt	308	0	MGD	DQGwExt	308	0	MGD	DQGwExt	308	0	MGD	DQGwExt	308	0	MGD	DQGwExt	308	0	MGD	DQGwExt	308	0	MGD	DQGwExt	308	0	MGD	DQGwExt	308	0	MGD	DQGwExt	308	0	MGD	DQGwExt	308	0	MGD	DQGwExt	308	0	MGD	DQGwExt	308
DQGwExt	309	0	MGD	DQGwExt	309	0	MGD	DQGwExt	309	0	MGD	DQGwExt	309	0	MGD	DQGwExt	309	0	MGD	DQGwExt	309	0	MGD	DQGwExt	309	0	MGD	DQGwExt	309	0	MGD	DQGwExt	309	0	MGD	DQGwExt	309	0	MGD	DQGwExt	309	0	MGD	DQGwExt	309	0	MGD	DQGwExt	309
DQGwExt	310	0	MGD	DQGwExt	310	0	MGD	DQGwExt	310	0	MGD	DQGwExt	310	0	MGD	DQGwExt	310	0	MGD	DQGwExt	310	0	MGD	DQGwExt	310	0	MGD	DQGwExt	310	0	MGD	DQGwExt	310	0	MGD	DQGwExt	310	0	MGD	DQGwExt	310	0	MGD	DQGwExt	310	0	MGD	DQGwExt	310
DQGwExt	311	0	MGD	DQGwExt	311	0	MGD	DQGwExt	311	0	MGD	DQGwExt	311	0	MGD	DQGwExt	311	0	MGD	DQGwExt	311	0	MGD	DQGwExt	311	0	MGD	DQGwExt	311	0	MGD	DQGwExt	311	0	MGD	DQGwExt	311	0	MGD	DQGwExt	311	0	MGD	DQGwExt	311	0	MGD	DQGwExt	311
DQGwExt	312	0	MGD	DQGwExt	312	0	MGD	DQGwExt	312	0	MGD	DQGwExt	312	0	MGD	DQGwExt	312	0	MGD	DQGwExt	312	0	MGD	DQGwExt	312	0	MGD	DQGwExt	312	0	MGD	DQGwExt	312	0	MGD	DQGwExt	312	0	MGD	DQGwExt	312	0	MGD	DQGwExt	312	0	MGD	DQGwExt	312
DQGwExt	313	0	MGD	DQGwExt	313	0	MGD	DQGwExt	313	0	MGD	DQGwExt	313	0	MGD	DQGwExt	313	0	MGD	DQGwExt	313	0	MGD	DQGwExt	313	0	MGD	DQGwExt	313	0	MGD	DQGwExt	313	0	MGD	DQGwExt	313	0	MGD	DQGwExt	313	0	MGD	DQGwExt	313	0	MGD	DQGwExt	313
DQGwExt	314	0	MGD	DQGwExt	314	0	MGD	DQGwExt	314	0	MGD	DQGwExt	314	0	MGD	DQGwExt	314	0	MGD	DQGwExt	314	0	MGD	DQGwExt	314	0	MGD	DQGwExt	314	0	MGD	DQGwExt	314	0	MGD	DQGwExt	314	0	MGD	DQGwExt	314	0	MGD	DQGwExt	314	0	MGD	DQGwExt	314
DQGwExt	315	0	MGD	DQGwExt	315	0	MGD	DQGwExt	315	0	MGD	DQGwExt	315	0	MGD	DQGwExt	315	0	MGD	DQGwExt	315	0	MGD	DQGwExt	315	0	MGD	DQGwExt	315	0	MGD	DQGwExt	315	0	MGD	DQGwExt	315	0	MGD	DQGwExt	315	0	MGD	DQGwExt	315	0	MGD	DQGwExt	315
DQGwExt	316	0	MGD	DQGwExt	316	0	MGD	DQGwExt	316	0	MGD	DQGwExt	316	0	MGD	DQGwExt	316	0	MGD	DQGwExt	316	0	MGD	DQGwExt	316	0	MGD	DQGwExt	316	0	MGD	DQGwExt	316	0	MGD	DQGwExt	316	0	MGD	DQGwExt	316	0	MGD	DQGwExt	316	0	MGD	DQGwExt	316
DQGwExt	317	0	MGD	DQGwExt	317	0	MGD	DQGwExt	317	0	MGD	DQGwExt	317	0	MGD	DQGwExt	317	0	MGD	DQGwExt	317	0	MGD	DQGwExt	317	0	MGD	DQGwExt	317	0	MGD	DQGwExt	317	0	MGD	DQGwExt	317	0	MGD	DQGwExt	317	0	MGD	DQGwExt	317	0	MGD	DQGwExt	317
DQGwExt	318	0	MGD	DQGwExt	318	0	MGD	DQGwExt	318	0	MGD	DQGwExt	318	0	MGD	DQGwExt	318	0	MGD	DQGwExt	318	0	MGD	DQGwExt	318	0	MGD	DQGwExt	318	0	MGD	DQGwExt	318	0	MGD	DQGwExt	318	0	MGD	DQGwExt	318	0	MGD	DQGwExt	318	0	MGD	DQGwExt	318
DQGwExt	319	0	MGD	DQGwExt	319	0	MGD	DQGwExt	319	0	MGD	DQGwExt	319	0	MGD	DQGwExt	319	0	MGD	DQGwExt	319	0	MGD	DQGwExt	319	0	MGD	DQGwExt	319	0	MGD	DQGwExt	319	0	MGD	DQGwExt	319	0	MGD	DQGwExt	319	0	MGD	DQGwExt	319	0	MGD	DQGwExt	319
DQGwExt	320	0	MGD	DQGwExt	320	0	MGD	DQGwExt	320	0	MGD	DQGwExt	320	0	MGD	DQGwExt	320	0	MGD	DQGwExt	320	0	MGD	DQGwExt	320	0	MGD	DQGwExt	320	0	MGD	DQGwExt	320	0	MGD	DQGwExt	320	0	MGD	DQGwExt	320	0	MGD	DQGwExt	320	0	MGD	DQGwExt	320
DQGwExt	321	0	MGD	DQGwExt	321	0	MGD	DQGwExt	321	0	MGD	DQGwExt	321	0	MGD	DQGwExt	321	0	MGD	DQGwExt	321	0	MGD	DQGwExt	321	0	MGD	DQGwExt	321	0	MGD	DQGwExt	321	0	MGD	DQGwExt	321	0	MGD	DQGwExt	321	0	MGD	DQGwExt	321	0	MGD	DQGwExt	321
DQGwExt	322	0	MGD	DQGwExt	322	0	MGD	DQGwExt	322	0	MGD	DQGwExt	322	0	MGD	DQGwExt	322	0	MGD	DQGwExt	322	0	MGD	DQGwExt	322	0	MGD	DQGwExt	322	0	MGD	DQGwExt	322	0	MGD	DQGwExt	322	0	MGD	DQGwExt	322	0	MGD	DQGwExt	322	0	MGD	DQGwExt	322
DQGwExt	323	0	MGD	DQGwExt	323	0	MGD	DQGwExt	323	0	MGD	DQGwExt	323	0	MGD	DQGwExt	323	0	MGD	DQGwExt	323	0	MGD	DQGwExt	323	0	MGD	DQGwExt	323	0	MGD	DQGwExt	323	0	MGD	DQGwExt	323	0	MGD	DQGwExt	323	0	MGD	DQGwExt	323	0	MGD	DQGwExt	323
DQGwExt	324	0	MGD	DQGwExt	324	0	MGD	DQGwExt	324	0	MGD	DQGwExt	324	0	MGD	DQGwExt	324	0	MGD	DQGwExt	324	0	MGD	DQGwExt	324	0	MGD	DQGwExt	324	0	MGD	DQGwExt	324	0	MGD	DQGwExt	324	0	MGD	DQGwExt	324	0	MGD	DQGwExt	324	0	MGD	DQGwExt	324
DQGwExt	325	0	MGD	DQGwExt	325	0	MGD	DQGwExt	325	0	MGD	DQGwExt	325	0	MGD	DQGwExt	325	0	MGD	DQGwExt	325	0	MGD	DQGwExt	325	0	MGD	DQGwExt	325	0	MGD	DQGwExt	325	0	MGD	DQGwExt	325	0	MGD	DQGwExt	325	0	MGD	DQGwExt	325	0	MGD	DQGwExt	325
DQGwExt	326	0	MGD	DQGwExt	326	0	MGD	DQGwExt	326	0	MGD	DQGwExt	326	0	MGD	DQGwExt	326	0	MGD	DQGwExt	326	0	MGD	DQGwExt	326	0	MGD	DQGwExt	326	0	MGD	DQGwExt	326	0	MGD	DQGwExt	326	0	MGD	DQGwExt	326	0	MGD	DQGwExt	326	0	MGD	DQGwExt	326
DQGwExt	327	0	MGD	DQGwExt	327	0	MGD	DQGwExt	327	0	MGD	DQGwExt	327	0	MGD	DQGwExt	327	0	MGD	DQGwExt	327	0	MGD	DQGwExt	327	0	MGD	DQGwExt	327	0	MGD	DQGwExt	327	0	MGD	DQGwExt	327	0	MGD	DQGwExt	327	0	MGD	DQGwExt	327	0	MGD	DQGwExt	327
DQGwExt	328	0	MGD	DQGwExt	328	0	MGD	DQGwExt	328	0	MGD	DQGwExt	328	0	MGD	DQGwExt	328	0	MGD	DQGwExt	328	0	MGD	DQGwExt	328	0	MGD	DQGwExt	328	0	MGD	DQGwExt	328	0	MGD	DQGwExt	328	0	MGD	DQGwExt	328	0	MGD	DQGwExt	328	0	MGD	DQGwExt	328
DQGwExt	329	0	MGD	DQGwExt	329	0	MGD	DQGwExt	329	0	MGD	DQGwExt	329	0	MGD	DQGwExt	329	0	MGD	DQGwExt	329	0	MGD	DQGwExt	329	0	MGD	DQGwExt	329	0	MGD	DQGwExt	329	0	MGD	DQGwExt	329	0	MGD	DQGwExt	329	0	MGD	DQGwExt	329	0	MGD	DQGwExt	329
DQGwExt	330	0	MGD	DQGwExt	330	0	MGD	DQGwExt	330	0	MGD	DQGwExt	330	0	MGD	DQGwExt	330	0	MGD	DQGwExt	330	0	MGD	DQGwExt	330	0	MGD	DQGwExt	330	0	MGD	DQGwExt	330	0	MGD	DQGwExt	330	0	MGD	DQGwExt	330	0	MGD	DQGwExt	330	0	MGD	DQGwExt	330
DQGwExt	331	0	MGD	DQGwExt	331	0	MGD	DQGwExt	331	0	MGD	DQGwExt	331	0	MGD	DQGwExt	331	0	MGD	DQGwExt	331	0	MGD	DQGwExt	331	0	MGD	DQGwExt	331	0	MGD	DQGwExt	331	0	MGD	DQGwExt	331	0	MGD	DQGwExt	331	0	MGD	DQGwExt	331	0	MGD	DQGwExt	331
DQGwExt	332	0	MGD	DQGwExt	332	0	MGD	DQGwExt	332	0	MGD	DQGwExt	332	0	MGD	DQGwExt	332	0	MGD	DQGwExt	332	0	MGD	DQGwExt	332	0	MGD	DQGwExt	332	0	MGD	DQGwExt	332	0	MGD	DQGwExt	332	0	MGD	DQGwExt	332	0	MGD	DQGwExt	332	0	MGD	DQGwExt	332
DQGwExt	333	0	MGD	DQGwExt	333	0	MGD	DQGwExt	333	0	MGD	DQGwExt	333	0	MGD	DQGwExt	333	0	MGD	DQGwExt	333	0	MGD	DQGwExt	333	0	MGD	DQGwExt	333	0	MGD	DQGwExt	333	0	MGD	DQGwExt	333	0	MGD	DQGwExt	333	0	MGD	DQGwExt	333	0	MGD	DQGwExt	333
DQGwExt	334	0	MGD	DQGwExt	334	0	MGD	DQGwExt	334	0	MGD	DQGwExt	334	0	MGD	DQGwExt	334	0	MGD	DQGwExt	334	0	MGD	DQGwExt	334	0	MGD	DQGwExt	334	0	MGD	DQGwExt	334	0	MGD	DQGwExt	334	0	MGD	DQGwExt	334	0	MGD	DQGwExt	334	0	MGD	DQGwExt	334
DQGwExt	335	0	MGD	DQGwExt	335	0	MGD	DQGwExt	335	0	MGD	DQGwExt	335	0	MGD	DQGwExt	335	0	MGD	DQGwExt	335	0	MGD	DQGwExt	335	0	MGD	DQGwExt	335	0	MGD	DQGwExt	335	0	MGD	DQGwExt	335	0	MGD	DQGwExt	335	0	MGD	DQGwExt	335	0	MGD	DQGwExt	335
DQGwExt	336	0	MGD	DQGwExt	336	0	MGD	DQGwExt	336	0	MGD	DQGwExt	336	0	MGD	DQGwExt	336	0	MGD	DQGwExt	336	0	MGD	DQGwExt	336	0	MGD	DQGwExt	336	0	MGD	DQGwExt	336	0	MGD	DQGwExt	336	0	MGD	DQGwExt	336	0	MGD	DQGwExt	336	0	MGD	DQGwExt	336
DQGwExt	337	0	MGD	DQGwExt	337	0	MGD	DQGwExt	337	0	MGD	DQGwExt	337	0	MGD	DQGwExt	337	0	MGD	DQGwExt	337	0	MGD	DQGwExt	337	0	MGD	DQGwExt	337	0	MGD	DQGwExt	337	0	MGD	DQGwExt	337	0	MGD	DQGwExt	337	0	MGD	DQGwExt	337	0	MGD	DQGwExt	337
DQGwExt	338	0	MGD	DQGwExt	338	0	MGD	DQGwExt	338	0	MGD	DQGwExt	338	0	MGD	DQGwExt	338	0	MGD	DQGwExt	338	0	MGD	DQGwExt	338	0	MGD	DQGwExt	338	0	MGD	DQGwExt	338	0	MGD	DQGwExt	338	0	MGD	DQGwExt	338	0	MGD	DQGwExt	338	0	MGD	DQGwExt	338
DQGwExt	339	0	MGD	DQGwExt	339	0	MGD	DQGwExt	339	0	MGD	DQGwExt	339	0	MGD	DQGwExt	339	0	MGD	DQGwExt	339	0	MGD	DQGwExt	339	0	MGD	DQGwExt	339	0	MGD	DQGwExt	339	0	MGD	DQGwExt	339	0	MGD	DQGwExt	339	0	MGD	DQGwExt	339	0	MGD	DQGwExt	339
DQGwExt	340	0	MGD	DQGwExt	340	0	MGD	DQGwExt	340	0	MGD	DQGwExt	340	0	MGD	DQGwExt	340	0	MGD	DQGwExt	340	0	MGD	DQGwExt	340	0	MGD	DQGwExt	340	0	MGD	DQGwExt	340	0	MGD	DQGwExt	340	0	MGD	DQGwExt	340	0	MGD	DQGwExt	340	0	MGD	DQGwExt	340
DQGwExt	341	0	MGD	DQGwExt	341	0	MGD	DQGwExt	341	0	MGD	DQGwExt	341	0	MGD	DQGwExt	341	0	MGD	DQGwExt	341	0	MGD	DQGwExt	341	0	MGD	DQGwExt	341	0	MGD	DQGwExt	341	0	MGD	DQGwExt	341	0	MGD	DQGwExt	341	0	MGD	DQGwExt	341	0	MGD	DQGwExt	341
DQGwExt	342	0	MGD	DQGwExt	342	0	MGD	DQGwExt	342	0	MGD	DQGwExt	342	0	MGD	DQGwExt	342	0	MGD	DQGwExt	342	0	MGD	DQGwExt	342	0	MGD	DQGwExt	342	0	MGD	DQGwExt	342	0	MGD	DQGwExt	342	0	MGD	DQGwExt	342	0	MGD	DQGwExt	342	0	MGD	DQGwExt	342
DQGwExt	343	0	MGD	DQGwExt	343	0	MGD	DQGwExt	343	0	MGD	DQGwExt	343	0	MGD	DQGwExt	343	0	MGD	DQGwExt	343	0	MGD	DQGwExt	343	0	MGD	DQGwExt	343	0	MGD	DQGwExt	343	0	MGD	DQGwExt	343	0	MGD	DQGwExt	343	0	MGD	DQGwExt	343	0	MGD	DQGwExt	343
DQGwExt	344	0	MGD	DQGwExt	344	0	MGD	DQGwExt	344	0	MGD	DQGwExt	344	0	MGD	DQGwExt	344	0	MGD	DQGwExt	344	0	MGD	DQGwExt	344	0	MGD	DQGwExt	344	0	MGD	DQGwExt	344	0	MGD	DQGwExt	344	0	MGD	DQGwExt	344	0	MGD	DQGwExt	344	0	MGD	DQGwExt	344
DQGwExt	345	0	MGD	DQGwExt	345	0	MGD	DQGwExt	345	0	MGD	DQGwExt	345	0	MGD	DQGwExt	345	0	MGD	DQGwExt	345	0	MGD	DQGwExt	345	0	MGD	DQGwExt	345	0	MGD	DQGwExt	345	0	MGD	DQGwExt	345	0	MGD	DQGwExt	345	0	MGD	DQGwExt	345	0	MGD	DQGwExt	345
DQGwExt	346	0	MGD	DQGwExt	346	0	MGD	DQGwExt	346	0	MGD	DQGwExt	346	0	MGD	DQGwExt	346	0	MGD	DQGwExt	346	0	MGD	DQGwExt	346	0	MGD	DQGwExt	346	0	MGD	DQGwExt	346	0	MGD	DQGwExt	346	0	MGD	DQGwExt	346	0	MGD	DQGwExt	346	0	MGD	DQGwExt	346
DQGwExt	347	0	MGD	DQGwExt	347	0	MGD	DQGwExt	347	0	MGD	DQGwExt	347	0	MGD	DQGwExt	347	0	MGD	DQGwExt	347	0	MGD	DQGwExt	347	0	MGD	DQGwExt	347	0	MGD	DQGwExt	347	0	MGD	DQGwExt	347	0	MGD	DQGwExt	347	0	MGD	DQGwExt	347	0	MGD	DQGwExt	347
DQGwExt	348	0	MGD	DQGwExt	348	0	MGD	DQGwExt	348	0	MGD	DQGwExt	348	0	MGD	DQGwExt	348	0	MGD	DQGwExt	348	0	MGD	DQGwExt	348	0	MGD	DQGwExt	348	0	MGD	DQGwExt	348	0	MGD	DQGwExt	348	0	MGD	DQGwExt	348	0	MGD	DQGwExt	348	0	MGD	DQGwExt	348
DQGwExt	349	0	MGD	DQGwExt	349	0	MGD	DQGwExt	349	0	MGD	DQGwExt	349	0	MGD	DQGwExt	349	0	MGD	DQGwExt	349	0	MGD	DQGwExt	349	0	MGD	DQGwExt	349	0	MGD	DQGwExt	349	0	MGD	DQGwExt	349	0	MGD	DQGwExt	349	0	MGD	DQGwExt	349	0	MGD	DQGwExt	349
DQGwExt	350	0	MGD	DQGwExt	350	0	MGD	DQGwExt	350	0	MGD	DQGwExt	350	0	MGD	DQGwExt	350	0	MGD	DQGwExt	350	0	MGD	DQGwExt	350	0	MGD	DQGwExt	350	0	MGD	DQGwExt	350	0	MGD	DQGwExt	350	0	MGD	DQGwExt	350	0	MGD	DQGwExt	350	0	MGD	DQGwExt	350
DQGwExt	351	0	MGD	DQGwExt	351	0	MGD	DQGwExt	351	0	MGD	DQGwExt	351	0	MGD	DQGwExt	351	0	MGD	DQGwExt	351	0	MGD	DQGwExt	351	0	MGD	DQGwExt	351	0	MGD	DQGwExt	351	0	MGD	DQGwExt	351	0	MGD	DQGwExt	351	0	MGD	DQGwExt	351	0	MGD	DQGwExt	351
DQGwExt	352	0	MGD	DQGwExt	352	0	MGD	DQGwExt	352	0	MGD	DQGwExt	352	0	MGD	DQGwExt	352	0	MGD	DQGwExt	352	0	MGD	DQGwExt	352	0	MGD	DQGwExt	352	0	MGD	DQGwExt	352	0	MGD	DQGwExt	352	0	MGD	DQGwExt	352	0	MGD	DQGwExt	352	0	MGD	DQGwExt	352
DQGwExt	353	0	MGD	DQGwExt	353	0	MGD	DQGwExt	353	0	MGD	DQGwExt	353	0	MGD	DQGwExt	353	0	MGD	DQGwExt	353	0	MGD	DQGwExt	353	0	MGD	DQGwExt	353	0	MGD	DQGwExt	353	0	MGD	DQGwExt	353	0	MGD	DQGwExt	353	0	MGD	DQGwExt	353	0	MGD	DQGwExt	353
DQGwExt	354	0	MGD	DQGwExt	354	0	MGD	DQGwExt	354	0	MGD	DQGwExt	354	0	MGD	DQGwExt	354	0	MGD	DQGwExt	354	0	MGD	DQGwExt	354	0	MGD	DQGwExt	354	0	MGD	DQGwExt	354	0	MGD	DQGwExt	354	0	MGD	DQGwExt	354	0	MGD	DQGwExt	354	0	MGD	DQGwExt	354
DQGwExt	355	0	MGD	DQGwExt	355	0	MGD	DQGwExt	355	0	MGD	DQGwExt	355	0	MGD	DQGwExt	355	0	MGD	DQGwExt	355	0	MGD	DQGwExt	355	0	MGD	DQGwExt	355	0	MGD	DQGwExt	355	0	MGD	DQGwExt	355	0	MGD	DQGwExt	355	0	MGD	DQGwExt	355	0	MGD	DQGwExt	355
DQGwExt	356	0	MGD	DQGwExt	356	0	MGD	DQGwExt	356	0	MGD	DQGwExt	356	0	MGD	DQGwExt	356	0	MGD	DQGwExt	356	0	MGD	DQGwExt	356	0	MGD	DQGwExt	356	0	MGD	DQGwExt	356	0	MGD	DQGwExt	356	0	MGD	DQGwExt	356	0	MGD	DQGwExt	356	0	MGD	DQGwExt	356
DQGwExt	357	0	MGD	DQGwExt	357	0	MGD	DQGwExt	357	0	MGD	DQGwExt	357	0	MGD	DQGwExt	357	0	MGD	DQGwExt	357	0	MGD	DQGwExt	357	0	MGD	DQGwExt	357	0	MGD	DQGwExt	357	0	MGD	DQGwExt	357	0	MGD	DQGwExt	357	0	MGD	DQGwExt	357	0	MGD	DQGwExt	357
DQGwExt	358	0	MGD	DQGwExt	358	0	MGD	DQGwExt	358	0	MGD	DQGwExt	358	0	MGD	DQGwExt	358	0	MGD	DQGwExt	358	0	MGD	DQGwExt	358	0	MGD	DQGwExt	358	0	MGD	DQGwExt	358	0	MGD	DQGwExt	358	0	MGD	DQGwExt	358	0	MGD	DQGwExt	358	0	MGD	DQGwExt	358
DQGwExt	359	0	MGD	DQGwExt	359	0	MGD	DQGwExt	359	0	MGD	DQGwExt	359	0	MGD	DQGwExt	359	0	MGD	DQGwExt	359	0	MGD	DQGwExt	359	0	MGD	DQGwExt	359	0	MGD	DQGwExt	359	0	MGD	DQGwExt	359	0	MGD	DQGwExt	359	0	MGD	DQGwExt	359	0	MGD	DQGwExt	359
DQGwExt	360	0	MGD	DQGwExt	360	0	MGD	DQGwExt	360	0	MGD	DQGwExt	360	0	MGD	DQGwExt	360	0	MGD	DQGwExt	360	0	MGD	DQGwExt	360	0	MGD	DQGwExt	360	0	MGD	DQGwExt	360	0	MGD	DQGwExt	360	0	MGD	DQGwExt	360	0	MGD	DQGwExt	360	0	MGD	DQGwExt	360
DQGwExt	361	0	MGD	DQGwExt	361	0	MGD	DQGwExt	361	0	MGD	DQGwExt	361	0	MGD	DQGwExt	361	0	MGD	DQGwExt	361	0	MGD	DQGwExt	361	0	MGD	DQGwExt	361	0	MGD	DQGwExt	361	0	MGD	DQGwExt	361	0	MGD	DQGwExt	361	0	MGD	DQGwExt	361	0	MGD	DQGwExt	361
DQGwExt	362	0	MGD	DQGwExt	362	0	MGD	DQGwExt	362	0	MGD	DQGwExt	362	0	MGD	DQGwExt	362	0	MGD	DQGwExt	362	0	MGD	DQGwExt	362	0	MGD	DQGwExt	362	0	MGD	DQGwExt	362	0	MGD	DQGwExt	362	0	MGD	DQGwExt	362	0	MGD	DQGwExt	362	0	MGD	DQGwExt	362
DQGwExt	363	0	MGD	DQGwExt	363	0	MGD	DQGwExt	363	0	MGD	DQGwExt	363	0	MGD	DQGwExt	363	0	MGD	DQGwExt	363	0	MGD	DQGwExt	363	0	MGD	DQGwExt	363	0	MGD	DQGwExt	363	0	MGD	DQGwExt	363	0	MGD	DQGwExt	363	0	MGD	DQGwExt	363	0	MGD	DQGwExt	363
DQGwExt	364	0	MGD	DQGwExt	364	0	MGD	DQGwExt	364	0	MGD	DQGwExt	364	0	MGD	DQGwExt	364	0	MGD	DQGwExt	364	0	MGD	DQGwExt	364	0	MGD	DQGwExt	364	0	MGD	DQGwExt	364	0	MGD	DQGwExt	364	0	MGD	DQGwExt	364	0	MGD	DQGwExt	364	0	MGD	DQGwExt	364
DQGwExt	365	0	MGD	DQGwExt	365	0	MGD	DQGwExt	365	0	MGD	DQGwExt	365	0	MGD	DQGwExt	365	0	MGD	DQGwExt	365	0	MGD	DQGwExt	365	0	MGD	DQGwExt	365	0	MGD	DQGwExt	365	0	MGD	DQGwExt	365	0	MGD	DQGwExt	365	0	MGD	DQGwExt	365	0	MGD	DQGwExt	365
DQGwWtp	1	0	MGD	DQGwWtp	1	0	MGD	DQGwWtp	1	0	MGD	DQGwWtp	1	0	MGD	DQGwWtp	1	0	MGD	DQGwWtp	1	0	MGD	DQGwWtp	1	0	MGD	DQGwWtp	1	0	MGD	DQGwWtp	1	0	MGD	DQGwWtp	1	0	MGD	DQGwWtp	1	0	MGD	DQGwWtp	1	0	MGD	DQGwWtp	1
DQGwWtp	2	0	MGD	DQGwWtp	2	0	MGD	DQGwWtp	2	0	MGD	DQGwWtp	2	0	MGD	DQGwWtp	2	0	MGD	DQGwWtp	2	0	MGD	DQGwWtp	2	0	MGD	DQGwWtp	2	0	MGD	DQGwWtp	2	0	MGD	DQGwWtp	2	0	MGD	DQGwWtp	2	0	MGD	DQGwWtp	2	0	MGD	DQGwWtp	2
DQGwWtp	3	0	MGD	DQGwWtp	3	0	MGD	DQGwWtp	3	0	MGD	DQGwWtp	3	0	MGD	DQGwWtp	3	0	MGD	DQGwWtp	3	0	MGD	DQGwWtp	3	0	MGD	DQGwWtp	3	0	MGD	DQGwWtp	3	0	MGD	DQGwWtp	3	0	MGD	DQGwWtp	3	0	MGD	DQGwWtp	3	0	MGD	DQGwWtp	3
DQGwWtp	4	0	MGD	DQGwWtp	4	0	MGD	DQGwWtp	4	0	MGD	DQGwWtp	4	0	MGD	DQGwWtp	4	0	MGD	DQGwWtp	4	0	MGD	DQGwWtp	4	0	MGD	DQGwWtp	4	0	MGD	DQGwWtp	4	0	MGD	DQGwWtp	4	0	MGD	DQGwWtp	4	0	MGD	DQGwWtp	4	0	MGD	DQGwWtp	4
DQGwWtp	5	0	MGD	DQGwWtp	5	0	MGD	DQGwWtp	5	0	MGD	DQGwWtp	5	0	MGD	DQGwWtp	5	0	MGD	DQGwWtp	5	0	MGD	DQGwWtp	5	0	MGD	DQGwWtp	5	0	MGD	DQGwWtp	5	0	MGD	DQGwWtp	5	0	MGD	DQGwWtp	5	0	MGD	DQGwWtp	5	0	MGD	DQGwWtp	5
DQGwWtp	6	0	MGD	DQGwWtp	6	0	MGD	DQGwWtp	6	0	MGD	DQGwWtp	6	0	MGD	DQGwWtp	6	0	MGD	DQGwWtp	6	0	MGD	DQGwWtp	6	0	MGD	DQGwWtp	6	0	MGD	DQGwWtp	6	0	MGD	DQGwWtp	6	0	MGD	DQGwWtp	6	0	MGD	DQGwWtp	6	0	MGD	DQGwWtp	6
DQGwWtp	7	0	MGD	DQGwWtp	7	0	MGD	DQGwWtp	7	0	MGD	DQGwWtp	7	0	MGD	DQGwWtp	7	0	MGD	DQGwWtp	7	0	MGD	DQGwWtp	7	0	MGD	DQGwWtp	7	0	MGD	DQGwWtp	7	0	MGD	DQGwWtp	7	0	MGD	DQGwWtp	7	0	MGD	DQGwWtp	7	0	MGD	DQGwWtp	7
DQGwWtp	8	0	MGD	DQGwWtp	8	0	MGD	DQGwWtp	8	0	MGD	DQGwWtp	8	0	MGD	DQGwWtp	8	0	MGD	DQGwWtp	8	0	MGD	DQGwWtp	8	0	MGD	DQGwWtp	8	0	MGD	DQGwWtp	8	0	MGD	DQGwWtp	8	0	MGD	DQGwWtp	8	0	MGD	DQGwWtp	8	0	MGD	DQGwWtp	8
DQGwWtp	9	0	MGD	DQGwWtp	9	0	MGD	DQGwWtp	9	0	MGD	DQGwWtp	9	0	MGD	DQGwWtp	9	0	MGD	DQGwWtp	9	0	MGD	DQGwWtp	9	0	MGD	DQGwWtp	9	0	MGD	DQGwWtp	9	0	MGD	DQGwWtp	9	0	MGD	DQGwWtp	9	0	MGD	DQGwWtp	9	0	MGD	DQGwWtp	9
DQGwWtp	10	0	MGD	DQGwWtp	10	0	MGD	DQGwWtp	10	0	MGD	DQGwWtp	10	0	MGD	DQGwWtp	10	0	MGD	DQGwWtp	10	0	MGD	DQGwWtp	10	0	MGD	DQGwWtp	10	0	MGD	DQGwWtp	10	0	MGD	DQGwWtp	10	0	MGD	DQGwWtp	10	0	MGD	DQGwWtp	10	0	MGD	DQGwWtp	10
DQGwWtp	11	0	MGD	DQGwWtp	11	0	MGD	DQGwWtp	11	0	MGD	DQGwWtp	11	0	MGD	DQGwWtp	11	0	MGD	DQGwWtp	11	0	MGD	DQGwWtp	11	0	MGD	DQGwWtp	11	0	MGD	DQGwWtp	11	0	MGD	DQGwWtp	11	0	MGD	DQGwWtp	11	0	MGD	DQGwWtp	11	0	MGD	DQGwWtp	11
DQGwWtp	12	0	MGD	DQGwWtp	12	0	MGD	DQGwWtp	12	0	MGD	DQGwWtp	12	0	MGD	DQGwWtp	12	0	MGD	DQGwWtp	12	0	MGD	DQGwWtp	12	0	MGD	DQGwWtp	12	0	MGD	DQGwWtp	12	0	MGD	DQGwWtp	12	0	MGD	DQGwWtp	12	0	MGD	DQGwWtp	12	0	MGD	DQGwWtp	12
DQGwWtp	13	0	MGD	DQGwWtp	13	0	MGD	DQGwWtp	13	0	MGD	DQGwWtp	13	0	MGD	DQGwWtp	13	0	MGD	DQGwWtp	13	0	MGD	DQGwWtp	13	0	MGD	DQGwWtp	13	0	MGD	DQGwWtp	13	0	MGD	DQGwWtp	13	0	MGD	DQGwWtp	13	0	MGD	DQGwWtp	13	0	MGD	DQGwWtp	13
DQGwWtp	14	0	MGD	DQGwWtp	14	0	MGD	DQGwWtp	14	0	MGD	DQGwWtp	14	0	MGD	DQGwWtp	14	0	MGD	DQGwWtp	14	0	MGD	DQGwWtp	14	0	MGD	DQGwWtp	14	0	MGD	DQGwWtp	14	0	MGD	DQGwWtp	14	0	MGD	DQGwWtp	14	0	MGD	DQGwWtp	14	0	MGD	DQGwWtp	14
DQGwWtp	15	0	MGD	DQGwWtp	15	0	MGD	DQGwWtp	15	0	MGD	DQGwWtp	15	0	MGD	DQGwWtp	15	0	MGD	DQGwWtp	15	0	MGD	DQGwWtp	15	0	MGD	DQGwWtp	15	0	MGD	DQGwWtp	15	0	MGD	DQGwWtp	15	0	MGD	DQGwWtp	15	0	MGD	DQGwWtp	15	0	MGD	DQGwWtp	15
DQGwWtp	16	0	MGD	DQGwWtp	16	0	MGD	DQGwWtp	16	0	MGD	DQGwWtp	16	0	MGD	DQGwWtp	16	0	MGD	DQGwWtp	16	0	MGD	DQGwWtp	16	0	MGD	DQGwWtp	16	0	MGD	DQGwWtp	16	0	MGD	DQGwWtp	16	0	MGD	DQGwWtp	16	0	MGD	DQGwWtp	16	0	MGD	DQGwWtp	16
DQGwWtp	17	0	MGD	DQGwWtp	17	0	MGD	DQGwWtp	17	0	MGD	DQGwWtp	17	0	MGD	DQGwWtp	17	0	MGD	DQGwWtp	17	0	MGD	DQGwWtp	17	0	MGD	DQGwWtp	17	0	MGD	DQGwWtp	17	0	MGD	DQGwWtp	17	0	MGD	DQGwWtp	17	0	MGD	DQGwWtp	17	0	MGD	DQGwWtp	17
DQGwWtp	18	0	MGD	DQGwWtp	18	0	MGD	DQGwWtp	18	0	MGD	DQGwWtp	18	0	MGD	DQGwWtp	18	0	MGD	DQGwWtp	18	0	MGD	DQGwWtp	18	0	MGD	DQGwWtp	18	0	MGD	DQGwWtp	18	0	MGD	DQGwWtp	18	0	MGD	DQGwWtp	18	0	MGD	DQGwWtp	18	0	MGD	DQGwWtp	18
DQGwWtp	19	0	MGD	DQGwWtp	19	0	MGD	DQGwWtp	19	0	MGD	DQGwWtp	19	0	MGD	DQGwWtp	19	0	MGD	DQGwWtp	19	0	MGD	DQGwWtp	19	0	MGD	DQGwWtp	19	0	MGD	DQGwWtp	19	0	MGD	DQGwWtp	19	0	MGD	DQGwWtp	19	0	MGD	DQGwWtp	19	0	MGD	DQGwWtp	19
DQGwWtp	20	0	MGD	DQGwWtp	20	0	MGD	DQGwWtp	20	0	MGD	DQGwWtp	20	0	MGD	DQGwWtp	20	0	MGD	DQGwWtp	20	0	MGD	DQGwWtp	20	0	MGD	DQGwWtp	20	0	MGD	DQGwWtp	20	0	MGD	DQGwWtp	20	0	MGD	DQGwWtp	20	0	MGD	DQGwWtp	20	0	MGD	DQGwWtp	20
DQGwWtp	21	0	MGD	DQGwWtp	21	0	MGD	DQGwWtp	21	0	MGD	DQGwWtp	21	0	MGD	DQGwWtp	21	0	MGD	DQGwWtp	21	0	MGD	DQGwWtp	21	0	MGD	DQGwWtp	21	0	MGD	DQGwWtp	21	0	MGD	DQGwWtp	21	0	MGD	DQGwWtp	21	0	MGD	DQGwWtp	21	0	MGD	DQGwWtp	21
DQGwWtp	22	0	MGD	DQGwWtp	22	0	MGD	DQGwWtp	22	0	MGD	DQGwWtp	22	0	MGD	DQGwWtp	22	0	MGD	DQGwWtp	22	0	MGD	DQGwWtp	22	0	MGD	DQGwWtp	22	0	MGD	DQGwWtp	22	0	MGD	DQGwWtp	22	0	MGD	DQGwWtp	22	0	MGD	DQGwWtp	22	0	MGD	DQGwWtp	22
DQGwWtp	23	0	MGD	DQGwWtp	23	0	MGD	DQGwWtp	23	0	MGD	DQGwWtp	23	0	MGD	DQGwWtp	23	0	MGD	DQGwWtp	23	0	MGD	DQGwWtp	23	0	MGD	DQGwWtp	23	0	MGD	DQGwWtp	23	0	MGD	DQGwWtp	23	0	MGD	DQGwWtp	23	0	MGD	DQGwWtp	23	0	MGD	DQGwWtp	23
DQGwWtp	24	0	MGD	DQGwWtp	24	0	MGD	DQGwWtp	24	0	MGD	DQGwWtp	24	0	MGD	DQGwWtp	24	0	MGD	DQGwWtp	24	0	MGD	DQGwWtp	24	0	MGD	DQGwWtp	24	0	MGD	DQGwWtp	24	0	MGD	DQGwWtp	24	0	MGD	DQGwWtp	24	0	MGD	DQGwWtp	24	0	MGD	DQGwWtp	24
DQGwWtp	25	0	MGD	DQGwWtp	25	0	MGD	DQGwWtp	25	0	MGD	DQGwWtp	25	0	MGD	DQGwWtp	25	0	MGD	DQGwWtp	25	0	MGD	DQGwWtp	25	0	MGD	DQGwWtp	25	0	MGD	DQGwWtp	25	0	MGD	DQGwWtp	25	0	MGD	DQGwWtp	25	0	MGD	DQGwWtp	25	0	MGD	DQGwWtp	25
DQGwWtp	26	0	MGD	DQGwWtp	26	0	MGD	DQGwWtp	26	0	MGD	DQGwWtp	26	0	MGD	DQGwWtp	26	0	MGD	DQGwWtp	26	0	MGD	DQGwWtp	26	0	MGD	DQGwWtp	26	0	MGD	DQGwWtp	26	0	MGD	DQGwWtp	26	0	MGD	DQGwWtp	26	0	MGD	DQGwWtp	26	0	MGD	DQGwWtp	26
DQGwWtp	27	0	MGD	DQGwWtp	27	0	MGD	DQGwWtp	27	0	MGD	DQGwWtp	27	0	MGD	DQGwWtp	27	0	MGD	DQGwWtp	27	0	MGD	DQGwWtp	27	0	MGD	DQGwWtp	27	0	MGD	DQGwWtp	27	0	MGD	DQGwWtp	27	0	MGD	DQGwWtp	27	0	MGD	DQGwWtp	27	0	MGD	DQGwWtp	27
DQGwWtp	28	0	MGD	DQGwWtp	28	0	MGD	DQGwWtp	28	0	MGD	DQGwWtp	28	0	MGD	DQGwWtp	28	0	MGD	DQGwWtp	28	0	MGD	DQGwWtp	28	0	MGD	DQGwWtp	28	0	MGD	DQGwWtp	28	0	MGD	DQGwWtp	28	0	MGD	DQGwWtp	28	0	MGD	DQGwWtp	28	0	MGD	DQGwWtp	28
DQGwWtp	29	0	MGD	DQGwWtp	29	0	MGD	DQGwWtp	29	0	MGD	DQGwWtp	29	0	MGD	DQGwWtp	29	0	MGD	DQGwWtp	29	0	MGD	DQGwWtp	29	0	MGD	DQGwWtp	29	0	MGD	DQGwWtp	29	0	MGD	DQGwWtp	29	0	MGD	DQGwWtp	29	0	MGD	DQGwWtp	29	0	MGD	DQGwWtp	29
DQGwWtp	30	0	MGD	DQGwWtp	30	0	MGD	DQGwWtp	30	0	MGD	DQGwWtp	30	0	MGD	DQGwWtp	30	0	MGD	DQGwWtp	30	0	MGD	DQGwWtp	30	0	MGD	DQGwWtp	30	0	MGD	DQGwWtp	30	0	MGD	DQGwWtp	30	0	MGD	DQGwWtp	30	0	MGD	DQGwWtp	30	0	MGD	DQGwWtp	30
DQGwWtp	31	0	MGD	DQGwWtp	31	0	MGD	DQGwWtp	31	0	MGD	DQGwWtp	31	0	MGD	DQGwWtp	31	0	MGD	DQGwWtp	31	0	MGD	DQGwWtp	31	0	MGD	DQGwWtp	31	0	MGD	DQGwWtp	31	0	MGD	DQGwWtp	31	0	MGD	DQGwWtp	31	0	MGD	DQGwWtp	31	0	MGD	DQGwWtp	31
DQGwWtp	32	0	MGD	DQGwWtp	32	0	MGD	DQGwWtp	32	0	MGD	DQGwWtp	32	0	MGD	DQGwWtp	32	0	MGD	DQGwWtp	32	0	MGD	DQGwWtp	32	0	MGD	DQGwWtp	32	0	MGD	DQGwWtp	32	0	MGD	DQGwWtp	32	0	MGD	DQGwWtp	32	0	MGD	DQGwWtp	32	0	MGD	DQGwWtp	32
DQGwWtp	33	0	MGD	DQGwWtp	33	0	MGD	DQGwWtp	33	0	MGD	DQGwWtp	33	0	MGD	DQGwWtp	33	0	MGD	DQGwWtp	33	0	MGD	DQGwWtp	33	0	MGD	DQGwWtp	33	0	MGD	DQGwWtp	33	0	MGD	DQGwWtp	33	0	MGD	DQGwWtp	33	0	MGD	DQGwWtp	33	0	MGD	DQGwWtp	33
DQGwWtp	34	0	MGD	DQGwWtp	34	0	MGD	DQGwWtp	34	0	MGD	DQGwWtp	34	0	MGD	DQGwWtp	34	0	MGD	DQGwWtp	34	0	MGD	DQGwWtp	34	0	MGD	DQGwWtp	34	0	MGD	DQGwWtp	34	0	MGD	DQGwWtp	34	0	MGD	DQGwWtp	34	0	MGD	DQGwWtp	34	0	MGD	DQGwWtp	34
DQGwWtp	35	0	MGD	DQGwWtp	35	0	MGD	DQGwWtp	35	0	MGD	DQGwWtp	35	0	MGD	DQGwWtp	35	0	MGD	DQGwWtp	35	0	MGD	DQGwWtp	35	0	MGD	DQGwWtp	35	0	MGD	DQGwWtp	35	0	MGD	DQGwWtp	35	0	MGD	DQGwWtp	35	0	MGD	DQGwWtp	35	0	MGD	DQGwWtp	35
DQGwWtp	36	0	MGD	DQGwWtp	36	0	MGD	DQGwWtp	36	0	MGD	DQGwWtp	36	0	MGD	DQGwWtp	36	0	MGD	DQGwWtp	36	0	MGD	DQGwWtp	36	0	MGD	DQGwWtp	36	0	MGD	DQGwWtp	36	0	MGD	DQGwWtp	36	0	MGD	DQGwWtp	36	0	MGD	DQGwWtp	36	0	MGD	DQGwWtp	36
DQGwWtp	37	0	MGD	DQGwWtp	37	0	MGD	DQGwWtp	37	0	MGD	DQGwWtp	37	0	MGD	DQGwWtp	37	0	MGD	DQGwWtp	37	0	MGD	DQGwWtp	37	0	MGD	DQGwWtp	37	0	MGD	DQGwWtp	37	0	MGD	DQGwWtp	37	0	MGD	DQGwWtp	37	0	MGD	DQGwWtp	37	0	MGD	DQGwWtp	37
DQGwWtp	38	0	MGD	DQGwWtp	38	0	MGD	DQGwWtp	38	0	MGD	DQGwWtp	38	0	MGD	DQGwWtp	38	0	MGD	DQGwWtp	38	0	MGD	DQGwWtp	38	0	MGD	DQGwWtp	38	0	MGD	DQGwWtp	38	0	MGD	DQGwWtp	38	0	MGD	DQGwWtp	38	0	MGD	DQGwWtp	38	0	MGD	DQGwWtp	38
DQGwWtp	39	0	MGD	DQGwWtp	39	0	MGD	DQGwWtp	39	0	MGD	DQGwWtp	39	0	MGD	DQGwWtp	39	0	MGD	DQGwWtp	39	0	MGD	DQGwWtp	39	0	MGD	DQGwWtp	39	0	MGD	DQGwWtp	39	0	MGD	DQGwWtp	39	0	MGD	DQGwWtp	39	0	MGD	DQGwWtp	39	0	MGD	DQGwWtp	39
DQGwWtp	40	0	MGD	DQGwWtp	40	0	MGD	DQGwWtp	40	0	MGD	DQGwWtp	40	0	MGD	DQGwWtp	40	0	MGD	DQGwWtp	40	0	MGD	DQGwWtp	40	0	MGD	DQGwWtp	40	0	MGD	DQGwWtp	40	0	MGD	DQGwWtp	40	0	MGD	DQGwWtp	40	0	MGD	DQGwWtp	40	0	MGD	DQGwWtp	40
DQGwWtp	41	0	MGD	DQGwWtp	41	0	MGD	DQGwWtp	41	0	MGD	DQGwWtp	41	0	MGD	DQGwWtp	41	0	MGD	DQGwWtp	41	0	MGD	DQGwWtp	41	0	MGD	DQGwWtp	41	0	MGD	DQGwWtp	41	0	MGD	DQGwWtp	41	0	MGD	DQGwWtp	41	0	MGD	DQGwWtp	41	0	MGD	DQGwWtp	41
DQGwWtp	42	0	MGD	DQGwWtp	42	0	MGD	DQGwWtp	42	0	MGD	DQGwWtp	42	0	MGD	DQGwWtp	42	0	MGD	DQGwWtp	42	0	MGD	DQGwWtp	42	0	MGD	DQGwWtp	42	0	MGD	DQGwWtp	42	0	MGD	DQGwWtp	42	0	MGD	DQGwWtp	42	0	MGD	DQGwWtp	42	0	MGD	DQGwWtp	42
DQGwWtp	43	0	MGD	DQGwWtp	43	0	MGD	DQGwWtp	43	0	MGD	DQGwWtp	43	0	MGD	DQGwWtp	43	0	MGD	DQGwWtp	43	0	MGD	DQGwWtp	43	0	MGD	DQGwWtp	43	0	MGD	DQGwWtp	43	0	MGD	DQGwWtp	43	0	MGD	DQGwWtp	43	0	MGD	DQGwWtp	43	0	MGD	DQGwWtp	43
DQGwWtp	44	0	MGD	DQGwWtp	44	0	MGD	DQGwWtp	44	0	MGD	DQGwWtp	44	0	MGD	DQGwWtp	44	0	MGD	DQGwWtp	44	0	MGD	DQGwWtp	44	0	MGD	DQGwWtp	44	0	MGD	DQGwWtp	44	0	MGD	DQGwWtp	44	0	MGD	DQGwWtp	44	0	MGD	DQGwWtp	44	0	MGD	DQGwWtp	44
DQGwWtp	45	0	MGD	DQGwWtp	45	0	MGD	DQGwWtp	45	0	MGD	DQGwWtp	45	0	MGD	DQGwWtp	45	0	MGD	DQGwWtp	45	0	MGD	DQGwWtp	45	0	MGD	DQGwWtp	45	0	MGD	DQGwWtp	45	0	MGD	DQGwWtp	45	0	MGD	DQGwWtp	45	0	MGD	DQGwWtp	45	0	MGD	DQGwWtp	45
DQGwWtp	46	0	MGD	DQGwWtp	46	0	MGD	DQGwWtp	46	0	MGD	DQGwWtp	46	0	MGD	DQGwWtp	46	0	MGD	DQGwWtp	46	0	MGD	DQGwWtp	46	0	MGD	DQGwWtp	46	0	MGD	DQGwWtp	46	0	MGD	DQGwWtp	46	0	MGD	DQGwWtp	46	0	MGD	DQGwWtp	46	0	MGD	DQGwWtp	46
DQGwWtp	47	0	MGD	DQGwWtp	47	0	MGD	DQGwWtp	47	0	MGD	DQGwWtp	47	0	MGD	DQGwWtp	47	0	MGD	DQGwWtp	47	0	MGD	DQGwWtp	47	0	MGD	DQGwWtp	47	0	MGD	DQGwWtp	47	0	MGD	DQGwWtp	47	0	MGD	DQGwWtp	47	0	MGD	DQGwWtp	47	0	MGD	DQGwWtp	47
DQGwWtp	48	0	MGD	DQGwWtp	48	0	MGD	DQGwWtp	48	0	MGD	DQGwWtp	48	0	MGD	DQGwWtp	48	0	MGD	DQGwWtp	48	0	MGD	DQGwWtp	48	0	MGD	DQGwWtp	48	0	MGD	DQGwWtp	48	0	MGD	DQGwWtp	48	0	MGD	DQGwWtp	48	0	MGD	DQGwWtp	48	0	MGD	DQGwWtp	48
DQGwWtp	49	0	MGD	DQGwWtp	49	0	MGD	DQGwWtp	49	0	MGD	DQGwWtp	49	0	MGD	DQGwWtp	49	0	MGD	DQGwWtp	49	0	MGD	DQGwWtp	49	0	MGD	DQGwWtp	49	0	MGD	DQGwWtp	49	0	MGD	DQGwWtp	49	0	MGD	DQGwWtp	49	0	MGD	DQGwWtp	49	0	MGD	DQGwWtp	49
DQGwWtp	50	0	MGD	DQGwWtp	50	0	MGD	DQGwWtp	50	0	MGD	DQGwWtp	50	0	MGD	DQGwWtp	50	0	MGD	DQGwWtp	50	0	MGD	DQGwWtp	50	0	MGD	DQGwWtp	50	0	MGD	DQGwWtp	50	0	MGD	DQGwWtp	50	0	MGD	DQGwWtp	50	0	MGD	DQGwWtp	50	0	MGD	DQGwWtp	50
DQGwWtp	51	0	MGD	DQGwWtp	51	0	MGD	DQGwWtp	51	0	MGD	DQGwWtp	51	0	MGD	DQGwWtp	51	0	MGD	DQGwWtp	51	0	MGD	DQGwWtp	51	0	MGD	DQGwWtp	51	0	MGD	DQGwWtp	51	0	MGD	DQGwWtp	51	0	MGD	DQGwWtp	51	0	MGD	DQGwWtp	51	0	MGD	DQGwWtp	51
DQGwWtp	52	0	MGD	DQGwWtp	52	0	MGD	DQGwWtp	52	0	MGD	DQGwWtp	52	0	MGD	DQGwWtp	52	0	MGD	DQGwWtp	52	0	MGD	DQGwWtp	52	0	MGD	DQGwWtp	52	0	MGD	DQGwWtp	52	0	MGD	DQGwWtp	52	0	MGD	DQGwWtp	52	0	MGD	DQGwWtp	52	0	MGD	DQGwWtp	52
DQGwWtp	53	0	MGD	DQGwWtp	53	0	MGD	DQGwWtp	53	0	MGD	DQGwWtp	53	0	MGD	DQGwWtp	53	0	MGD	DQGwWtp	53	0	MGD	DQGwWtp	53	0	MGD	DQGwWtp	53	0	MGD	DQGwWtp	53	0	MGD	DQGwWtp	53	0	MGD	DQGwWtp	53	0	MGD	DQGwWtp	53	0	MGD	DQGwWtp	53
DQGwWtp	54	0	MGD	DQGwWtp	54	0	MGD	DQGwWtp	54	0	MGD	DQGwWtp	54	0	MGD	DQGwWtp	54	0	MGD	DQGwWtp	54	0	MGD	DQGwWtp	54	0	MGD	DQGwWtp	54	0	MGD	DQGwWtp	54	0	MGD	DQGwWtp	54	0	MGD	DQGwWtp	54	0	MGD	DQGwWtp	54	0	MGD	DQGwWtp	54
DQGwWtp	55	0	MGD	DQGwWtp	55	0	MGD	DQGwWtp	55	0	MGD	DQGwWtp	55	0	MGD	DQGwWtp	55	0	MGD	DQGwWtp	55	0	MGD	DQGwWtp	55	0	MGD	DQGwWtp	55	0	MGD	DQGwWtp	55	0	MGD	DQGwWtp	55	0	MGD	DQGwWtp	55	0	MGD	DQGwWtp	55	0	MGD	DQGwWtp	55
DQGwWtp	56	0	MGD	DQGwWtp	56	0	MGD	DQGwWtp	56	0	MGD	DQGwWtp	56	0	MGD	DQGwWtp	56	0	MGD	DQGwWtp	56	0	MGD	DQGwWtp	56	0	MGD	DQGwWtp	56	0	MGD	DQGwWtp	56	0	MGD	DQGwWtp	56	0	MGD	DQGwWtp	56	0	MGD	DQGwWtp	56	0	MGD	DQGwWtp	56
DQGwWtp	57	0	MGD	DQGwWtp	57	0	MGD	DQGwWtp	57	0	MGD	DQGwWtp	57	0	MGD	DQGwWtp	57	0	MGD	DQGwWtp	57	0	MGD	DQGwWtp	57	0	MGD	DQGwWtp	57	0	MGD	DQGwWtp	57	0	MGD	DQGwWtp	57	0	MGD	DQGwWtp	57	0	MGD	DQGwWtp	57	0	MGD	DQGwWtp	57
DQGwWtp	58	0	MGD	DQGwWtp	58	0	MGD	DQGwWtp	58	0	MGD	DQGwWtp	58	0	MGD	DQGwWtp	58	0	MGD	DQGwWtp	58	0	MGD	DQGwWtp	58	0	MGD	DQGwWtp	58	0	MGD	DQGwWtp	58	0	MGD	DQGwWtp	58	0	MGD	DQGwWtp	58	0	MGD	DQGwWtp	58	0	MGD	DQGwWtp	58
DQGwWtp	59	0	MGD	DQGwWtp	59	0	MGD	DQGwWtp	59	0	MGD	DQGwWtp	59	0	MGD	DQGwWtp	59	0	MGD	DQGwWtp	59	0	MGD	DQGwWtp	59	0	MGD	DQGwWtp	59	0	MGD	DQGwWtp	59	0	MGD	DQGwWtp	59	0	MGD	DQGwWtp	59	0	MGD	DQGwWtp	59	0	MGD	DQGwWtp	59
DQGwWtp	60	0	MGD	DQGwWtp	60	0	MGD	DQGwWtp	60	0	MGD	DQGwWtp	60	0	MGD	DQGwWtp	60	0	MGD	DQGwWtp	60	0	MGD	DQGwWtp	60	0	MGD	DQGwWtp	60	0	MGD	DQGwWtp	60	0	MGD	DQGwWtp	60	0	MGD	DQGwWtp	60	0	MGD	DQGwWtp	60	0	MGD	DQGwWtp	60
DQGwWtp	61	0	MGD	DQGwWtp	61	0	MGD	DQGwWtp	61	0	MGD	DQGwWtp	61	0	MGD	DQGwWtp	61	0	MGD	DQGwWtp	61	0	MGD	DQGwWtp	61	0	MGD	DQGwWtp	61	0	MGD	DQGwWtp	61	0	MGD	DQGwWtp	61	0	MGD	DQGwWtp	61	0	MGD	DQGwWtp	61	0	MGD	DQGwWtp	61
DQGwWtp	62	0	MGD	DQGwWtp	62	0	MGD	DQGwWtp	62	0	MGD	DQGwWtp	62	0	MGD	DQGwWtp	62	0	MGD	DQGwWtp	62	0	MGD	DQGwWtp	62	0	MGD	DQGwWtp	62	0	MGD	DQGwWtp	62	0	MGD	DQGwWtp	62	0	MGD	DQGwWtp	62	0	MGD	DQGwWtp	62	0	MGD	DQGwWtp	62
DQGwWtp	63	0	MGD	DQGwWtp	63	0	MGD	DQGwWtp	63	0	MGD	DQGwWtp	63	0	MGD	DQGwWtp	63	0	MGD	DQGwWtp	63	0	MGD	DQGwWtp	63	0	MGD	DQGwWtp	63	0	MGD	DQGwWtp	63	0	MGD	DQGwWtp	63	0	MGD	DQGwWtp	63	0	MGD	DQGwWtp	63	0	MGD	DQGwWtp	63
DQGwWtp	64	0	MGD	DQGwWtp	64	0	MGD	DQGwWtp	64	0	MGD	DQGwWtp	64	0	MGD	DQGwWtp	64	0	MGD	DQGwWtp	64	0	MGD	DQGwWtp	64	0	MGD	DQGwWtp	64	0	MGD	DQGwWtp	64	0	MGD	DQGwWtp	64	0	MGD	DQGwWtp	64	0	MGD	DQGwWtp	64	0	MGD	DQGwWtp	64
DQGwWtp	65	0	MGD	DQGwWtp	65	0	MGD	DQGwWtp	65	0	MGD	DQGwWtp	65	0	MGD	DQGwWtp	65	0	MGD	DQGwWtp	65	0	MGD	DQGwWtp	65	0	MGD	DQGwWtp	65	0	MGD	DQGwWtp	65	0	MGD	DQGwWtp	65	0	MGD	DQGwWtp	65	0	MGD	DQGwWtp	65	0	MGD	DQGwWtp	65
DQGwWtp	66	0	MGD	DQGwWtp	66	0	MGD	DQGwWtp	66	0	MGD	DQGwWtp	66	0	MGD	DQGwWtp	66	0	MGD	DQGwWtp	66	0	MGD	DQGwWtp	66	0	MGD	DQGwWtp	66	0	MGD	DQGwWtp	66	0	MGD	DQGwWtp	66	0	MGD	DQGwWtp	66	0	MGD	DQGwWtp	66	0	MGD	DQGwWtp	66
DQGwWtp	67	0	MGD	DQGwWtp	67	0	MGD	DQGwWtp	67	0	MGD	DQGwWtp	67	0	MGD	DQGwWtp	67	0	MGD	DQGwWtp	67	0	MGD	DQGwWtp	67	0	MGD	DQGwWtp	67	0	MGD	DQGwWtp	67	0	MGD	DQGwWtp	67	0	MGD	DQGwWtp	67	0	MGD	DQGwWtp	67	0	MGD	DQGwWtp	67
DQGwWtp	68	0	MGD	DQGwWtp	68	0	MGD	DQGwWtp	68	0	MGD	DQGwWtp	68	0	MGD	DQGwWtp	68	0	MGD	DQGwWtp	68	0	MGD	DQGwWtp	68	0	MGD	DQGwWtp	68	0	MGD	DQGwWtp	68	0	MGD	DQGwWtp	68	0	MGD	DQGwWtp	68	0	MGD	DQGwWtp	68	0	MGD	DQGwWtp	68
DQGwWtp	69	0	MGD	DQGwWtp	69	0	MGD	DQGwWtp	69	0	MGD	DQGwWtp	69	0	MGD	DQGwWtp	69	0	MGD	DQGwWtp	69	0	MGD	DQGwWtp	69	0	MGD	DQGwWtp	69	0	MGD	DQGwWtp	69	0	MGD	DQGwWtp	69	0	MGD	DQGwWtp	69	0	MGD	DQGwWtp	69	0	MGD	DQGwWtp	69
DQGwWtp	70	0	MGD	DQGwWtp	70	0	MGD	DQGwWtp	70	0	MGD	DQGwWtp	70	0	MGD	DQGwWtp	70	0	MGD	DQGwWtp	70	0	MGD	DQGwWtp	70	0	MGD	DQGwWtp	70	0	MGD	DQGwWtp	70	0	MGD	DQGwWtp	70	0	MGD	DQGwWtp	70	0	MGD	DQGwWtp	70	0	MGD	DQGwWtp	70
DQGwWtp	71	0	MGD	DQGwWtp	71	0	MGD	DQGwWtp	71	0	MGD	DQGwWtp	71	0	MGD	DQGwWtp	71	0	MGD	DQGwWtp	71	0	MGD	DQGwWtp	71	0	MGD	DQGwWtp	71	0	MGD	DQGwWtp	71	0	MGD	DQGwWtp	71	0	MGD	DQGwWtp	71	0	MGD	DQGwWtp	71	0	MGD	DQGwWtp	71
DQGwWtp	72	0	MGD	DQGwWtp	72	0	MGD	DQGwWtp	72	0	MGD	DQGwWtp	72	0	MGD	DQGwWtp	72	0	MGD	DQGwWtp	72	0	MGD	DQGwWtp	72	0	MGD	DQGwWtp	72	0	MGD	DQGwWtp	72	0	MGD	DQGwWtp	72	0	MGD	DQGwWtp	72	0	MGD	DQGwWtp	72	0	MGD	DQGwWtp	72
DQGwWtp	73	0	MGD	DQGwWtp	73	0	MGD	DQGwWtp	73	0	MGD	DQGwWtp	73	0	MGD	DQGwWtp	73	0	MGD	DQGwWtp	73	0	MGD	DQGwWtp	73	0	MGD	DQGwWtp	73	0	MGD	DQGwWtp	73	0	MGD	DQGwWtp	73	0	MGD	DQGwWtp	73	0	MGD	DQGwWtp	73	0	MGD	DQGwWtp	73
DQGwWtp	74	0	MGD	DQGwWtp	74	0	MGD	DQGwWtp	74	0	MGD	DQGwWtp	74	0	MGD	DQGwWtp	74	0	MGD	DQGwWtp	74	0	MGD	DQGwWtp	74	0	MGD	DQGwWtp	74	0	MGD	DQGwWtp	74	0	MGD	DQGwWtp	74	0	MGD	DQGwWtp	74	0	MGD	DQGwWtp	74	0	MGD	DQGwWtp	74
DQGwWtp	75	0	MGD	DQGwWtp	75	0	MGD	DQGwWtp	75	0	MGD	DQGwWtp	75	0	MGD	DQGwWtp	75	0	MGD	DQGwWtp	75	0	MGD	DQGwWtp	75	0	MGD	DQGwWtp	75	0	MGD	DQGwWtp	75	0	MGD	DQGwWtp	75	0	MGD	DQGwWtp	75	0	MGD	DQGwWtp	75	0	MGD	DQGwWtp	75
DQGwWtp	76	0	MGD	DQGwWtp	76	0	MGD	DQGwWtp	76	0	MGD	DQGwWtp	76	0	MGD	DQGwWtp	76	0	MGD	DQGwWtp	76	0	MGD	DQGwWtp	76	0	MGD	DQGwWtp	76	0	MGD	DQGwWtp	76	0	MGD	DQGwWtp	76	0	MGD	DQGwWtp	76	0	MGD	DQGwWtp	76	0	MGD	DQGwWtp	76
DQGwWtp	77	0	MGD	DQGwWtp	77	0	MGD	DQGwWtp	77	0	MGD	DQGwWtp	77	0	MGD	DQGwWtp	77	0	MGD	DQGwWtp	77	0	MGD	DQGwWtp	77	0	MGD	DQGwWtp	77	0	MGD	DQGwWtp	77	0	MGD	DQGwWtp	77	0	MGD	DQGwWtp	77	0	MGD	DQGwWtp	77	0	MGD	DQGwWtp	77
DQGwWtp	78	0	MGD	DQGwWtp	78	0	MGD	DQGwWtp	78	0	MGD	DQGwWtp	78	0	MGD	DQGwWtp	78	0	MGD	DQGwWtp	78	0	MGD	DQGwWtp	78	0	MGD	DQGwWtp	78	0	MGD	DQGwWtp	78	0	MGD	DQGwWtp	78	0	MGD	DQGwWtp	78	0	MGD	DQGwWtp	78	0	MGD	DQGwWtp	78
DQGwWtp	79	0	MGD	DQGwWtp	79	0	MGD	DQGwWtp	79	0	MGD	DQGwWtp	79	0	MGD	DQGwWtp	79	0	MGD	DQGwWtp	79	0	MGD	DQGwWtp	79	0	MGD	DQGwWtp	79	0	MGD	DQGwWtp	79	0	MGD	DQGwWtp	79	0	MGD	DQGwWtp	79	0	MGD	DQGwWtp	79	0	MGD	DQGwWtp	79
DQGwWtp	80	0	MGD	DQGwWtp	80	0	MGD	DQGwWtp	80	0	MGD	DQGwWtp	80	0	MGD	DQGwWtp	80	0	MGD	DQGwWtp	80	0	MGD	DQGwWtp	80	0	MGD	DQGwWtp	80	0	MGD	DQGwWtp	80	0	MGD	DQGwWtp	80	0	MGD	DQGwWtp	80	0	MGD	DQGwWtp	80	0	MGD	DQGwWtp	80
DQGwWtp	81	0	MGD	DQGwWtp	81	0	MGD	DQGwWtp	81	0	MGD	DQGwWtp	81	0	MGD	DQGwWtp	81	0	MGD	DQGwWtp	81	0	MGD	DQGwWtp	81	0	MGD	DQGwWtp	81	0	MGD	DQGwWtp	81	0	MGD	DQGwWtp	81	0	MGD	DQGwWtp	81	0	MGD	DQGwWtp	81	0	MGD	DQGwWtp	81
DQGwWtp	82	0	MGD	DQGwWtp	82	0	MGD	DQGwWtp	82	0	MGD	DQGwWtp	82	0	MGD	DQGwWtp	82	0	MGD	DQGwWtp	82	0	MGD	DQGwWtp	82	0	MGD	DQGwWtp	82	0	MGD	DQGwWtp	82	0	MGD	DQGwWtp	82	0	MGD	DQGwWtp	82	0	MGD	DQGwWtp	82	0	MGD	DQGwWtp	82
DQGwWtp	83	0	MGD	DQGwWtp	83	0	MGD	DQGwWtp	83	0	MGD	DQGwWtp	83	0	MGD	DQGwWtp	83	0	MGD	DQGwWtp	83	0	MGD	DQGwWtp	83	0	MGD	DQGwWtp	83	0	MGD	DQGwWtp	83	0	MGD	DQGwWtp	83	0	MGD	DQGwWtp	83	0	MGD	DQGwWtp	83	0	MGD	DQGwWtp	83
DQGwWtp	84	0	MGD	DQGwWtp	84	0	MGD	DQGwWtp	84	0	MGD	DQGwWtp	84	0	MGD	DQGwWtp	84	0	MGD	DQGwWtp	84	0	MGD	DQGwWtp	84	0	MGD	DQGwWtp	84	0	MGD	DQGwWtp	84	0	MGD	DQGwWtp	84	0	MGD	DQGwWtp	84	0	MGD	DQGwWtp	84	0	MGD	DQGwWtp	84
DQGwWtp	85	0	MGD	DQGwWtp	85	0	MGD	DQGwWtp	85	0	MGD	DQGwWtp	85	0	MGD	DQGwWtp	85	0	MGD	DQGwWtp	85	0	MGD	DQGwWtp	85	0	MGD	DQGwWtp	85	0	MGD	DQGwWtp	85	0	MGD	DQGwWtp	85	0	MGD	DQGwWtp	85	0	MGD	DQGwWtp	85	0	MGD	DQGwWtp	85
DQGwWtp	86	0	MGD	DQGwWtp	86	0	MGD	DQGwWtp	86	0	MGD	DQGwWtp	86	0	MGD	DQGwWtp	86	0	MGD	DQGwWtp	86	0	MGD	DQGwWtp	86	0	MGD	DQGwWtp	86	0	MGD	DQGwWtp	86	0	MGD	DQGwWtp	86	0	MGD	DQGwWtp	86	0	MGD	DQGwWtp	86	0	MGD	DQGwWtp	86
DQGwWtp	87	0	MGD	DQGwWtp	87	0	MGD	DQGwWtp	87	0	MGD	DQGwWtp	87	0	MGD	DQGwWtp	87	0	MGD	DQGwWtp	87	0	MGD	DQGwWtp	87	0	MGD	DQGwWtp	87	0	MGD	DQGwWtp	87	0	MGD	DQGwWtp	87	0	MGD	DQGwWtp	87	0	MGD	DQGwWtp	87	0	MGD	DQGwWtp	87
DQGwWtp	88	0	MGD	DQGwWtp	88	0	MGD	DQGwWtp	88	0	MGD	DQGwWtp	88	0	MGD	DQGwWtp	88	0	MGD	DQGwWtp	88	0	MGD	DQGwWtp	88	0	MGD	DQGwWtp	88	0	MGD	DQGwWtp	88	0	MGD	DQGwWtp	88	0	MGD	DQGwWtp	88	0	MGD	DQGwWtp	88	0	MGD	DQGwWtp	88
DQGwWtp	89	0	MGD	DQGwWtp	89	0	MGD	DQGwWtp	89	0	MGD	DQGwWtp	89	0	MGD	DQGwWtp	89	0	MGD	DQGwWtp	89	0	MGD	DQGwWtp	89	0	MGD	DQGwWtp	89	0	MGD	DQGwWtp	89	0	MGD	DQGwWtp	89	0	MGD	DQGwWtp	89	0	MGD	DQGwWtp	89	0	MGD	DQGwWtp	89
DQGwWtp	90	0	MGD	DQGwWtp	90	0	MGD	DQGwWtp	90	0	MGD	DQGwWtp	90	0	MGD	DQGwWtp	90	0	MGD	DQGwWtp	90	0	MGD	DQGwWtp	90	0	MGD	DQGwWtp	90	0	MGD	DQGwWtp	90	0	MGD	DQGwWtp	90	0	MGD	DQGwWtp	90	0	MGD	DQGwWtp	90	0	MGD	DQGwWtp	90
DQGwWtp	91	0	MGD	DQGwWtp	91	0	MGD	DQGwWtp	91	0	MGD	DQGwWtp	91	0	MGD	DQGwWtp	91	0	MGD	DQGwWtp	91	0	MGD	DQGwWtp	91	0	MGD	DQGwWtp	91	0	MGD	DQGwWtp	91	0	MGD	DQGwWtp	91	0	MGD	DQGwWtp	91	0	MGD	DQGwWtp	91	0	MGD	DQGwWtp	91
DQGwWtp	92	0	MGD	DQGwWtp	92	0	MGD	DQGwWtp	92	0	MGD	DQGwWtp	92	0	MGD	DQGwWtp	92	0	MGD	DQGwWtp	92	0	MGD	DQGwWtp	92	0	MGD	DQGwWtp	92	0	MGD	DQGwWtp	92	0	MGD	DQGwWtp	92	0	MGD	DQGwWtp	92	0	MGD	DQGwWtp	92	0	MGD	DQGwWtp	92
DQGwWtp	93	0	MGD	DQGwWtp	93	0	MGD	DQGwWtp	93	0	MGD	DQGwWtp	93	0	MGD	DQGwWtp	93	0	MGD	DQGwWtp	93	0	MGD	DQGwWtp	93	0	MGD	DQGwWtp	93	0	MGD	DQGwWtp	93	0	MGD	DQGwWtp	93	0	MGD	DQGwWtp	93	0	MGD	DQGwWtp	93	0	MGD	DQGwWtp	93
DQGwWtp	94	0	MGD	DQGwWtp	94	0	MGD	DQGwWtp	94	0	MGD	DQGwWtp	94	0	MGD	DQGwWtp	94	0	MGD	DQGwWtp	94	0	MGD	DQGwWtp	94	0	MGD	DQGwWtp	94	0	MGD	DQGwWtp	94	0	MGD	DQGwWtp	94	0	MGD	DQGwWtp	94	0	MGD	DQGwWtp	94	0	MGD	DQGwWtp	94
DQGwWtp	95	0	MGD	DQGwWtp	95	0	MGD	DQGwWtp	95	0	MGD	DQGwWtp	95	0	MGD	DQGwWtp	95	0	MGD	DQGwWtp	95	0	MGD	DQGwWtp	95	0	MGD	DQGwWtp	95	0	MGD	DQGwWtp	95	0	MGD	DQGwWtp	95	0	MGD	DQGwWtp	95	0	MGD	DQGwWtp	95	0	MGD	DQGwWtp	95
DQGwWtp	96	0	MGD	DQGwWtp	96	0	MGD	DQGwWtp	96	0	MGD	DQGwWtp	96	0	MGD	DQGwWtp	96	0	MGD	DQGwWtp	96	0	MGD	DQGwWtp	96	0	MGD	DQGwWtp	96	0	MGD	DQGwWtp	96	0	MGD	DQGwWtp	96	0	MGD	DQGwWtp	96	0	MGD	DQGwWtp	96	0	MGD	DQGwWtp	96
DQGwWtp	97	0	MGD	DQGwWtp	97	0	MGD	DQGwWtp	97	0	MGD	DQGwWtp	97	0	MGD	DQGwWtp	97	0	MGD	DQGwWtp	97	0	MGD	DQGwWtp	97	0	MGD	DQGwWtp	97	0	MGD	DQGwWtp	97	0	MGD	DQGwWtp	97	0	MGD	DQGwWtp	97	0	MGD	DQGwWtp	97	0	MGD	DQGwWtp	97
DQGwWtp	98	0	MGD	DQGwWtp	98	0	MGD	DQGwWtp	98	0	MGD	DQGwWtp	98	0	MGD	DQGwWtp	98	0	MGD	DQGwWtp	98	0	MGD	DQGwWtp	98	0	MGD	DQGwWtp	98	0	MGD	DQGwWtp	98	0	MGD	DQGwWtp	98	0	MGD	DQGwWtp	98	0	MGD	DQGwWtp	98	0	MGD	DQGwWtp	98
DQGwWtp	99	0	MGD	DQGwWtp	99	0	MGD	DQGwWtp	99	0	MGD	DQGwWtp	99	0	MGD	DQGwWtp	99	0	MGD	DQGwWtp	99	0	MGD	DQGwWtp	99	0	MGD	DQGwWtp	99	0	MGD	DQGwWtp	99	0	MGD	DQGwWtp	99	0	MGD	DQGwWtp	99	0	MGD	DQGwWtp	99	0	MGD	DQGwWtp	99
DQGwWtp	100	0	MGD	DQGwWtp	100	0	MGD	DQGwWtp	100	0	MGD	DQGwWtp	100	0	MGD	DQGwWtp	100	0	MGD	DQGwWtp	100	0	MGD	DQGwWtp	100	0	MGD	DQGwWtp	100	0	MGD	DQGwWtp	100	0	MGD	DQGwWtp	100	0	MGD	DQGwWtp	100	0	MGD	DQGwWtp	100	0	MGD	DQGwWtp	100
DQGwWtp	101	0	MGD	DQGwWtp	101	0	MGD	DQGwWtp	101	0	MGD	DQGwWtp	101	0	MGD	DQGwWtp	101	0	MGD	DQGwWtp	101	0	MGD	DQGwWtp	101	0	MGD	DQGwWtp	101	0	MGD	DQGwWtp	101	0	MGD	DQGwWtp	101	0	MGD	DQGwWtp	101	0	MGD	DQGwWtp	101	0	MGD	DQGwWtp	101
DQGwWtp	102	0	MGD	DQGwWtp	102	0	MGD	DQGwWtp	102	0	MGD	DQGwWtp	102	0	MGD	DQGwWtp	102	0	MGD	DQGwWtp	102	0	MGD	DQGwWtp	102	0	MGD	DQGwWtp	102	0	MGD	DQGwWtp	102	0	MGD	DQGwWtp	102	0	MGD	DQGwWtp	102	0	MGD	DQGwWtp	102	0	MGD	DQGwWtp	102
DQGwWtp	103	0	MGD	DQGwWtp	103	0	MGD	DQGwWtp	103	0	MGD	DQGwWtp	103	0	MGD	DQGwWtp	103	0	MGD	DQGwWtp	103	0	MGD	DQGwWtp	103	0	MGD	DQGwWtp	103	0	MGD	DQGwWtp	103	0	MGD	DQGwWtp	103	0	MGD	DQGwWtp	103	0	MGD	DQGwWtp	103	0	MGD	DQGwWtp	103
DQGwWtp	104	0	MGD	DQGwWtp	104	0	MGD	DQGwWtp	104	0	MGD	DQGwWtp	104	0	MGD	DQGwWtp	104	0	MGD	DQGwWtp	104	0	MGD	DQGwWtp	104	0	MGD	DQGwWtp	104	0	MGD	DQGwWtp	104	0	MGD	DQGwWtp	104	0	MGD	DQGwWtp	104	0	MGD	DQGwWtp	104	0	MGD	DQGwWtp	104
DQGwWtp	105	0	MGD	DQGwWtp	105	0	MGD	DQGwWtp	105	0	MGD	DQGwWtp	105	0	MGD	DQGwWtp	105	0	MGD	DQGwWtp	105	0	MGD	DQGwWtp	105	0	MGD	DQGwWtp	105	0	MGD	DQGwWtp	105	0	MGD	DQGwWtp	105	0	MGD	DQGwWtp	105	0	MGD	DQGwWtp	105	0	MGD	DQGwWtp	105
DQGwWtp	106	0	MGD	DQGwWtp	106	0	MGD	DQGwWtp	106	0	MGD	DQGwWtp	106	0	MGD	DQGwWtp	106	0	MGD	DQGwWtp	106	0	MGD	DQGwWtp	106	0	MGD	DQGwWtp	106	0	MGD	DQGwWtp	106	0	MGD	DQGwWtp	106	0	MGD	DQGwWtp	106	0	MGD	DQGwWtp	106	0	MGD	DQGwWtp	106
DQGwWtp	107	0	MGD	DQGwWtp	107	0	MGD	DQGwWtp	107	0	MGD	DQGwWtp	107	0	MGD	DQGwWtp	107	0	MGD	DQGwWtp	107	0	MGD	DQGwWtp	107	0	MGD	DQGwWtp	107	0	MGD	DQGwWtp	107	0	MGD	DQGwWtp	107	0	MGD	DQGwWtp	107	0	MGD	DQGwWtp	107	0	MGD	DQGwWtp	107
DQGwWtp	108	0	MGD	DQGwWtp	108	0	MGD	DQGwWtp	108	0	MGD	DQGwWtp	108	0	MGD	DQGwWtp	108	0	MGD	DQGwWtp	108	0	MGD	DQGwWtp	108	0	MGD	DQGwWtp	108	0	MGD	DQGwWtp	108	0	MGD	DQGwWtp	108	0	MGD	DQGwWtp	108	0	MGD	DQGwWtp	108	0	MGD	DQGwWtp	108
DQGwWtp	109	0	MGD	DQGwWtp	109	0	MGD	DQGwWtp	109	0	MGD	DQGwWtp	109	0	MGD	DQGwWtp	109	0	MGD	DQGwWtp	109	0	MGD	DQGwWtp	109	0	MGD	DQGwWtp	109	0	MGD	DQGwWtp	109	0	MGD	DQGwWtp	109	0	MGD	DQGwWtp	109	0	MGD	DQGwWtp	109	0	MGD	DQGwWtp	109
DQGwWtp	110	0	MGD	DQGwWtp	110	0	MGD	DQGwWtp	110	0	MGD	DQGwWtp	110	0	MGD	DQGwWtp	110	0	MGD	DQGwWtp	110	0	MGD	DQGwWtp	110	0	MGD	DQGwWtp	110	0	MGD	DQGwWtp	110	0	MGD	DQGwWtp	110	0	MGD	DQGwWtp	110	0	MGD	DQGwWtp	110	0	MGD	DQGwWtp	110
DQGwWtp	111	0	MGD	DQGwWtp	111	0	MGD	DQGwWtp	111	0	MGD	DQGwWtp	111	0	MGD	DQGwWtp	111	0	MGD	DQGwWtp	111	0	MGD	DQGwWtp	111	0	MGD	DQGwWtp	111	0	MGD	DQGwWtp	111	0	MGD	DQGwWtp	111	0	MGD	DQGwWtp	111	0	MGD	DQGwWtp	111	0	MGD	DQGwWtp	111
DQGwWtp	112	0	MGD	DQGwWtp	112	0	MGD	DQGwWtp	112	0	MGD	DQGwWtp	112	0	MGD	DQGwWtp	112	0	MGD	DQGwWtp	112	0	MGD	DQGwWtp	112	0	MGD	DQGwWtp	112	0	MGD	DQGwWtp	112	0	MGD	DQGwWtp	112	0	MGD	DQGwWtp	112	0	MGD	DQGwWtp	112	0	MGD	DQGwWtp	112
DQGwWtp	113	0	MGD	DQGwWtp	113	0	MGD	DQGwWtp	113	0	MGD	DQGwWtp	113	0	MGD	DQGwWtp	113	0	MGD	DQGwWtp	113	0	MGD	DQGwWtp	113	0	MGD	DQGwWtp	113	0	MGD	DQGwWtp	113	0	MGD	DQGwWtp	113	0	MGD	DQGwWtp	113	0	MGD	DQGwWtp	113	0	MGD	DQGwWtp	113
DQGwWtp	114	0	MGD	DQGwWtp	114	0	MGD	DQGwWtp	114	0	MGD	DQGwWtp	114	0	MGD	DQGwWtp	114	0	MGD	DQGwWtp	114	0	MGD	DQGwWtp	114	0	MGD	DQGwWtp	114	0	MGD	DQGwWtp	114	0	MGD	DQGwWtp	114	0	MGD	DQGwWtp	114	0	MGD	DQGwWtp	114	0	MGD	DQGwWtp	114
DQGwWtp	115	0	MGD	DQGwWtp	115	0	MGD	DQGwWtp	115	0	MGD	DQGwWtp	115	0	MGD	DQGwWtp	115	0	MGD	DQGwWtp	115	0	MGD	DQGwWtp	115	0	MGD	DQGwWtp	115	0	MGD	DQGwWtp	115	0	MGD	DQGwWtp	115	0	MGD	DQGwWtp	115	0	MGD	DQGwWtp	115	0	MGD	DQGwWtp	115
DQGwWtp	116	0	MGD	DQGwWtp	116	0	MGD	DQGwWtp	116	0	MGD	DQGwWtp	116	0	MGD	DQGwWtp	116	0	MGD	DQGwWtp	116	0	MGD	DQGwWtp	116	0	MGD	DQGwWtp	116	0	MGD	DQGwWtp	116	0	MGD	DQGwWtp	116	0	MGD	DQGwWtp	116	0	MGD	DQGwWtp	116	0	MGD	DQGwWtp	116
DQGwWtp	117	0	MGD	DQGwWtp	117	0	MGD	DQGwWtp	117	0	MGD	DQGwWtp	117	0	MGD	DQGwWtp	117	0	MGD	DQGwWtp	117	0	MGD	DQGwWtp	117	0	MGD	DQGwWtp	117	0	MGD	DQGwWtp	117	0	MGD	DQGwWtp	117	0	MGD	DQGwWtp	117	0	MGD	DQGwWtp	117	0	MGD	DQGwWtp	117
DQGwWtp	118	0	MGD	DQGwWtp	118	0	MGD	DQGwWtp	118	0	MGD	DQGwWtp	118	0	MGD	DQGwWtp	118	0	MGD	DQGwWtp	118	0	MGD	DQGwWtp	118	0	MGD	DQGwWtp	118	0	MGD	DQGwWtp	118	0	MGD	DQGwWtp	118	0	MGD	DQGwWtp	118	0	MGD	DQGwWtp	118	0	MGD	DQGwWtp	118
DQGwWtp	119	0	MGD	DQGwWtp	119	0	MGD	DQGwWtp	119	0	MGD	DQGwWtp	119	0	MGD	DQGwWtp	119	0	MGD	DQGwWtp	119	0	MGD	DQGwWtp	119	0	MGD	DQGwWtp	119	0	MGD	DQGwWtp	119	0	MGD	DQGwWtp	119	0	MGD	DQGwWtp	119	0	MGD	DQGwWtp	119	0	MGD	DQGwWtp	119
DQGwWtp	120	0	MGD	DQGwWtp	120	0	MGD	DQGwWtp	120	0	MGD	DQGwWtp	120	0	MGD	DQGwWtp	120	0	MGD	DQGwWtp	120	0	MGD	DQGwWtp	120	0	MGD	DQGwWtp	120	0	MGD	DQGwWtp	120	0	MGD	DQGwWtp	120	0	MGD	DQGwWtp	120	0	MGD	DQGwWtp	120	0	MGD	DQGwWtp	120
DQGwWtp	121	0	MGD	DQGwWtp	121	0	MGD	DQGwWtp	121	0	MGD	DQGwWtp	121	0	MGD	DQGwWtp	121	0	MGD	DQGwWtp	121	0	MGD	DQGwWtp	121	0	MGD	DQGwWtp	121	0	MGD	DQGwWtp	121	0	MGD	DQGwWtp	121	0	MGD	DQGwWtp	121	0	MGD	DQGwWtp	121	0	MGD	DQGwWtp	121
DQGwWtp	122	0	MGD	DQGwWtp	122	0	MGD	DQGwWtp	122	0	MGD	DQGwWtp	122	0	MGD	DQGwWtp	122	0	MGD	DQGwWtp	122	0	MGD	DQGwWtp	122	0	MGD	DQGwWtp	122	0	MGD	DQGwWtp	122	0	MGD	DQGwWtp	122	0	MGD	DQGwWtp	122	0	MGD	DQGwWtp	122	0	MGD	DQGwWtp	122
DQGwWtp	123	0	MGD	DQGwWtp	123	0	MGD	DQGwWtp	123	0	MGD	DQGwWtp	123	0	MGD	DQGwWtp	123	0	MGD	DQGwWtp	123	0	MGD	DQGwWtp	123	0	MGD	DQGwWtp	123	0	MGD	DQGwWtp	123	0	MGD	DQGwWtp	123	0	MGD	DQGwWtp	123	0	MGD	DQGwWtp	123	0	MGD	DQGwWtp	123
DQGwWtp	124	0	MGD	DQGwWtp	124	0	MGD	DQGwWtp	124	0	MGD	DQGwWtp	124	0	MGD	DQGwWtp	124	0	MGD	DQGwWtp	124	0	MGD	DQGwWtp	124	0	MGD	DQGwWtp	124	0	MGD	DQGwWtp	124	0	MGD	DQGwWtp	124	0	MGD	DQGwWtp	124	0	MGD	DQGwWtp	124	0	MGD	DQGwWtp	124
DQGwWtp	125	0	MGD	DQGwWtp	125	0	MGD	DQGwWtp	125	0	MGD	DQGwWtp	125	0	MGD	DQGwWtp	125	0	MGD	DQGwWtp	125	0	MGD	DQGwWtp	125	0	MGD	DQGwWtp	125	0	MGD	DQGwWtp	125	0	MGD	DQGwWtp	125	0	MGD	DQGwWtp	125	0	MGD	DQGwWtp	125	0	MGD	DQGwWtp	125
DQGwWtp	126	0	MGD	DQGwWtp	126	0	MGD	DQGwWtp	126	0	MGD	DQGwWtp	126	0	MGD	DQGwWtp	126	0	MGD	DQGwWtp	126	0	MGD	DQGwWtp	126	0	MGD	DQGwWtp	126	0	MGD	DQGwWtp	126	0	MGD	DQGwWtp	126	0	MGD	DQGwWtp	126	0	MGD	DQGwWtp	126	0	MGD	DQGwWtp	126
DQGwWtp	127	0	MGD	DQGwWtp	127	0	MGD	DQGwWtp	127	0	MGD	DQGwWtp	127	0	MGD	DQGwWtp	127	0	MGD	DQGwWtp	127	0	MGD	DQGwWtp	127	0	MGD	DQGwWtp	127	0	MGD	DQGwWtp	127	0	MGD	DQGwWtp	127	0	MGD	DQGwWtp	127	0	MGD	DQGwWtp	127	0	MGD	DQGwWtp	127
DQGwWtp	128	0	MGD	DQGwWtp	128	0	MGD	DQGwWtp	128	0	MGD	DQGwWtp	128	0	MGD	DQGwWtp	128	0	MGD	DQGwWtp	128	0	MGD	DQGwWtp	128	0	MGD	DQGwWtp	128	0	MGD	DQGwWtp	128	0	MGD	DQGwWtp	128	0	MGD	DQGwWtp	128	0	MGD	DQGwWtp	128	0	MGD	DQGwWtp	128
DQGwWtp	129	0	MGD	DQGwWtp	129	0	MGD	DQGwWtp	129	0	MGD	DQGwWtp	129	0	MGD	DQGwWtp	129	0	MGD	DQGwWtp	129	0	MGD	DQGwWtp	129	0	MGD	DQGwWtp	129	0	MGD	DQGwWtp	129	0	MGD	DQGwWtp	129	0	MGD	DQGwWtp	129	0	MGD	DQGwWtp	129	0	MGD	DQGwWtp	129
DQGwWtp	130	0	MGD	DQGwWtp	130	0	MGD	DQGwWtp	130	0	MGD	DQGwWtp	130	0	MGD	DQGwWtp	130	0	MGD	DQGwWtp	130	0	MGD	DQGwWtp	130	0	MGD	DQGwWtp	130	0	MGD	DQGwWtp	130	0	MGD	DQGwWtp	130	0	MGD	DQGwWtp	130	0	MGD	DQGwWtp	130	0	MGD	DQGwWtp	130
DQGwWtp	131	0	MGD	DQGwWtp	131	0	MGD	DQGwWtp	131	0	MGD	DQGwWtp	131	0	MGD	DQGwWtp	131	0	MGD	DQGwWtp	131	0	MGD	DQGwWtp	131	0	MGD	DQGwWtp	131	0	MGD	DQGwWtp	131	0	MGD	DQGwWtp	131	0	MGD	DQGwWtp	131	0	MGD	DQGwWtp	131	0	MGD	DQGwWtp	131
DQGwWtp	132	0	MGD	DQGwWtp	132	0	MGD	DQGwWtp	132	0	MGD	DQGwWtp	132	0	MGD	DQGwWtp	132	0	MGD	DQGwWtp	132	0	MGD	DQGwWtp	132	0	MGD	DQGwWtp	132	0	MGD	DQGwWtp	132	0	MGD	DQGwWtp	132	0	MGD	DQGwWtp	132	0	MGD	DQGwWtp	132	0	MGD	DQGwWtp	132
DQGwWtp	133	0	MGD	DQGwWtp	133	0	MGD	DQGwWtp	133	0	MGD	DQGwWtp	133	0	MGD	DQGwWtp	133	0	MGD	DQGwWtp	133	0	MGD	DQGwWtp	133	0	MGD	DQGwWtp	133	0	MGD	DQGwWtp	133	0	MGD	DQGwWtp	133	0	MGD	DQGwWtp	133	0	MGD	DQGwWtp	133	0	MGD	DQGwWtp	133
DQGwWtp	134	0	MGD	DQGwWtp	134	0	MGD	DQGwWtp	134	0	MGD	DQGwWtp	134	0	MGD	DQGwWtp	134	0	MGD	DQGwWtp	134	0	MGD	DQGwWtp	134	0	MGD	DQGwWtp	134	0	MGD	DQGwWtp	134	0	MGD	DQGwWtp	134	0	MGD	DQGwWtp	134	0	MGD	DQGwWtp	134	0	MGD	DQGwWtp	134
DQGwWtp	135	0	MGD	DQGwWtp	135	0	MGD	DQGwWtp	135	0	MGD	DQGwWtp	135	0	MGD	DQGwWtp	135	0	MGD	DQGwWtp	135	0	MGD	DQGwWtp	135	0	MGD	DQGwWtp	135	0	MGD	DQGwWtp	135	0	MGD	DQGwWtp	135	0	MGD	DQGwWtp	135	0	MGD	DQGwWtp	135	0	MGD	DQGwWtp	135
DQGwWtp	136	0	MGD	DQGwWtp	136	0	MGD	DQGwWtp	136	0	MGD	DQGwWtp	136	0	MGD	DQGwWtp	136	0	MGD	DQGwWtp	136	0	MGD	DQGwWtp	136	0	MGD	DQGwWtp	136	0	MGD	DQGwWtp	136	0	MGD	DQGwWtp	136	0	MGD	DQGwWtp	136	0	MGD	DQGwWtp	136	0	MGD	DQGwWtp	136
DQGwWtp	137	0	MGD	DQGwWtp	137	0	MGD	DQGwWtp	137	0	MGD	DQGwWtp	137	0	MGD	DQGwWtp	137	0	MGD	DQGwWtp	137	0	MGD	DQGwWtp	137	0	MGD	DQGwWtp	137	0	MGD	DQGwWtp	137	0	MGD	DQGwWtp	137	0	MGD	DQGwWtp	137	0	MGD	DQGwWtp	137	0	MGD	DQGwWtp	137
DQGwWtp	138	0	MGD	DQGwWtp	138	0	MGD	DQGwWtp	138	0	MGD	DQGwWtp	138	0	MGD	DQGwWtp	138	0	MGD	DQGwWtp	138	0	MGD	DQGwWtp	138	0	MGD	DQGwWtp	138	0	MGD	DQGwWtp	138	0	MGD	DQGwWtp	138	0	MGD	DQGwWtp	138	0	MGD	DQGwWtp	138	0	MGD	DQGwWtp	138
DQGwWtp	139	0	MGD	DQGwWtp	139	0	MGD	DQGwWtp	139	0	MGD	DQGwWtp	139	0	MGD	DQGwWtp	139	0	MGD	DQGwWtp	139	0	MGD	DQGwWtp	139	0	MGD	DQGwWtp	139	0	MGD	DQGwWtp	139	0	MGD	DQGwWtp	139	0	MGD	DQGwWtp	139	0	MGD	DQGwWtp	139	0	MGD	DQGwWtp	139
DQGwWtp	140	0	MGD	DQGwWtp	140	0	MGD	DQGwWtp	140	0	MGD	DQGwWtp	140	0	MGD	DQGwWtp	140	0	MGD	DQGwWtp	140	0	MGD	DQGwWtp	140	0	MGD	DQGwWtp	140	0	MGD	DQGwWtp	140	0	MGD	DQGwWtp	140	0	MGD	DQGwWtp	140	0	MGD	DQGwWtp	140	0	MGD	DQGwWtp	140
DQGwWtp	141	0	MGD	DQGwWtp	141	0	MGD	DQGwWtp	141	0	MGD	DQGwWtp	141	0	MGD	DQGwWtp	141	0	MGD	DQGwWtp	141	0	MGD	DQGwWtp	141	0	MGD	DQGwWtp	141	0	MGD	DQGwWtp	141	0	MGD	DQGwWtp	141	0	MGD	DQGwWtp	141	0	MGD	DQGwWtp	141	0	MGD	DQGwWtp	141
DQGwWtp	142	0	MGD	DQGwWtp	142	0	MGD	DQGwWtp	142	0	MGD	DQGwWtp	142	0	MGD	DQGwWtp	142	0	MGD	DQGwWtp	142	0	MGD	DQGwWtp	142	0	MGD	DQGwWtp	142	0	MGD	DQGwWtp	142	0	MGD	DQGwWtp	142	0	MGD	DQGwWtp	142	0	MGD	DQGwWtp	142	0	MGD	DQGwWtp	142
DQGwWtp	143	0	MGD	DQGwWtp	143	0	MGD	DQGwWtp	143	0	MGD	DQGwWtp	143	0	MGD	DQGwWtp	143	0	MGD	DQGwWtp	143	0	MGD	DQGwWtp	143	0	MGD	DQGwWtp	143	0	MGD	DQGwWtp	143	0	MGD	DQGwWtp	143	0	MGD	DQGwWtp	143	0	MGD	DQGwWtp	143	0	MGD	DQGwWtp	143
DQGwWtp	144	0	MGD	DQGwWtp	144	0	MGD	DQGwWtp	144	0	MGD	DQGwWtp	144	0	MGD	DQGwWtp	144	0	MGD	DQGwWtp	144	0	MGD	DQGwWtp	144	0	MGD	DQGwWtp	144	0	MGD	DQGwWtp	144	0	MGD	DQGwWtp	144	0	MGD	DQGwWtp	144	0	MGD	DQGwWtp	144	0	MGD	DQGwWtp	144
DQGwWtp	145	0	MGD	DQGwWtp	145	0	MGD	DQGwWtp	145	0	MGD	DQGwWtp	145	0	MGD	DQGwWtp	145	0	MGD	DQGwWtp	145	0	MGD	DQGwWtp	145	0	MGD	DQGwWtp	145	0	MGD	DQGwWtp	145	0	MGD	DQGwWtp	145	0	MGD	DQGwWtp	145	0	MGD	DQGwWtp	145	0	MGD	DQGwWtp	145
DQGwWtp	146	0	MGD	DQGwWtp	146	0	MGD	DQGwWtp	146	0	MGD	DQGwWtp	146	0	MGD	DQGwWtp	146	0	MGD	DQGwWtp	146	0	MGD	DQGwWtp	146	0	MGD	DQGwWtp	146	0	MGD	DQGwWtp	146	0	MGD	DQGwWtp	146	0	MGD	DQGwWtp	146	0	MGD	DQGwWtp	146	0	MGD	DQGwWtp	146
DQGwWtp	147	0	MGD	DQGwWtp	147	0	MGD	DQGwWtp	147	0	MGD	DQGwWtp	147	0	MGD	DQGwWtp	147	0	MGD	DQGwWtp	147	0	MGD	DQGwWtp	147	0	MGD	DQGwWtp	147	0	MGD	DQGwWtp	147	0	MGD	DQGwWtp	147	0	MGD	DQGwWtp	147	0	MGD	DQGwWtp	147	0	MGD	DQGwWtp	147
DQGwWtp	148	0	MGD	DQGwWtp	148	0	MGD	DQGwWtp	148	0	MGD	DQGwWtp	148	0	MGD	DQGwWtp	148	0	MGD	DQGwWtp	148	0	MGD	DQGwWtp	148	0	MGD	DQGwWtp	148	0	MGD	DQGwWtp	148	0	MGD	DQGwWtp	148	0	MGD	DQGwWtp	148	0	MGD	DQGwWtp	148	0	MGD	DQGwWtp	148
DQGwWtp	149	0	MGD	DQGwWtp	149	0	MGD	DQGwWtp	149	0	MGD	DQGwWtp	149	0	MGD	DQGwWtp	149	0	MGD	DQGwWtp	149	0	MGD	DQGwWtp	149	0	MGD	DQGwWtp	149	0	MGD	DQGwWtp	149	0	MGD	DQGwWtp	149	0	MGD	DQGwWtp	149	0	MGD	DQGwWtp	149	0	MGD	DQGwWtp	149
DQGwWtp	150	0	MGD	DQGwWtp	150	0	MGD	DQGwWtp	150	0	MGD	DQGwWtp	150	0	MGD	DQGwWtp	150	0	MGD	DQGwWtp	150	0	MGD	DQGwWtp	150	0	MGD	DQGwWtp	150	0	MGD	DQGwWtp	150	0	MGD	DQGwWtp	150	0	MGD	DQGwWtp	150	0	MGD	DQGwWtp	150	0	MGD	DQGwWtp	150
DQGwWtp	151	0	MGD	DQGwWtp	151	0	MGD	DQGwWtp	151	0	MGD	DQGwWtp	151	0	MGD	DQGwWtp	151	0	MGD	DQGwWtp	151	0	MGD	DQGwWtp	151	0	MGD	DQGwWtp	151	0	MGD	DQGwWtp	151	0	MGD	DQGwWtp	151	0	MGD	DQGwWtp	151	0	MGD	DQGwWtp	151	0	MGD	DQGwWtp	151
DQGwWtp	152	0	MGD	DQGwWtp	152	0	MGD	DQGwWtp	152	0	MGD	DQGwWtp	152	0	MGD	DQGwWtp	152	0	MGD	DQGwWtp	152	0	MGD	DQGwWtp	152	0	MGD	DQGwWtp	152	0	MGD	DQGwWtp	152	0	MGD	DQGwWtp	152	0	MGD	DQGwWtp	152	0	MGD	DQGwWtp	152	0	MGD	DQGwWtp	152
DQGwWtp	153	0	MGD	DQGwWtp	153	0	MGD	DQGwWtp	153	0	MGD	DQGwWtp	153	0	MGD	DQGwWtp	153	0	MGD	DQGwWtp	153	0	MGD	DQGwWtp	153	0	MGD	DQGwWtp	153	0	MGD	DQGwWtp	153	0	MGD	DQGwWtp	153	0	MGD	DQGwWtp	153	0	MGD	DQGwWtp	153	0	MGD	DQGwWtp	153
DQGwWtp	154	0	MGD	DQGwWtp	154	0	MGD	DQGwWtp	154	0	MGD	DQGwWtp	154	0	MGD	DQGwWtp	154	0	MGD	DQGwWtp	154	0	MGD	DQGwWtp	154	0	MGD	DQGwWtp	154	0	MGD	DQGwWtp	154	0	MGD	DQGwWtp	154	0	MGD	DQGwWtp	154	0	MGD	DQGwWtp	154	0	MGD	DQGwWtp	154
DQGwWtp	155	0	MGD	DQGwWtp	155	0	MGD	DQGwWtp	155	0	MGD	DQGwWtp	155	0	MGD	DQGwWtp	155	0	MGD	DQGwWtp	155	0	MGD	DQGwWtp	155	0	MGD	DQGwWtp	155	0	MGD	DQGwWtp	155	0	MGD	DQGwWtp	155	0	MGD	DQGwWtp	155	0	MGD	DQGwWtp	155	0	MGD	DQGwWtp	155
DQGwWtp	156	0	MGD	DQGwWtp	156	0	MGD	DQGwWtp	156	0	MGD	DQGwWtp	156	0	MGD	DQGwWtp	156	0	MGD	DQGwWtp	156	0	MGD	DQGwWtp	156	0	MGD	DQGwWtp	156	0	MGD	DQGwWtp	156	0	MGD	DQGwWtp	156	0	MGD	DQGwWtp	156	0	MGD	DQGwWtp	156	0	MGD	DQGwWtp	156
DQGwWtp	157	0	MGD	DQGwWtp	157	0	MGD	DQGwWtp	157	0	MGD	DQGwWtp	157	0	MGD	DQGwWtp	157	0	MGD	DQGwWtp	157	0	MGD	DQGwWtp	157	0	MGD	DQGwWtp	157	0	MGD	DQGwWtp	157	0	MGD	DQGwWtp	157	0	MGD	DQGwWtp	157	0	MGD	DQGwWtp	157	0	MGD	DQGwWtp	157
DQGwWtp	158	0	MGD	DQGwWtp	158	0	MGD	DQGwWtp	158	0	MGD	DQGwWtp	158	0	MGD	DQGwWtp	158	0	MGD	DQGwWtp	158	0	MGD	DQGwWtp	158	0	MGD	DQGwWtp	158	0	MGD	DQGwWtp	158	0	MGD	DQGwWtp	158	0	MGD	DQGwWtp	158	0	MGD	DQGwWtp	158	0	MGD	DQGwWtp	158
DQGwWtp	159	0	MGD	DQGwWtp	159	0	MGD	DQGwWtp	159	0	MGD	DQGwWtp	159	0	MGD	DQGwWtp	159	0	MGD	DQGwWtp	159	0	MGD	DQGwWtp	159	0	MGD	DQGwWtp	159	0	MGD	DQGwWtp	159	0	MGD	DQGwWtp	159	0	MGD	DQGwWtp	159	0	MGD	DQGwWtp	159	0	MGD	DQGwWtp	159
DQGwWtp	160	0	MGD	DQGwWtp	160	0	MGD	DQGwWtp	160	0	MGD	DQGwWtp	160	0	MGD	DQGwWtp	160	0	MGD	DQGwWtp	160	0	MGD	DQGwWtp	160	0	MGD	DQGwWtp	160	0	MGD	DQGwWtp	160	0	MGD	DQGwWtp	160	0	MGD	DQGwWtp	160	0	MGD	DQGwWtp	160	0	MGD	DQGwWtp	160
DQGwWtp	161	0	MGD	DQGwWtp	161	0	MGD	DQGwWtp	161	0	MGD	DQGwWtp	161	0	MGD	DQGwWtp	161	0	MGD	DQGwWtp	161	0	MGD	DQGwWtp	161	0	MGD	DQGwWtp	161	0	MGD	DQGwWtp	161	0	MGD	DQGwWtp	161	0	MGD	DQGwWtp	161	0	MGD	DQGwWtp	161	0	MGD	DQGwWtp	161
DQGwWtp	162	0	MGD	DQGwWtp	162	0	MGD	DQGwWtp	162	0	MGD	DQGwWtp	162	0	MGD	DQGwWtp	162	0	MGD	DQGwWtp	162	0	MGD	DQGwWtp	162	0	MGD	DQGwWtp	162	0	MGD	DQGwWtp	162	0	MGD	DQGwWtp	162	0	MGD	DQGwWtp	162	0	MGD	DQGwWtp	162	0	MGD	DQGwWtp	162
DQGwWtp	163	0	MGD	DQGwWtp	163	0	MGD	DQGwWtp	163	0	MGD	DQGwWtp	163	0	MGD	DQGwWtp	163	0	MGD	DQGwWtp	163	0	MGD	DQGwWtp	163	0	MGD	DQGwWtp	163	0	MGD	DQGwWtp	163	0	MGD	DQGwWtp	163	0	MGD	DQGwWtp	163	0	MGD	DQGwWtp	163	0	MGD	DQGwWtp	163
DQGwWtp	164	0	MGD	DQGwWtp	164	0	MGD	DQGwWtp	164	0	MGD	DQGwWtp	164	0	MGD	DQGwWtp	164	0	MGD	DQGwWtp	164	0	MGD	DQGwWtp	164	0	MGD	DQGwWtp	164	0	MGD	DQGwWtp	164	0	MGD	DQGwWtp	164	0	MGD	DQGwWtp	164	0	MGD	DQGwWtp	164	0	MGD	DQGwWtp	164
DQGwWtp	165	0	MGD	DQGwWtp	165	0	MGD	DQGwWtp	165	0	MGD	DQGwWtp	165	0	MGD	DQGwWtp	165	0	MGD	DQGwWtp	165	0	MGD	DQGwWtp	165	0	MGD	DQGwWtp	165	0	MGD	DQGwWtp	165	0	MGD	DQGwWtp	165	0	MGD	DQGwWtp	165	0	MGD	DQGwWtp	165	0	MGD	DQGwWtp	165
DQGwWtp	166	0	MGD	DQGwWtp	166	0	MGD	DQGwWtp	166	0	MGD	DQGwWtp	166	0	MGD	DQGwWtp	166	0	MGD	DQGwWtp	166	0	MGD	DQGwWtp	166	0	MGD	DQGwWtp	166	0	MGD	DQGwWtp	166	0	MGD	DQGwWtp	166	0	MGD	DQGwWtp	166	0	MGD	DQGwWtp	166	0	MGD	DQGwWtp	166
DQGwWtp	167	0	MGD	DQGwWtp	167	0	MGD	DQGwWtp	167	0	MGD	DQGwWtp	167	0	MGD	DQGwWtp	167	0	MGD	DQGwWtp	167	0	MGD	DQGwWtp	167	0	MGD	DQGwWtp	167	0	MGD	DQGwWtp	167	0	MGD	DQGwWtp	167	0	MGD	DQGwWtp	167	0	MGD	DQGwWtp	167	0	MGD	DQGwWtp	167
DQGwWtp	168	0	MGD	DQGwWtp	168	0	MGD	DQGwWtp	168	0	MGD	DQGwWtp	168	0	MGD	DQGwWtp	168	0	MGD	DQGwWtp	168	0	MGD	DQGwWtp	168	0	MGD	DQGwWtp	168	0	MGD	DQGwWtp	168	0	MGD	DQGwWtp	168	0	MGD	DQGwWtp	168	0	MGD	DQGwWtp	168	0	MGD	DQGwWtp	168
DQGwWtp	169	0	MGD	DQGwWtp	169	0	MGD	DQGwWtp	169	0	MGD	DQGwWtp	169	0	MGD	DQGwWtp	169	0	MGD	DQGwWtp	169	0	MGD	DQGwWtp	169	0	MGD	DQGwWtp	169	0	MGD	DQGwWtp	169	0	MGD	DQGwWtp	169	0	MGD	DQGwWtp	169	0	MGD	DQGwWtp	169	0	MGD	DQGwWtp	169
DQGwWtp	170	0	MGD	DQGwWtp	170	0	MGD	DQGwWtp	170	0	MGD	DQGwWtp	170	0	MGD	DQGwWtp	170	0	MGD	DQGwWtp	170	0	MGD	DQGwWtp	170	0	MGD	DQGwWtp	170	0	MGD	DQGwWtp	170	0	MGD	DQGwWtp	170	0	MGD	DQGwWtp	170	0	MGD	DQGwWtp	170	0	MGD	DQGwWtp	170
DQGwWtp	171	0	MGD	DQGwWtp	171	0	MGD	DQGwWtp	171	0	MGD	DQGwWtp	171	0	MGD	DQGwWtp	171	0	MGD	DQGwWtp	171	0	MGD	DQGwWtp	171	0	MGD	DQGwWtp	171	0	MGD	DQGwWtp	171	0	MGD	DQGwWtp	171	0	MGD	DQGwWtp	171	0	MGD	DQGwWtp	171	0	MGD	DQGwWtp	171
DQGwWtp	172	0	MGD	DQGwWtp	172	0	MGD	DQGwWtp	172	0	MGD	DQGwWtp	172	0	MGD	DQGwWtp	172	0	MGD	DQGwWtp	172	0	MGD	DQGwWtp	172	0	MGD	DQGwWtp	172	0	MGD	DQGwWtp	172	0	MGD	DQGwWtp	172	0	MGD	DQGwWtp	172	0	MGD	DQGwWtp	172	0	MGD	DQGwWtp	172
DQGwWtp	173	0	MGD	DQGwWtp	173	0	MGD	DQGwWtp	173	0	MGD	DQGwWtp	173	0	MGD	DQGwWtp	173	0	MGD	DQGwWtp	173	0	MGD	DQGwWtp	173	0	MGD	DQGwWtp	173	0	MGD	DQGwWtp	173	0	MGD	DQGwWtp	173	0	MGD	DQGwWtp	173	0	MGD	DQGwWtp	173	0	MGD	DQGwWtp	173
DQGwWtp	174	0	MGD	DQGwWtp	174	0	MGD	DQGwWtp	174	0	MGD	DQGwWtp	174	0	MGD	DQGwWtp	174	0	MGD	DQGwWtp	174	0	MGD	DQGwWtp	174	0	MGD	DQGwWtp	174	0	MGD	DQGwWtp	174	0	MGD	DQGwWtp	174	0	MGD	DQGwWtp	174	0	MGD	DQGwWtp	174	0	MGD	DQGwWtp	174
DQGwWtp	175	0	MGD	DQGwWtp	175	0	MGD	DQGwWtp	175	0	MGD	DQGwWtp	175	0	MGD	DQGwWtp	175	0	MGD	DQGwWtp	175	0	MGD	DQGwWtp	175	0	MGD	DQGwWtp	175	0	MGD	DQGwWtp	175	0	MGD	DQGwWtp	175	0	MGD	DQGwWtp	175	0	MGD	DQGwWtp	175	0	MGD	DQGwWtp	175
DQGwWtp	176	0	MGD	DQGwWtp	176	0	MGD	DQGwWtp	176	0	MGD	DQGwWtp	176	0	MGD	DQGwWtp	176	0	MGD	DQGwWtp	176	0	MGD	DQGwWtp	176	0	MGD	DQGwWtp	176	0	MGD	DQGwWtp	176	0	MGD	DQGwWtp	176	0	MGD	DQGwWtp	176	0	MGD	DQGwWtp	176	0	MGD	DQGwWtp	176
DQGwWtp	177	0	MGD	DQGwWtp	177	0	MGD	DQGwWtp	177	0	MGD	DQGwWtp	177	0	MGD	DQGwWtp	177	0	MGD	DQGwWtp	177	0	MGD	DQGwWtp	177	0	MGD	DQGwWtp	177	0	MGD	DQGwWtp	177	0	MGD	DQGwWtp	177	0	MGD	DQGwWtp	177	0	MGD	DQGwWtp	177	0	MGD	DQGwWtp	177
DQGwWtp	178	0	MGD	DQGwWtp	178	0	MGD	DQGwWtp	178	0	MGD	DQGwWtp	178	0	MGD	DQGwWtp	178	0	MGD	DQGwWtp	178	0	MGD	DQGwWtp	178	0	MGD	DQGwWtp	178	0	MGD	DQGwWtp	178	0	MGD	DQGwWtp	178	0	MGD	DQGwWtp	178	0	MGD	DQGwWtp	178	0	MGD	DQGwWtp	178
DQGwWtp	179	0	MGD	DQGwWtp	179	0	MGD	DQGwWtp	179	0	MGD	DQGwWtp	179	0	MGD	DQGwWtp	179	0	MGD	DQGwWtp	179	0	MGD	DQGwWtp	179	0	MGD	DQGwWtp	179	0	MGD	DQGwWtp	179	0	MGD	DQGwWtp	179	0	MGD	DQGwWtp	179	0	MGD	DQGwWtp	179	0	MGD	DQGwWtp	179
DQGwWtp	180	0	MGD	DQGwWtp	180	0	MGD	DQGwWtp	180	0	MGD	DQGwWtp	180	0	MGD	DQGwWtp	180	0	MGD	DQGwWtp	180	0	MGD	DQGwWtp	180	0	MGD	DQGwWtp	180	0	MGD	DQGwWtp	180	0	MGD	DQGwWtp	180	0	MGD	DQGwWtp	180	0	MGD	DQGwWtp	180	0	MGD	DQGwWtp	180
DQGwWtp	181	0	MGD	DQGwWtp	181	0	MGD	DQGwWtp	181	0	MGD	DQGwWtp	181	0	MGD	DQGwWtp	181	0	MGD	DQGwWtp	181	0	MGD	DQGwWtp	181	0	MGD	DQGwWtp	181	0	MGD	DQGwWtp	181	0	MGD	DQGwWtp	181	0	MGD	DQGwWtp	181	0	MGD	DQGwWtp	181	0	MGD	DQGwWtp	181
DQGwWtp	182	0	MGD	DQGwWtp	182	0	MGD	DQGwWtp	182	0	MGD	DQGwWtp	182	0	MGD	DQGwWtp	182	0	MGD	DQGwWtp	182	0	MGD	DQGwWtp	182	0	MGD	DQGwWtp	182	0	MGD	DQGwWtp	182	0	MGD	DQGwWtp	182	0	MGD	DQGwWtp	182	0	MGD	DQGwWtp	182	0	MGD	DQGwWtp	182
DQGwWtp	183	0	MGD	DQGwWtp	183	0	MGD	DQGwWtp	183	0	MGD	DQGwWtp	183	0	MGD	DQGwWtp	183	0	MGD	DQGwWtp	183	0	MGD	DQGwWtp	183	0	MGD	DQGwWtp	183	0	MGD	DQGwWtp	183	0	MGD	DQGwWtp	183	0	MGD	DQGwWtp	183	0	MGD	DQGwWtp	183	0	MGD	DQGwWtp	183
DQGwWtp	184	0	MGD	DQGwWtp	184	0	MGD	DQGwWtp	184	0	MGD	DQGwWtp	184	0	MGD	DQGwWtp	184	0	MGD	DQGwWtp	184	0	MGD	DQGwWtp	184	0	MGD	DQGwWtp	184	0	MGD	DQGwWtp	184	0	MGD	DQGwWtp	184	0	MGD	DQGwWtp	184	0	MGD	DQGwWtp	184	0	MGD	DQGwWtp	184
DQGwWtp	185	0	MGD	DQGwWtp	185	0	MGD	DQGwWtp	185	0	MGD	DQGwWtp	185	0	MGD	DQGwWtp	185	0	MGD	DQGwWtp	185	0	MGD	DQGwWtp	185	0	MGD	DQGwWtp	185	0	MGD	DQGwWtp	185	0	MGD	DQGwWtp	185	0	MGD	DQGwWtp	185	0	MGD	DQGwWtp	185	0	MGD	DQGwWtp	185
DQGwWtp	186	0	MGD	DQGwWtp	186	0	MGD	DQGwWtp	186	0	MGD	DQGwWtp	186	0	MGD	DQGwWtp	186	0	MGD	DQGwWtp	186	0	MGD	DQGwWtp	186	0	MGD	DQGwWtp	186	0	MGD	DQGwWtp	186	0	MGD	DQGwWtp	186	0	MGD	DQGwWtp	186	0	MGD	DQGwWtp	186	0	MGD	DQGwWtp	186
DQGwWtp	187	0	MGD	DQGwWtp	187	0	MGD	DQGwWtp	187	0	MGD	DQGwWtp	187	0	MGD	DQGwWtp	187	0	MGD	DQGwWtp	187	0	MGD	DQGwWtp	187	0	MGD	DQGwWtp	187	0	MGD	DQGwWtp	187	0	MGD	DQGwWtp	187	0	MGD	DQGwWtp	187	0	MGD	DQGwWtp	187	0	MGD	DQGwWtp	187
DQGwWtp	188	0	MGD	DQGwWtp	188	0	MGD	DQGwWtp	188	0	MGD	DQGwWtp	188	0	MGD	DQGwWtp	188	0	MGD	DQGwWtp	188	0	MGD	DQGwWtp	188	0	MGD	DQGwWtp	188	0	MGD	DQGwWtp	188	0	MGD	DQGwWtp	188	0	MGD	DQGwWtp	188	0	MGD	DQGwWtp	188	0	MGD	DQGwWtp	188
DQGwWtp	189	0	MGD	DQGwWtp	189	0	MGD	DQGwWtp	189	0	MGD	DQGwWtp	189	0	MGD	DQGwWtp	189	0	MGD	DQGwWtp	189	0	MGD	DQGwWtp	189	0	MGD	DQGwWtp	189	0	MGD	DQGwWtp	189	0	MGD	DQGwWtp	189	0	MGD	DQGwWtp	189	0	MGD	DQGwWtp	189	0	MGD	DQGwWtp	189
DQGwWtp	190	0	MGD	DQGwWtp	190	0	MGD	DQGwWtp	190	0	MGD	DQGwWtp	190	0	MGD	DQGwWtp	190	0	MGD	DQGwWtp	190	0	MGD	DQGwWtp	190	0	MGD	DQGwWtp	190	0	MGD	DQGwWtp	190	0	MGD	DQGwWtp	190	0	MGD	DQGwWtp	190	0	MGD	DQGwWtp	190	0	MGD	DQGwWtp	190
DQGwWtp	191	0	MGD	DQGwWtp	191	0	MGD	DQGwWtp	191	0	MGD	DQGwWtp	191	0	MGD	DQGwWtp	191	0	MGD	DQGwWtp	191	0	MGD	DQGwWtp	191	0	MGD	DQGwWtp	191	0	MGD	DQGwWtp	191	0	MGD	DQGwWtp	191	0	MGD	DQGwWtp	191	0	MGD	DQGwWtp	191	0	MGD	DQGwWtp	191
DQGwWtp	192	0	MGD	DQGwWtp	192	0	MGD	DQGwWtp	192	0	MGD	DQGwWtp	192	0	MGD	DQGwWtp	192	0	MGD	DQGwWtp	192	0	MGD	DQGwWtp	192	0	MGD	DQGwWtp	192	0	MGD	DQGwWtp	192	0	MGD	DQGwWtp	192	0	MGD	DQGwWtp	192	0	MGD	DQGwWtp	192	0	MGD	DQGwWtp	192
DQGwWtp	193	0	MGD	DQGwWtp	193	0	MGD	DQGwWtp	193	0	MGD	DQGwWtp	193	0	MGD	DQGwWtp	193	0	MGD	DQGwWtp	193	0	MGD	DQGwWtp	193	0	MGD	DQGwWtp	193	0	MGD	DQGwWtp	193	0	MGD	DQGwWtp	193	0	MGD	DQGwWtp	193	0	MGD	DQGwWtp	193	0	MGD	DQGwWtp	193
DQGwWtp	194	0	MGD	DQGwWtp	194	0	MGD	DQGwWtp	194	0	MGD	DQGwWtp	194	0	MGD	DQGwWtp	194	0	MGD	DQGwWtp	194	0	MGD	DQGwWtp	194	0	MGD	DQGwWtp	194	0	MGD	DQGwWtp	194	0	MGD	DQGwWtp	194	0	MGD	DQGwWtp	194	0	MGD	DQGwWtp	194	0	MGD	DQGwWtp	194
DQGwWtp	195	0	MGD	DQGwWtp	195	0	MGD	DQGwWtp	195	0	MGD	DQGwWtp	195	0	MGD	DQGwWtp	195	0	MGD	DQGwWtp	195	0	MGD	DQGwWtp	195	0	MGD	DQGwWtp	195	0	MGD	DQGwWtp	195	0	MGD	DQGwWtp	195	0	MGD	DQGwWtp	195	0	MGD	DQGwWtp	195	0	MGD	DQGwWtp	195
DQGwWtp	196	0	MGD	DQGwWtp	196	0	MGD	DQGwWtp	196	0	MGD	DQGwWtp	196	0	MGD	DQGwWtp	196	0	MGD	DQGwWtp	196	0	MGD	DQGwWtp	196	0	MGD	DQGwWtp	196	0	MGD	DQGwWtp	196	0	MGD	DQGwWtp	196	0	MGD	DQGwWtp	196	0	MGD	DQGwWtp	196	0	MGD	DQGwWtp	196
DQGwWtp	197	0	MGD	DQGwWtp	197	0	MGD	DQGwWtp	197	0	MGD	DQGwWtp	197	0	MGD	DQGwWtp	197	0	MGD	DQGwWtp	197	0	MGD	DQGwWtp	197	0	MGD	DQGwWtp	197	0	MGD	DQGwWtp	197	0	MGD	DQGwWtp	197	0	MGD	DQGwWtp	197	0	MGD	DQGwWtp	197	0	MGD	DQGwWtp	197
DQGwWtp	198	0	MGD	DQGwWtp	198	0	MGD	DQGwWtp	198	0	MGD	DQGwWtp	198	0	MGD	DQGwWtp	198	0	MGD	DQGwWtp	198	0	MGD	DQGwWtp	198	0	MGD	DQGwWtp	198	0	MGD	DQGwWtp	198	0	MGD	DQGwWtp	198	0	MGD	DQGwWtp	198	0	MGD	DQGwWtp	198	0	MGD	DQGwWtp	198
DQGwWtp	199	0	MGD	DQGwWtp	199	0	MGD	DQGwWtp	199	0	MGD	DQGwWtp	199	0	MGD	DQGwWtp	199	0	MGD	DQGwWtp	199	0	MGD	DQGwWtp	199	0	MGD	DQGwWtp	199	0	MGD	DQGwWtp	199	0	MGD	DQGwWtp	199	0	MGD	DQGwWtp	199	0	MGD	DQGwWtp	199	0	MGD	DQGwWtp	199
DQGwWtp	200	0	MGD	DQGwWtp	200	0	MGD	DQGwWtp	200	0	MGD	DQGwWtp	200	0	MGD	DQGwWtp	200	0	MGD	DQGwWtp	200	0	MGD	DQGwWtp	200	0	MGD	DQGwWtp	200	0	MGD	DQGwWtp	200	0	MGD	DQGwWtp	200	0	MGD	DQGwWtp	200	0	MGD	DQGwWtp	200	0	MGD	DQGwWtp	200
DQGwWtp	201	0	MGD	DQGwWtp	201	0	MGD	DQGwWtp	201	0	MGD	DQGwWtp	201	0	MGD	DQGwWtp	201	0	MGD	DQGwWtp	201	0	MGD	DQGwWtp	201	0	MGD	DQGwWtp	201	0	MGD	DQGwWtp	201	0	MGD	DQGwWtp	201	0	MGD	DQGwWtp	201	0	MGD	DQGwWtp	201	0	MGD	DQGwWtp	201
DQGwWtp	202	0	MGD	DQGwWtp	202	0	MGD	DQGwWtp	202	0	MGD	DQGwWtp	202	0	MGD	DQGwWtp	202	0	MGD	DQGwWtp	202	0	MGD	DQGwWtp	202	0	MGD	DQGwWtp	202	0	MGD	DQGwWtp	202	0	MGD	DQGwWtp	202	0	MGD	DQGwWtp	202	0	MGD	DQGwWtp	202	0	MGD	DQGwWtp	202
DQGwWtp	203	0	MGD	DQGwWtp	203	0	MGD	DQGwWtp	203	0	MGD	DQGwWtp	203	0	MGD	DQGwWtp	203	0	MGD	DQGwWtp	203	0	MGD	DQGwWtp	203	0	MGD	DQGwWtp	203	0	MGD	DQGwWtp	203	0	MGD	DQGwWtp	203	0	MGD	DQGwWtp	203	0	MGD	DQGwWtp	203	0	MGD	DQGwWtp	203
DQGwWtp	204	0	MGD	DQGwWtp	204	0	MGD	DQGwWtp	204	0	MGD	DQGwWtp	204	0	MGD	DQGwWtp	204	0	MGD	DQGwWtp	204	0	MGD	DQGwWtp	204	0	MGD	DQGwWtp	204	0	MGD	DQGwWtp	204	0	MGD	DQGwWtp	204	0	MGD	DQGwWtp	204	0	MGD	DQGwWtp	204	0	MGD	DQGwWtp	204
DQGwWtp	205	0	MGD	DQGwWtp	205	0	MGD	DQGwWtp	205	0	MGD	DQGwWtp	205	0	MGD	DQGwWtp	205	0	MGD	DQGwWtp	205	0	MGD	DQGwWtp	205	0	MGD	DQGwWtp	205	0	MGD	DQGwWtp	205	0	MGD	DQGwWtp	205	0	MGD	DQGwWtp	205	0	MGD	DQGwWtp	205	0	MGD	DQGwWtp	205
DQGwWtp	206	0	MGD	DQGwWtp	206	0	MGD	DQGwWtp	206	0	MGD	DQGwWtp	206	0	MGD	DQGwWtp	206	0	MGD	DQGwWtp	206	0	MGD	DQGwWtp	206	0	MGD	DQGwWtp	206	0	MGD	DQGwWtp	206	0	MGD	DQGwWtp	206	0	MGD	DQGwWtp	206	0	MGD	DQGwWtp	206	0	MGD	DQGwWtp	206
DQGwWtp	207	0	MGD	DQGwWtp	207	0	MGD	DQGwWtp	207	0	MGD	DQGwWtp	207	0	MGD	DQGwWtp	207	0	MGD	DQGwWtp	207	0	MGD	DQGwWtp	207	0	MGD	DQGwWtp	207	0	MGD	DQGwWtp	207	0	MGD	DQGwWtp	207	0	MGD	DQGwWtp	207	0	MGD	DQGwWtp	207	0	MGD	DQGwWtp	207
DQGwWtp	208	0	MGD	DQGwWtp	208	0	MGD	DQGwWtp	208	0	MGD	DQGwWtp	208	0	MGD	DQGwWtp	208	0	MGD	DQGwWtp	208	0	MGD	DQGwWtp	208	0	MGD	DQGwWtp	208	0	MGD	DQGwWtp	208	0	MGD	DQGwWtp	208	0	MGD	DQGwWtp	208	0	MGD	DQGwWtp	208	0	MGD	DQGwWtp	208
DQGwWtp	209	0	MGD	DQGwWtp	209	0	MGD	DQGwWtp	209	0	MGD	DQGwWtp	209	0	MGD	DQGwWtp	209	0	MGD	DQGwWtp	209	0	MGD	DQGwWtp	209	0	MGD	DQGwWtp	209	0	MGD	DQGwWtp	209	0	MGD	DQGwWtp	209	0	MGD	DQGwWtp	209	0	MGD	DQGwWtp	209	0	MGD	DQGwWtp	209
DQGwWtp	210	0	MGD	DQGwWtp	210	0	MGD	DQGwWtp	210	0	MGD	DQGwWtp	210	0	MGD	DQGwWtp	210	0	MGD	DQGwWtp	210	0	MGD	DQGwWtp	210	0	MGD	DQGwWtp	210	0	MGD	DQGwWtp	210	0	MGD	DQGwWtp	210	0	MGD	DQGwWtp	210	0	MGD	DQGwWtp	210	0	MGD	DQGwWtp	210
DQGwWtp	211	0	MGD	DQGwWtp	211	0	MGD	DQGwWtp	211	0	MGD	DQGwWtp	211	0	MGD	DQGwWtp	211	0	MGD	DQGwWtp	211	0	MGD	DQGwWtp	211	0	MGD	DQGwWtp	211	0	MGD	DQGwWtp	211	0	MGD	DQGwWtp	211	0	MGD	DQGwWtp	211	0	MGD	DQGwWtp	211	0	MGD	DQGwWtp	211
DQGwWtp	212	0	MGD	DQGwWtp	212	0	MGD	DQGwWtp	212	0	MGD	DQGwWtp	212	0	MGD	DQGwWtp	212	0	MGD	DQGwWtp	212	0	MGD	DQGwWtp	212	0	MGD	DQGwWtp	212	0	MGD	DQGwWtp	212	0	MGD	DQGwWtp	212	0	MGD	DQGwWtp	212	0	MGD	DQGwWtp	212	0	MGD	DQGwWtp	212
DQGwWtp	213	0	MGD	DQGwWtp	213	0	MGD	DQGwWtp	213	0	MGD	DQGwWtp	213	0	MGD	DQGwWtp	213	0	MGD	DQGwWtp	213	0	MGD	DQGwWtp	213	0	MGD	DQGwWtp	213	0	MGD	DQGwWtp	213	0	MGD	DQGwWtp	213	0	MGD	DQGwWtp	213	0	MGD	DQGwWtp	213	0	MGD	DQGwWtp	213
DQGwWtp	214	0	MGD	DQGwWtp	214	0	MGD	DQGwWtp	214	0	MGD	DQGwWtp	214	0	MGD	DQGwWtp	214	0	MGD	DQGwWtp	214	0	MGD	DQGwWtp	214	0	MGD	DQGwWtp	214	0	MGD	DQGwWtp	214	0	MGD	DQGwWtp	214	0	MGD	DQGwWtp	214	0	MGD	DQGwWtp	214	0	MGD	DQGwWtp	214
DQGwWtp	215	0	MGD	DQGwWtp	215	0	MGD	DQGwWtp	215	0	MGD	DQGwWtp	215	0	MGD	DQGwWtp	215	0	MGD	DQGwWtp	215	0	MGD	DQGwWtp	215	0	MGD	DQGwWtp	215	0	MGD	DQGwWtp	215	0	MGD	DQGwWtp	215	0	MGD	DQGwWtp	215	0	MGD	DQGwWtp	215	0	MGD	DQGwWtp	215
DQGwWtp	216	0	MGD	DQGwWtp	216	0	MGD	DQGwWtp	216	0	MGD	DQGwWtp	216	0	MGD	DQGwWtp	216	0	MGD	DQGwWtp	216	0	MGD	DQGwWtp	216	0	MGD	DQGwWtp	216	0	MGD	DQGwWtp	216	0	MGD	DQGwWtp	216	0	MGD	DQGwWtp	216	0	MGD	DQGwWtp	216	0	MGD	DQGwWtp	216
DQGwWtp	217	0	MGD	DQGwWtp	217	0	MGD	DQGwWtp	217	0	MGD	DQGwWtp	217	0	MGD	DQGwWtp	217	0	MGD	DQGwWtp	217	0	MGD	DQGwWtp	217	0	MGD	DQGwWtp	217	0	MGD	DQGwWtp	217	0	MGD	DQGwWtp	217	0	MGD	DQGwWtp	217	0	MGD	DQGwWtp	217	0	MGD	DQGwWtp	217
DQGwWtp	218	0	MGD	DQGwWtp	218	0	MGD	DQGwWtp	218	0	MGD	DQGwWtp	218	0	MGD	DQGwWtp	218	0	MGD	DQGwWtp	218	0	MGD	DQGwWtp	218	0	MGD	DQGwWtp	218	0	MGD	DQGwWtp	218	0	MGD	DQGwWtp	218	0	MGD	DQGwWtp	218	0	MGD	DQGwWtp	218	0	MGD	DQGwWtp	218
DQGwWtp	219	0	MGD	DQGwWtp	219	0	MGD	DQGwWtp	219	0	MGD	DQGwWtp	219	0	MGD	DQGwWtp	219	0	MGD	DQGwWtp	219	0	MGD	DQGwWtp	219	0	MGD	DQGwWtp	219	0	MGD	DQGwWtp	219	0	MGD	DQGwWtp	219	0	MGD	DQGwWtp	219	0	MGD	DQGwWtp	219	0	MGD	DQGwWtp	219
DQGwWtp	220	0	MGD	DQGwWtp	220	0	MGD	DQGwWtp	220	0	MGD	DQGwWtp	220	0	MGD	DQGwWtp	220	0	MGD	DQGwWtp	220	0	MGD	DQGwWtp	220	0	MGD	DQGwWtp	220	0	MGD	DQGwWtp	220	0	MGD	DQGwWtp	220	0	MGD	DQGwWtp	220	0	MGD	DQGwWtp	220	0	MGD	DQGwWtp	220
DQGwWtp	221	0	MGD	DQGwWtp	221	0	MGD	DQGwWtp	221	0	MGD	DQGwWtp	221	0	MGD	DQGwWtp	221	0	MGD	DQGwWtp	221	0	MGD	DQGwWtp	221	0	MGD	DQGwWtp	221	0	MGD	DQGwWtp	221	0	MGD	DQGwWtp	221	0	MGD	DQGwWtp	221	0	MGD	DQGwWtp	221	0	MGD	DQGwWtp	221
DQGwWtp	222	0	MGD	DQGwWtp	222	0	MGD	DQGwWtp	222	0	MGD	DQGwWtp	222	0	MGD	DQGwWtp	222	0	MGD	DQGwWtp	222	0	MGD	DQGwWtp	222	0	MGD	DQGwWtp	222	0	MGD	DQGwWtp	222	0	MGD	DQGwWtp	222	0	MGD	DQGwWtp	222	0	MGD	DQGwWtp	222	0	MGD	DQGwWtp	222
DQGwWtp	223	0	MGD	DQGwWtp	223	0	MGD	DQGwWtp	223	0	MGD	DQGwWtp	223	0	MGD	DQGwWtp	223	0	MGD	DQGwWtp	223	0	MGD	DQGwWtp	223	0	MGD	DQGwWtp	223	0	MGD	DQGwWtp	223	0	MGD	DQGwWtp	223	0	MGD	DQGwWtp	223	0	MGD	DQGwWtp	223	0	MGD	DQGwWtp	223
DQGwWtp	224	0	MGD	DQGwWtp	224	0	MGD	DQGwWtp	224	0	MGD	DQGwWtp	224	0	MGD	DQGwWtp	224	0	MGD	DQGwWtp	224	0	MGD	DQGwWtp	224	0	MGD	DQGwWtp	224	0	MGD	DQGwWtp	224	0	MGD	DQGwWtp	224	0	MGD	DQGwWtp	224	0	MGD	DQGwWtp	224	0	MGD	DQGwWtp	224
DQGwWtp	225	0	MGD	DQGwWtp	225	0	MGD	DQGwWtp	225	0	MGD	DQGwWtp	225	0	MGD	DQGwWtp	225	0	MGD	DQGwWtp	225	0	MGD	DQGwWtp	225	0	MGD	DQGwWtp	225	0	MGD	DQGwWtp	225	0	MGD	DQGwWtp	225	0	MGD	DQGwWtp	225	0	MGD	DQGwWtp	225	0	MGD	DQGwWtp	225
DQGwWtp	226	0	MGD	DQGwWtp	226	0	MGD	DQGwWtp	226	0	MGD	DQGwWtp	226	0	MGD	DQGwWtp	226	0	MGD	DQGwWtp	226	0	MGD	DQGwWtp	226	0	MGD	DQGwWtp	226	0	MGD	DQGwWtp	226	0	MGD	DQGwWtp	226	0	MGD	DQGwWtp	226	0	MGD	DQGwWtp	226	0	MGD	DQGwWtp	226
DQGwWtp	227	0	MGD	DQGwWtp	227	0	MGD	DQGwWtp	227	0	MGD	DQGwWtp	227	0	MGD	DQGwWtp	227	0	MGD	DQGwWtp	227	0	MGD	DQGwWtp	227	0	MGD	DQGwWtp	227	0	MGD	DQGwWtp	227	0	MGD	DQGwWtp	227	0	MGD	DQGwWtp	227	0	MGD	DQGwWtp	227	0	MGD	DQGwWtp	227
DQGwWtp	228	0	MGD	DQGwWtp	228	0	MGD	DQGwWtp	228	0	MGD	DQGwWtp	228	0	MGD	DQGwWtp	228	0	MGD	DQGwWtp	228	0	MGD	DQGwWtp	228	0	MGD	DQGwWtp	228	0	MGD	DQGwWtp	228	0	MGD	DQGwWtp	228	0	MGD	DQGwWtp	228	0	MGD	DQGwWtp	228	0	MGD	DQGwWtp	228
DQGwWtp	229	0	MGD	DQGwWtp	229	0	MGD	DQGwWtp	229	0	MGD	DQGwWtp	229	0	MGD	DQGwWtp	229	0	MGD	DQGwWtp	229	0	MGD	DQGwWtp	229	0	MGD	DQGwWtp	229	0	MGD	DQGwWtp	229	0	MGD	DQGwWtp	229	0	MGD	DQGwWtp	229	0	MGD	DQGwWtp	229	0	MGD	DQGwWtp	229
DQGwWtp	230	0	MGD	DQGwWtp	230	0	MGD	DQGwWtp	230	0	MGD	DQGwWtp	230	0	MGD	DQGwWtp	230	0	MGD	DQGwWtp	230	0	MGD	DQGwWtp	230	0	MGD	DQGwWtp	230	0	MGD	DQGwWtp	230	0	MGD	DQGwWtp	230	0	MGD	DQGwWtp	230	0	MGD	DQGwWtp	230	0	MGD	DQGwWtp	230
DQGwWtp	231	0	MGD	DQGwWtp	231	0	MGD	DQGwWtp	231	0	MGD	DQGwWtp	231	0	MGD	DQGwWtp	231	0	MGD	DQGwWtp	231	0	MGD	DQGwWtp	231	0	MGD	DQGwWtp	231	0	MGD	DQGwWtp	231	0	MGD	DQGwWtp	231	0	MGD	DQGwWtp	231	0	MGD	DQGwWtp	231	0	MGD	DQGwWtp	231
DQGwWtp	232	0	MGD	DQGwWtp	232	0	MGD	DQGwWtp	232	0	MGD	DQGwWtp	232	0	MGD	DQGwWtp	232	0	MGD	DQGwWtp	232	0	MGD	DQGwWtp	232	0	MGD	DQGwWtp	232	0	MGD	DQGwWtp	232	0	MGD	DQGwWtp	232	0	MGD	DQGwWtp	232	0	MGD	DQGwWtp	232	0	MGD	DQGwWtp	232
DQGwWtp	233	0	MGD	DQGwWtp	233	0	MGD	DQGwWtp	233	0	MGD	DQGwWtp	233	0	MGD	DQGwWtp	233	0	MGD	DQGwWtp	233	0	MGD	DQGwWtp	233	0	MGD	DQGwWtp	233	0	MGD	DQGwWtp	233	0	MGD	DQGwWtp	233	0	MGD	DQGwWtp	233	0	MGD	DQGwWtp	233	0	MGD	DQGwWtp	233
DQGwWtp	234	0	MGD	DQGwWtp	234	0	MGD	DQGwWtp	234	0	MGD	DQGwWtp	234	0	MGD	DQGwWtp	234	0	MGD	DQGwWtp	234	0	MGD	DQGwWtp	234	0	MGD	DQGwWtp	234	0	MGD	DQGwWtp	234	0	MGD	DQGwWtp	234	0	MGD	DQGwWtp	234	0	MGD	DQGwWtp	234	0	MGD	DQGwWtp	234
DQGwWtp	235	0	MGD	DQGwWtp	235	0	MGD	DQGwWtp	235	0	MGD	DQGwWtp	235	0	MGD	DQGwWtp	235	0	MGD	DQGwWtp	235	0	MGD	DQGwWtp	235	0	MGD	DQGwWtp	235	0	MGD	DQGwWtp	235	0	MGD	DQGwWtp	235	0	MGD	DQGwWtp	235	0	MGD	DQGwWtp	235	0	MGD	DQGwWtp	235
DQGwWtp	236	0	MGD	DQGwWtp	236	0	MGD	DQGwWtp	236	0	MGD	DQGwWtp	236	0	MGD	DQGwWtp	236	0	MGD	DQGwWtp	236	0	MGD	DQGwWtp	236	0	MGD	DQGwWtp	236	0	MGD	DQGwWtp	236	0	MGD	DQGwWtp	236	0	MGD	DQGwWtp	236	0	MGD	DQGwWtp	236	0	MGD	DQGwWtp	236
DQGwWtp	237	0	MGD	DQGwWtp	237	0	MGD	DQGwWtp	237	0	MGD	DQGwWtp	237	0	MGD	DQGwWtp	237	0	MGD	DQGwWtp	237	0	MGD	DQGwWtp	237	0	MGD	DQGwWtp	237	0	MGD	DQGwWtp	237	0	MGD	DQGwWtp	237	0	MGD	DQGwWtp	237	0	MGD	DQGwWtp	237	0	MGD	DQGwWtp	237
DQGwWtp	238	0	MGD	DQGwWtp	238	0	MGD	DQGwWtp	238	0	MGD	DQGwWtp	238	0	MGD	DQGwWtp	238	0	MGD	DQGwWtp	238	0	MGD	DQGwWtp	238	0	MGD	DQGwWtp	238	0	MGD	DQGwWtp	238	0	MGD	DQGwWtp	238	0	MGD	DQGwWtp	238	0	MGD	DQGwWtp	238	0	MGD	DQGwWtp	238
DQGwWtp	239	0	MGD	DQGwWtp	239	0	MGD	DQGwWtp	239	0	MGD	DQGwWtp	239	0	MGD	DQGwWtp	239	0	MGD	DQGwWtp	239	0	MGD	DQGwWtp	239	0	MGD	DQGwWtp	239	0	MGD	DQGwWtp	239	0	MGD	DQGwWtp	239	0	MGD	DQGwWtp	239	0	MGD	DQGwWtp	239	0	MGD	DQGwWtp	239
DQGwWtp	240	0	MGD	DQGwWtp	240	0	MGD	DQGwWtp	240	0	MGD	DQGwWtp	240	0	MGD	DQGwWtp	240	0	MGD	DQGwWtp	240	0	MGD	DQGwWtp	240	0	MGD	DQGwWtp	240	0	MGD	DQGwWtp	240	0	MGD	DQGwWtp	240	0	MGD	DQGwWtp	240	0	MGD	DQGwWtp	240	0	MGD	DQGwWtp	240
DQGwWtp	241	0	MGD	DQGwWtp	241	0	MGD	DQGwWtp	241	0	MGD	DQGwWtp	241	0	MGD	DQGwWtp	241	0	MGD	DQGwWtp	241	0	MGD	DQGwWtp	241	0	MGD	DQGwWtp	241	0	MGD	DQGwWtp	241	0	MGD	DQGwWtp	241	0	MGD	DQGwWtp	241	0	MGD	DQGwWtp	241	0	MGD	DQGwWtp	241
DQGwWtp	242	0	MGD	DQGwWtp	242	0	MGD	DQGwWtp	242	0	MGD	DQGwWtp	242	0	MGD	DQGwWtp	242	0	MGD	DQGwWtp	242	0	MGD	DQGwWtp	242	0	MGD	DQGwWtp	242	0	MGD	DQGwWtp	242	0	MGD	DQGwWtp	242	0	MGD	DQGwWtp	242	0	MGD	DQGwWtp	242	0	MGD	DQGwWtp	242
DQGwWtp	243	0	MGD	DQGwWtp	243	0	MGD	DQGwWtp	243	0	MGD	DQGwWtp	243	0	MGD	DQGwWtp	243	0	MGD	DQGwWtp	243	0	MGD	DQGwWtp	243	0	MGD	DQGwWtp	243	0	MGD	DQGwWtp	243	0	MGD	DQGwWtp	243	0	MGD	DQGwWtp	243	0	MGD	DQGwWtp	243	0	MGD	DQGwWtp	243
DQGwWtp	244	0	MGD	DQGwWtp	244	0	MGD	DQGwWtp	244	0	MGD	DQGwWtp	244	0	MGD	DQGwWtp	244	0	MGD	DQGwWtp	244	0	MGD	DQGwWtp	244	0	MGD	DQGwWtp	244	0	MGD	DQGwWtp	244	0	MGD	DQGwWtp	244	0	MGD	DQGwWtp	244	0	MGD	DQGwWtp	244	0	MGD	DQGwWtp	244
DQGwWtp	245	0	MGD	DQGwWtp	245	0	MGD	DQGwWtp	245	0	MGD	DQGwWtp	245	0	MGD	DQGwWtp	245	0	MGD	DQGwWtp	245	0	MGD	DQGwWtp	245	0	MGD	DQGwWtp	245	0	MGD	DQGwWtp	245	0	MGD	DQGwWtp	245	0	MGD	DQGwWtp	245	0	MGD	DQGwWtp	245	0	MGD	DQGwWtp	245
DQGwWtp	246	0	MGD	DQGwWtp	246	0	MGD	DQGwWtp	246	0	MGD	DQGwWtp	246	0	MGD	DQGwWtp	246	0	MGD	DQGwWtp	246	0	MGD	DQGwWtp	246	0	MGD	DQGwWtp	246	0	MGD	DQGwWtp	246	0	MGD	DQGwWtp	246	0	MGD	DQGwWtp	246	0	MGD	DQGwWtp	246	0	MGD	DQGwWtp	246
DQGwWtp	247	0	MGD	DQGwWtp	247	0	MGD	DQGwWtp	247	0	MGD	DQGwWtp	247	0	MGD	DQGwWtp	247	0	MGD	DQGwWtp	247	0	MGD	DQGwWtp	247	0	MGD	DQGwWtp	247	0	MGD	DQGwWtp	247	0	MGD	DQGwWtp	247	0	MGD	DQGwWtp	247	0	MGD	DQGwWtp	247	0	MGD	DQGwWtp	247
DQGwWtp	248	0	MGD	DQGwWtp	248	0	MGD	DQGwWtp	248	0	MGD	DQGwWtp	248	0	MGD	DQGwWtp	248	0	MGD	DQGwWtp	248	0	MGD	DQGwWtp	248	0	MGD	DQGwWtp	248	0	MGD	DQGwWtp	248	0	MGD	DQGwWtp	248	0	MGD	DQGwWtp	248	0	MGD	DQGwWtp	248	0	MGD	DQGwWtp	248
DQGwWtp	249	0	MGD	DQGwWtp	249	0	MGD	DQGwWtp	249	0	MGD	DQGwWtp	249	0	MGD	DQGwWtp	249	0	MGD	DQGwWtp	249	0	MGD	DQGwWtp	249	0	MGD	DQGwWtp	249	0	MGD	DQGwWtp	249	0	MGD	DQGwWtp	249	0	MGD	DQGwWtp	249	0	MGD	DQGwWtp	249	0	MGD	DQGwWtp	249
DQGwWtp	250	0	MGD	DQGwWtp	250	0	MGD	DQGwWtp	250	0	MGD	DQGwWtp	250	0	MGD	DQGwWtp	250	0	MGD	DQGwWtp	250	0	MGD	DQGwWtp	250	0	MGD	DQGwWtp	250	0	MGD	DQGwWtp	250	0	MGD	DQGwWtp	250	0	MGD	DQGwWtp	250	0	MGD	DQGwWtp	250	0	MGD	DQGwWtp	250
DQGwWtp	251	0	MGD	DQGwWtp	251	0	MGD	DQGwWtp	251	0	MGD	DQGwWtp	251	0	MGD	DQGwWtp	251	0	MGD	DQGwWtp	251	0	MGD	DQGwWtp	251	0	MGD	DQGwWtp	251	0	MGD	DQGwWtp	251	0	MGD	DQGwWtp	251	0	MGD	DQGwWtp	251	0	MGD	DQGwWtp	251	0	MGD	DQGwWtp	251
DQGwWtp	252	0	MGD	DQGwWtp	252	0	MGD	DQGwWtp	252	0	MGD	DQGwWtp	252	0	MGD	DQGwWtp	252	0	MGD	DQGwWtp	252	0	MGD	DQGwWtp	252	0	MGD	DQGwWtp	252	0	MGD	DQGwWtp	252	0	MGD	DQGwWtp	252	0	MGD	DQGwWtp	252	0	MGD	DQGwWtp	252	0	MGD	DQGwWtp	252
DQGwWtp	253	0	MGD	DQGwWtp	253	0	MGD	DQGwWtp	253	0	MGD	DQGwWtp	253	0	MGD	DQGwWtp	253	0	MGD	DQGwWtp	253	0	MGD	DQGwWtp	253	0	MGD	DQGwWtp	253	0	MGD	DQGwWtp	253	0	MGD	DQGwWtp	253	0	MGD	DQGwWtp	253	0	MGD	DQGwWtp	253	0	MGD	DQGwWtp	253
DQGwWtp	254	0	MGD	DQGwWtp	254	0	MGD	DQGwWtp	254	0	MGD	DQGwWtp	254	0	MGD	DQGwWtp	254	0	MGD	DQGwWtp	254	0	MGD	DQGwWtp	254	0	MGD	DQGwWtp	254	0	MGD	DQGwWtp	254	0	MGD	DQGwWtp	254	0	MGD	DQGwWtp	254	0	MGD	DQGwWtp	254	0	MGD	DQGwWtp	254
DQGwWtp	255	0	MGD	DQGwWtp	255	0	MGD	DQGwWtp	255	0	MGD	DQGwWtp	255	0	MGD	DQGwWtp	255	0	MGD	DQGwWtp	255	0	MGD	DQGwWtp	255	0	MGD	DQGwWtp	255	0	MGD	DQGwWtp	255	0	MGD	DQGwWtp	255	0	MGD	DQGwWtp	255	0	MGD	DQGwWtp	255	0	MGD	DQGwWtp	255
DQGwWtp	256	0	MGD	DQGwWtp	256	0	MGD	DQGwWtp	256	0	MGD	DQGwWtp	256	0	MGD	DQGwWtp	256	0	MGD	DQGwWtp	256	0	MGD	DQGwWtp	256	0	MGD	DQGwWtp	256	0	MGD	DQGwWtp	256	0	MGD	DQGwWtp	256	0	MGD	DQGwWtp	256	0	MGD	DQGwWtp	256	0	MGD	DQGwWtp	256
DQGwWtp	257	0	MGD	DQGwWtp	257	0	MGD	DQGwWtp	257	0	MGD	DQGwWtp	257	0	MGD	DQGwWtp	257	0	MGD	DQGwWtp	257	0	MGD	DQGwWtp	257	0	MGD	DQGwWtp	257	0	MGD	DQGwWtp	257	0	MGD	DQGwWtp	257	0	MGD	DQGwWtp	257	0	MGD	DQGwWtp	257	0	MGD	DQGwWtp	257
DQGwWtp	258	0	MGD	DQGwWtp	258	0	MGD	DQGwWtp	258	0	MGD	DQGwWtp	258	0	MGD	DQGwWtp	258	0	MGD	DQGwWtp	258	0	MGD	DQGwWtp	258	0	MGD	DQGwWtp	258	0	MGD	DQGwWtp	258	0	MGD	DQGwWtp	258	0	MGD	DQGwWtp	258	0	MGD	DQGwWtp	258	0	MGD	DQGwWtp	258
DQGwWtp	259	0	MGD	DQGwWtp	259	0	MGD	DQGwWtp	259	0	MGD	DQGwWtp	259	0	MGD	DQGwWtp	259	0	MGD	DQGwWtp	259	0	MGD	DQGwWtp	259	0	MGD	DQGwWtp	259	0	MGD	DQGwWtp	259	0	MGD	DQGwWtp	259	0	MGD	DQGwWtp	259	0	MGD	DQGwWtp	259	0	MGD	DQGwWtp	259
DQGwWtp	260	0	MGD	DQGwWtp	260	0	MGD	DQGwWtp	260	0	MGD	DQGwWtp	260	0	MGD	DQGwWtp	260	0	MGD	DQGwWtp	260	0	MGD	DQGwWtp	260	0	MGD	DQGwWtp	260	0	MGD	DQGwWtp	260	0	MGD	DQGwWtp	260	0	MGD	DQGwWtp	260	0	MGD	DQGwWtp	260	0	MGD	DQGwWtp	260
DQGwWtp	261	0	MGD	DQGwWtp	261	0	MGD	DQGwWtp	261	0	MGD	DQGwWtp	261	0	MGD	DQGwWtp	261	0	MGD	DQGwWtp	261	0	MGD	DQGwWtp	261	0	MGD	DQGwWtp	261	0	MGD	DQGwWtp	261	0	MGD	DQGwWtp	261	0	MGD	DQGwWtp	261	0	MGD	DQGwWtp	261	0	MGD	DQGwWtp	261
DQGwWtp	262	0	MGD	DQGwWtp	262	0	MGD	DQGwWtp	262	0	MGD	DQGwWtp	262	0	MGD	DQGwWtp	262	0	MGD	DQGwWtp	262	0	MGD	DQGwWtp	262	0	MGD	DQGwWtp	262	0	MGD	DQGwWtp	262	0	MGD	DQGwWtp	262	0	MGD	DQGwWtp	262	0	MGD	DQGwWtp	262	0	MGD	DQGwWtp	262
DQGwWtp	263	0	MGD	DQGwWtp	263	0	MGD	DQGwWtp	263	0	MGD	DQGwWtp	263	0	MGD	DQGwWtp	263	0	MGD	DQGwWtp	263	0	MGD	DQGwWtp	263	0	MGD	DQGwWtp	263	0	MGD	DQGwWtp	263	0	MGD	DQGwWtp	263	0	MGD	DQGwWtp	263	0	MGD	DQGwWtp	263	0	MGD	DQGwWtp	263
DQGwWtp	264	0	MGD	DQGwWtp	264	0	MGD	DQGwWtp	264	0	MGD	DQGwWtp	264	0	MGD	DQGwWtp	264	0	MGD	DQGwWtp	264	0	MGD	DQGwWtp	264	0	MGD	DQGwWtp	264	0	MGD	DQGwWtp	264	0	MGD	DQGwWtp	264	0	MGD	DQGwWtp	264	0	MGD	DQGwWtp	264	0	MGD	DQGwWtp	264
DQGwWtp	265	0	MGD	DQGwWtp	265	0	MGD	DQGwWtp	265	0	MGD	DQGwWtp	265	0	MGD	DQGwWtp	265	0	MGD	DQGwWtp	265	0	MGD	DQGwWtp	265	0	MGD	DQGwWtp	265	0	MGD	DQGwWtp	265	0	MGD	DQGwWtp	265	0	MGD	DQGwWtp	265	0	MGD	DQGwWtp	265	0	MGD	DQGwWtp	265
DQGwWtp	266	0	MGD	DQGwWtp	266	0	MGD	DQGwWtp	266	0	MGD	DQGwWtp	266	0	MGD	DQGwWtp	266	0	MGD	DQGwWtp	266	0	MGD	DQGwWtp	266	0	MGD	DQGwWtp	266	0	MGD	DQGwWtp	266	0	MGD	DQGwWtp	266	0	MGD	DQGwWtp	266	0	MGD	DQGwWtp	266	0	MGD	DQGwWtp	266
DQGwWtp	267	0	MGD	DQGwWtp	267	0	MGD	DQGwWtp	267	0	MGD	DQGwWtp	267	0	MGD	DQGwWtp	267	0	MGD	DQGwWtp	267	0	MGD	DQGwWtp	267	0	MGD	DQGwWtp	267	0	MGD	DQGwWtp	267	0	MGD	DQGwWtp	267	0	MGD	DQGwWtp	267	0	MGD	DQGwWtp	267	0	MGD	DQGwWtp	267
DQGwWtp	268	0	MGD	DQGwWtp	268	0	MGD	DQGwWtp	268	0	MGD	DQGwWtp	268	0	MGD	DQGwWtp	268	0	MGD	DQGwWtp	268	0	MGD	DQGwWtp	268	0	MGD	DQGwWtp	268	0	MGD	DQGwWtp	268	0	MGD	DQGwWtp	268	0	MGD	DQGwWtp	268	0	MGD	DQGwWtp	268	0	MGD	DQGwWtp	268
DQGwWtp	269	0	MGD	DQGwWtp	269	0	MGD	DQGwWtp	269	0	MGD	DQGwWtp	269	0	MGD	DQGwWtp	269	0	MGD	DQGwWtp	269	0	MGD	DQGwWtp	269	0	MGD	DQGwWtp	269	0	MGD	DQGwWtp	269	0	MGD	DQGwWtp	269	0	MGD	DQGwWtp	269	0	MGD	DQGwWtp	269	0	MGD	DQGwWtp	269
DQGwWtp	270	0	MGD	DQGwWtp	270	0	MGD	DQGwWtp	270	0	MGD	DQGwWtp	270	0	MGD	DQGwWtp	270	0	MGD	DQGwWtp	270	0	MGD	DQGwWtp	270	0	MGD	DQGwWtp	270	0	MGD	DQGwWtp	270	0	MGD	DQGwWtp	270	0	MGD	DQGwWtp	270	0	MGD	DQGwWtp	270	0	MGD	DQGwWtp	270
DQGwWtp	271	0	MGD	DQGwWtp	271	0	MGD	DQGwWtp	271	0	MGD	DQGwWtp	271	0	MGD	DQGwWtp	271	0	MGD	DQGwWtp	271	0	MGD	DQGwWtp	271	0	MGD	DQGwWtp	271	0	MGD	DQGwWtp	271	0	MGD	DQGwWtp	271	0	MGD	DQGwWtp	271	0	MGD	DQGwWtp	271	0	MGD	DQGwWtp	271
DQGwWtp	272	0	MGD	DQGwWtp	272	0	MGD	DQGwWtp	272	0	MGD	DQGwWtp	272	0	MGD	DQGwWtp	272	0	MGD	DQGwWtp	272	0	MGD	DQGwWtp	272	0	MGD	DQGwWtp	272	0	MGD	DQGwWtp	272	0	MGD	DQGwWtp	272	0	MGD	DQGwWtp	272	0	MGD	DQGwWtp	272	0	MGD	DQGwWtp	272
DQGwWtp	273	0	MGD	DQGwWtp	273	0	MGD	DQGwWtp	273	0	MGD	DQGwWtp	273	0	MGD	DQGwWtp	273	0	MGD	DQGwWtp	273	0	MGD	DQGwWtp	273	0	MGD	DQGwWtp	273	0	MGD	DQGwWtp	273	0	MGD	DQGwWtp	273	0	MGD	DQGwWtp	273	0	MGD	DQGwWtp	273	0	MGD	DQGwWtp	273
DQGwWtp	274	0	MGD	DQGwWtp	274	0	MGD	DQGwWtp	274	0	MGD	DQGwWtp	274	0	MGD	DQGwWtp	274	0	MGD	DQGwWtp	274	0	MGD	DQGwWtp	274	0	MGD	DQGwWtp	274	0	MGD	DQGwWtp	274	0	MGD	DQGwWtp	274	0	MGD	DQGwWtp	274	0	MGD	DQGwWtp	274	0	MGD	DQGwWtp	274
DQGwWtp	275	0	MGD	DQGwWtp	275	0	MGD	DQGwWtp	275	0	MGD	DQGwWtp	275	0	MGD	DQGwWtp	275	0	MGD	DQGwWtp	275	0	MGD	DQGwWtp	275	0	MGD	DQGwWtp	275	0	MGD	DQGwWtp	275	0	MGD	DQGwWtp	275	0	MGD	DQGwWtp	275	0	MGD	DQGwWtp	275	0	MGD	DQGwWtp	275
DQGwWtp	276	0	MGD	DQGwWtp	276	0	MGD	DQGwWtp	276	0	MGD	DQGwWtp	276	0	MGD	DQGwWtp	276	0	MGD	DQGwWtp	276	0	MGD	DQGwWtp	276	0	MGD	DQGwWtp	276	0	MGD	DQGwWtp	276	0	MGD	DQGwWtp	276	0	MGD	DQGwWtp	276	0	MGD	DQGwWtp	276	0	MGD	DQGwWtp	276
DQGwWtp	277	0	MGD	DQGwWtp	277	0	MGD	DQGwWtp	277	0	MGD	DQGwWtp	277	0	MGD	DQGwWtp	277	0	MGD	DQGwWtp	277	0	MGD	DQGwWtp	277	0	MGD	DQGwWtp	277	0	MGD	DQGwWtp	277	0	MGD	DQGwWtp	277	0	MGD	DQGwWtp	277	0	MGD	DQGwWtp	277	0	MGD	DQGwWtp	277
DQGwWtp	278	0	MGD	DQGwWtp	278	0	MGD	DQGwWtp	278	0	MGD	DQGwWtp	278	0	MGD	DQGwWtp	278	0	MGD	DQGwWtp	278	0	MGD	DQGwWtp	278	0	MGD	DQGwWtp	278	0	MGD	DQGwWtp	278	0	MGD	DQGwWtp	278	0	MGD	DQGwWtp	278	0	MGD	DQGwWtp	278	0	MGD	DQGwWtp	278
DQGwWtp	279	0	MGD	DQGwWtp	279	0	MGD	DQGwWtp	279	0	MGD	DQGwWtp	279	0	MGD	DQGwWtp	279	0	MGD	DQGwWtp	279	0	MGD	DQGwWtp	279	0	MGD	DQGwWtp	279	0	MGD	DQGwWtp	279	0	MGD	DQGwWtp	279	0	MGD	DQGwWtp	279	0	MGD	DQGwWtp	279	0	MGD	DQGwWtp	279
DQGwWtp	280	0	MGD	DQGwWtp	280	0	MGD	DQGwWtp	280	0	MGD	DQGwWtp	280	0	MGD	DQGwWtp	280	0	MGD	DQGwWtp	280	0	MGD	DQGwWtp	280	0	MGD	DQGwWtp	280	0	MGD	DQGwWtp	280	0	MGD	DQGwWtp	280	0	MGD	DQGwWtp	280	0	MGD	DQGwWtp	280	0	MGD	DQGwWtp	280
DQGwWtp	281	0	MGD	DQGwWtp	281	0	MGD	DQGwWtp	281	0	MGD	DQGwWtp	281	0	MGD	DQGwWtp	281	0	MGD	DQGwWtp	281	0	MGD	DQGwWtp	281	0	MGD	DQGwWtp	281	0	MGD	DQGwWtp	281	0	MGD	DQGwWtp	281	0	MGD	DQGwWtp	281	0	MGD	DQGwWtp	281	0	MGD	DQGwWtp	281
DQGwWtp	282	0	MGD	DQGwWtp	282	0	MGD	DQGwWtp	282	0	MGD	DQGwWtp	282	0	MGD	DQGwWtp	282	0	MGD	DQGwWtp	282	0	MGD	DQGwWtp	282	0	MGD	DQGwWtp	282	0	MGD	DQGwWtp	282	0	MGD	DQGwWtp	282	0	MGD	DQGwWtp	282	0	MGD	DQGwWtp	282	0	MGD	DQGwWtp	282
DQGwWtp	283	0	MGD	DQGwWtp	283	0	MGD	DQGwWtp	283	0	MGD	DQGwWtp	283	0	MGD	DQGwWtp	283	0	MGD	DQGwWtp	283	0	MGD	DQGwWtp	283	0	MGD	DQGwWtp	283	0	MGD	DQGwWtp	283	0	MGD	DQGwWtp	283	0	MGD	DQGwWtp	283	0	MGD	DQGwWtp	283	0	MGD	DQGwWtp	283
DQGwWtp	284	0	MGD	DQGwWtp	284	0	MGD	DQGwWtp	284	0	MGD	DQGwWtp	284	0	MGD	DQGwWtp	284	0	MGD	DQGwWtp	284	0	MGD	DQGwWtp	284	0	MGD	DQGwWtp	284	0	MGD	DQGwWtp	284	0	MGD	DQGwWtp	284	0	MGD	DQGwWtp	284	0	MGD	DQGwWtp	284	0	MGD	DQGwWtp	284
DQGwWtp	285	0	MGD	DQGwWtp	285	0	MGD	DQGwWtp	285	0	MGD	DQGwWtp	285	0	MGD	DQGwWtp	285	0	MGD	DQGwWtp	285	0	MGD	DQGwWtp	285	0	MGD	DQGwWtp	285	0	MGD	DQGwWtp	285	0	MGD	DQGwWtp	285	0	MGD	DQGwWtp	285	0	MGD	DQGwWtp	285	0	MGD	DQGwWtp	285
DQGwWtp	286	0	MGD	DQGwWtp	286	0	MGD	DQGwWtp	286	0	MGD	DQGwWtp	286	0	MGD	DQGwWtp	286	0	MGD	DQGwWtp	286	0	MGD	DQGwWtp	286	0	MGD	DQGwWtp	286	0	MGD	DQGwWtp	286	0	MGD	DQGwWtp	286	0	MGD	DQGwWtp	286	0	MGD	DQGwWtp	286	0	MGD	DQGwWtp	286
DQGwWtp	287	0	MGD	DQGwWtp	287	0	MGD	DQGwWtp	287	0	MGD	DQGwWtp	287	0	MGD	DQGwWtp	287	0	MGD	DQGwWtp	287	0	MGD	DQGwWtp	287	0	MGD	DQGwWtp	287	0	MGD	DQGwWtp	287	0	MGD	DQGwWtp	287	0	MGD	DQGwWtp	287	0	MGD	DQGwWtp	287	0	MGD	DQGwWtp	287
DQGwWtp	288	0	MGD	DQGwWtp	288	0	MGD	DQGwWtp	288	0	MGD	DQGwWtp	288	0	MGD	DQGwWtp	288	0	MGD	DQGwWtp	288	0	MGD	DQGwWtp	288	0	MGD	DQGwWtp	288	0	MGD	DQGwWtp	288	0	MGD	DQGwWtp	288	0	MGD	DQGwWtp	288	0	MGD	DQGwWtp	288	0	MGD	DQGwWtp	288
DQGwWtp	289	0	MGD	DQGwWtp	289	0	MGD	DQGwWtp	289	0	MGD	DQGwWtp	289	0	MGD	DQGwWtp	289	0	MGD	DQGwWtp	289	0	MGD	DQGwWtp	289	0	MGD	DQGwWtp	289	0	MGD	DQGwWtp	289	0	MGD	DQGwWtp	289	0	MGD	DQGwWtp	289	0	MGD	DQGwWtp	289	0	MGD	DQGwWtp	289
DQGwWtp	290	0	MGD	DQGwWtp	290	0	MGD	DQGwWtp	290	0	MGD	DQGwWtp	290	0	MGD	DQGwWtp	290	0	MGD	DQGwWtp	290	0	MGD	DQGwWtp	290	0	MGD	DQGwWtp	290	0	MGD	DQGwWtp	290	0	MGD	DQGwWtp	290	0	MGD	DQGwWtp	290	0	MGD	DQGwWtp	290	0	MGD	DQGwWtp	290
DQGwWtp	291	0	MGD	DQGwWtp	291	0	MGD	DQGwWtp	291	0	MGD	DQGwWtp	291	0	MGD	DQGwWtp	291	0	MGD	DQGwWtp	291	0	MGD	DQGwWtp	291	0	MGD	DQGwWtp	291	0	MGD	DQGwWtp	291	0	MGD	DQGwWtp	291	0	MGD	DQGwWtp	291	0	MGD	DQGwWtp	291	0	MGD	DQGwWtp	291
DQGwWtp	292	0	MGD	DQGwWtp	292	0	MGD	DQGwWtp	292	0	MGD	DQGwWtp	292	0	MGD	DQGwWtp	292	0	MGD	DQGwWtp	292	0	MGD	DQGwWtp	292	0	MGD	DQGwWtp	292	0	MGD	DQGwWtp	292	0	MGD	DQGwWtp	292	0	MGD	DQGwWtp	292	0	MGD	DQGwWtp	292	0	MGD	DQGwWtp	292
DQGwWtp	293	0	MGD	DQGwWtp	293	0	MGD	DQGwWtp	293	0	MGD	DQGwWtp	293	0	MGD	DQGwWtp	293	0	MGD	DQGwWtp	293	0	MGD	DQGwWtp	293	0	MGD	DQGwWtp	293	0	MGD	DQGwWtp	293	0	MGD	DQGwWtp	293	0	MGD	DQGwWtp	293	0	MGD	DQGwWtp	293	0	MGD	DQGwWtp	293
DQGwWtp	294	0	MGD	DQGwWtp	294	0	MGD	DQGwWtp	294	0	MGD	DQGwWtp	294	0	MGD	DQGwWtp	294	0	MGD	DQGwWtp	294	0	MGD	DQGwWtp	294	0	MGD	DQGwWtp	294	0	MGD	DQGwWtp	294	0	MGD	DQGwWtp	294	0	MGD	DQGwWtp	294	0	MGD	DQGwWtp	294	0	MGD	DQGwWtp	294
DQGwWtp	295	0	MGD	DQGwWtp	295	0	MGD	DQGwWtp	295	0	MGD	DQGwWtp	295	0	MGD	DQGwWtp	295	0	MGD	DQGwWtp	295	0	MGD	DQGwWtp	295	0	MGD	DQGwWtp	295	0	MGD	DQGwWtp	295	0	MGD	DQGwWtp	295	0	MGD	DQGwWtp	295	0	MGD	DQGwWtp	295	0	MGD	DQGwWtp	295
DQGwWtp	296	0	MGD	DQGwWtp	296	0	MGD	DQGwWtp	296	0	MGD	DQGwWtp	296	0	MGD	DQGwWtp	296	0	MGD	DQGwWtp	296	0	MGD	DQGwWtp	296	0	MGD	DQGwWtp	296	0	MGD	DQGwWtp	296	0	MGD	DQGwWtp	296	0	MGD	DQGwWtp	296	0	MGD	DQGwWtp	296	0	MGD	DQGwWtp	296
DQGwWtp	297	0	MGD	DQGwWtp	297	0	MGD	DQGwWtp	297	0	MGD	DQGwWtp	297	0	MGD	DQGwWtp	297	0	MGD	DQGwWtp	297	0	MGD	DQGwWtp	297	0	MGD	DQGwWtp	297	0	MGD	DQGwWtp	297	0	MGD	DQGwWtp	297	0	MGD	DQGwWtp	297	0	MGD	DQGwWtp	297	0	MGD	DQGwWtp	297
DQGwWtp	298	0	MGD	DQGwWtp	298	0	MGD	DQGwWtp	298	0	MGD	DQGwWtp	298	0	MGD	DQGwWtp	298	0	MGD	DQGwWtp	298	0	MGD	DQGwWtp	298	0	MGD	DQGwWtp	298	0	MGD	DQGwWtp	298	0	MGD	DQGwWtp	298	0	MGD	DQGwWtp	298	0	MGD	DQGwWtp	298	0	MGD	DQGwWtp	298
DQGwWtp	299	0	MGD	DQGwWtp	299	0	MGD	DQGwWtp	299	0	MGD	DQGwWtp	299	0	MGD	DQGwWtp	299	0	MGD	DQGwWtp	299	0	MGD	DQGwWtp	299	0	MGD	DQGwWtp	299	0	MGD	DQGwWtp	299	0	MGD	DQGwWtp	299	0	MGD	DQGwWtp	299	0	MGD	DQGwWtp	299	0	MGD	DQGwWtp	299
DQGwWtp	300	0	MGD	DQGwWtp	300	0	MGD	DQGwWtp	300	0	MGD	DQGwWtp	300	0	MGD	DQGwWtp	300	0	MGD	DQGwWtp	300	0	MGD	DQGwWtp	300	0	MGD	DQGwWtp	300	0	MGD	DQGwWtp	300	0	MGD	DQGwWtp	300	0	MGD	DQGwWtp	300	0	MGD	DQGwWtp	300	0	MGD	DQGwWtp	300
DQGwWtp	301	0	MGD	DQGwWtp	301	0	MGD	DQGwWtp	301	0	MGD	DQGwWtp	301	0	MGD	DQGwWtp	301	0	MGD	DQGwWtp	301	0	MGD	DQGwWtp	301	0	MGD	DQGwWtp	301	0	MGD	DQGwWtp	301	0	MGD	DQGwWtp	301	0	MGD	DQGwWtp	301	0	MGD	DQGwWtp	301	0	MGD	DQGwWtp	301
DQGwWtp	302	0	MGD	DQGwWtp	302	0	MGD	DQGwWtp	302	0	MGD	DQGwWtp	302	0	MGD	DQGwWtp	302	0	MGD	DQGwWtp	302	0	MGD	DQGwWtp	302	0	MGD	DQGwWtp	302	0	MGD	DQGwWtp	302	0	MGD	DQGwWtp	302	0	MGD	DQGwWtp	302	0	MGD	DQGwWtp	302	0	MGD	DQGwWtp	302
DQGwWtp	303	0	MGD	DQGwWtp	303	0	MGD	DQGwWtp	303	0	MGD	DQGwWtp	303	0	MGD	DQGwWtp	303	0	MGD	DQGwWtp	303	0	MGD	DQGwWtp	303	0	MGD	DQGwWtp	303	0	MGD	DQGwWtp	303	0	MGD	DQGwWtp	303	0	MGD	DQGwWtp	303	0	MGD	DQGwWtp	303	0	MGD	DQGwWtp	303
DQGwWtp	304	0	MGD	DQGwWtp	304	0	MGD	DQGwWtp	304	0	MGD	DQGwWtp	304	0	MGD	DQGwWtp	304	0	MGD	DQGwWtp	304	0	MGD	DQGwWtp	304	0	MGD	DQGwWtp	304	0	MGD	DQGwWtp	304	0	MGD	DQGwWtp	304	0	MGD	DQGwWtp	304	0	MGD	DQGwWtp	304	0	MGD	DQGwWtp	304
DQGwWtp	305	0	MGD	DQGwWtp	305	0	MGD	DQGwWtp	305	0	MGD	DQGwWtp	305	0	MGD	DQGwWtp	305	0	MGD	DQGwWtp	305	0	MGD	DQGwWtp	305	0	MGD	DQGwWtp	305	0	MGD	DQGwWtp	305	0	MGD	DQGwWtp	305	0	MGD	DQGwWtp	305	0	MGD	DQGwWtp	305	0	MGD	DQGwWtp	305
DQGwWtp	306	0	MGD	DQGwWtp	306	0	MGD	DQGwWtp	306	0	MGD	DQGwWtp	306	0	MGD	DQGwWtp	306	0	MGD	DQGwWtp	306	0	MGD	DQGwWtp	306	0	MGD	DQGwWtp	306	0	MGD	DQGwWtp	306	0	MGD	DQGwWtp	306	0	MGD	DQGwWtp	306	0	MGD	DQGwWtp	306	0	MGD	DQGwWtp	306
DQGwWtp	307	0	MGD	DQGwWtp	307	0	MGD	DQGwWtp	307	0	MGD	DQGwWtp	307	0	MGD	DQGwWtp	307	0	MGD	DQGwWtp	307	0	MGD	DQGwWtp	307	0	MGD	DQGwWtp	307	0	MGD	DQGwWtp	307	0	MGD	DQGwWtp	307	0	MGD	DQGwWtp	307	0	MGD	DQGwWtp	307	0	MGD	DQGwWtp	307
DQGwWtp	308	0	MGD	DQGwWtp	308	0	MGD	DQGwWtp	308	0	MGD	DQGwWtp	308	0	MGD	DQGwWtp	308	0	MGD	DQGwWtp	308	0	MGD	DQGwWtp	308	0	MGD	DQGwWtp	308	0	MGD	DQGwWtp	308	0	MGD	DQGwWtp	308	0	MGD	DQGwWtp	308	0	MGD	DQGwWtp	308	0	MGD	DQGwWtp	308
DQGwWtp	309	0	MGD	DQGwWtp	309	0	MGD	DQGwWtp	309	0	MGD	DQGwWtp	309	0	MGD	DQGwWtp	309	0	MGD	DQGwWtp	309	0	MGD	DQGwWtp	309	0	MGD	DQGwWtp	309	0	MGD	DQGwWtp	309	0	MGD	DQGwWtp	309	0	MGD	DQGwWtp	309	0	MGD	DQGwWtp	309	0	MGD	DQGwWtp	309
DQGwWtp	310	0	MGD	DQGwWtp	310	0	MGD	DQGwWtp	310	0	MGD	DQGwWtp	310	0	MGD	DQGwWtp	310	0	MGD	DQGwWtp	310	0	MGD	DQGwWtp	310	0	MGD	DQGwWtp	310	0	MGD	DQGwWtp	310	0	MGD	DQGwWtp	310	0	MGD	DQGwWtp	310	0	MGD	DQGwWtp	310	0	MGD	DQGwWtp	310
DQGwWtp	311	0	MGD	DQGwWtp	311	0	MGD	DQGwWtp	311	0	MGD	DQGwWtp	311	0	MGD	DQGwWtp	311	0	MGD	DQGwWtp	311	0	MGD	DQGwWtp	311	0	MGD	DQGwWtp	311	0	MGD	DQGwWtp	311	0	MGD	DQGwWtp	311	0	MGD	DQGwWtp	311	0	MGD	DQGwWtp	311	0	MGD	DQGwWtp	311
DQGwWtp	312	0	MGD	DQGwWtp	312	0	MGD	DQGwWtp	312	0	MGD	DQGwWtp	312	0	MGD	DQGwWtp	312	0	MGD	DQGwWtp	312	0	MGD	DQGwWtp	312	0	MGD	DQGwWtp	312	0	MGD	DQGwWtp	312	0	MGD	DQGwWtp	312	0	MGD	DQGwWtp	312	0	MGD	DQGwWtp	312	0	MGD	DQGwWtp	312
DQGwWtp	313	0	MGD	DQGwWtp	313	0	MGD	DQGwWtp	313	0	MGD	DQGwWtp	313	0	MGD	DQGwWtp	313	0	MGD	DQGwWtp	313	0	MGD	DQGwWtp	313	0	MGD	DQGwWtp	313	0	MGD	DQGwWtp	313	0	MGD	DQGwWtp	313	0	MGD	DQGwWtp	313	0	MGD	DQGwWtp	313	0	MGD	DQGwWtp	313
DQGwWtp	314	0	MGD	DQGwWtp	314	0	MGD	DQGwWtp	314	0	MGD	DQGwWtp	314	0	MGD	DQGwWtp	314	0	MGD	DQGwWtp	314	0	MGD	DQGwWtp	314	0	MGD	DQGwWtp	314	0	MGD	DQGwWtp	314	0	MGD	DQGwWtp	314	0	MGD	DQGwWtp	314	0	MGD	DQGwWtp	314	0	MGD	DQGwWtp	314
DQGwWtp	315	0	MGD	DQGwWtp	315	0	MGD	DQGwWtp	315	0	MGD	DQGwWtp	315	0	MGD	DQGwWtp	315	0	MGD	DQGwWtp	315	0	MGD	DQGwWtp	315	0	MGD	DQGwWtp	315	0	MGD	DQGwWtp	315	0	MGD	DQGwWtp	315	0	MGD	DQGwWtp	315	0	MGD	DQGwWtp	315	0	MGD	DQGwWtp	315
DQGwWtp	316	0	MGD	DQGwWtp	316	0	MGD	DQGwWtp	316	0	MGD	DQGwWtp	316	0	MGD	DQGwWtp	316	0	MGD	DQGwWtp	316	0	MGD	DQGwWtp	316	0	MGD	DQGwWtp	316	0	MGD	DQGwWtp	316	0	MGD	DQGwWtp	316	0	MGD	DQGwWtp	316	0	MGD	DQGwWtp	316	0	MGD	DQGwWtp	316
DQGwWtp	317	0	MGD	DQGwWtp	317	0	MGD	DQGwWtp	317	0	MGD	DQGwWtp	317	0	MGD	DQGwWtp	317	0	MGD	DQGwWtp	317	0	MGD	DQGwWtp	317	0	MGD	DQGwWtp	317	0	MGD	DQGwWtp	317	0	MGD	DQGwWtp	317	0	MGD	DQGwWtp	317	0	MGD	DQGwWtp	317	0	MGD	DQGwWtp	317
DQGwWtp	318	0	MGD	DQGwWtp	318	0	MGD	DQGwWtp	318	0	MGD	DQGwWtp	318	0	MGD	DQGwWtp	318	0	MGD	DQGwWtp	318	0	MGD	DQGwWtp	318	0	MGD	DQGwWtp	318	0	MGD	DQGwWtp	318	0	MGD	DQGwWtp	318	0	MGD	DQGwWtp	318	0	MGD	DQGwWtp	318	0	MGD	DQGwWtp	318
DQGwWtp	319	0	MGD	DQGwWtp	319	0	MGD	DQGwWtp	319	0	MGD	DQGwWtp	319	0	MGD	DQGwWtp	319	0	MGD	DQGwWtp	319	0	MGD	DQGwWtp	319	0	MGD	DQGwWtp	319	0	MGD	DQGwWtp	319	0	MGD	DQGwWtp	319	0	MGD	DQGwWtp	319	0	MGD	DQGwWtp	319	0	MGD	DQGwWtp	319
DQGwWtp	320	0	MGD	DQGwWtp	320	0	MGD	DQGwWtp	320	0	MGD	DQGwWtp	320	0	MGD	DQGwWtp	320	0	MGD	DQGwWtp	320	0	MGD	DQGwWtp	320	0	MGD	DQGwWtp	320	0	MGD	DQGwWtp	320	0	MGD	DQGwWtp	320	0	MGD	DQGwWtp	320	0	MGD	DQGwWtp	320	0	MGD	DQGwWtp	320
DQGwWtp	321	0	MGD	DQGwWtp	321	0	MGD	DQGwWtp	321	0	MGD	DQGwWtp	321	0	MGD	DQGwWtp	321	0	MGD	DQGwWtp	321	0	MGD	DQGwWtp	321	0	MGD	DQGwWtp	321	0	MGD	DQGwWtp	321	0	MGD	DQGwWtp	321	0	MGD	DQGwWtp	321	0	MGD	DQGwWtp	321	0	MGD	DQGwWtp	321
DQGwWtp	322	0	MGD	DQGwWtp	322	0	MGD	DQGwWtp	322	0	MGD	DQGwWtp	322	0	MGD	DQGwWtp	322	0	MGD	DQGwWtp	322	0	MGD	DQGwWtp	322	0	MGD	DQGwWtp	322	0	MGD	DQGwWtp	322	0	MGD	DQGwWtp	322	0	MGD	DQGwWtp	322	0	MGD	DQGwWtp	322	0	MGD	DQGwWtp	322
DQGwWtp	323	0	MGD	DQGwWtp	323	0	MGD	DQGwWtp	323	0	MGD	DQGwWtp	323	0	MGD	DQGwWtp	323	0	MGD	DQGwWtp	323	0	MGD	DQGwWtp	323	0	MGD	DQGwWtp	323	0	MGD	DQGwWtp	323	0	MGD	DQGwWtp	323	0	MGD	DQGwWtp	323	0	MGD	DQGwWtp	323	0	MGD	DQGwWtp	323
DQGwWtp	324	0	MGD	DQGwWtp	324	0	MGD	DQGwWtp	324	0	MGD	DQGwWtp	324	0	MGD	DQGwWtp	324	0	MGD	DQGwWtp	324	0	MGD	DQGwWtp	324	0	MGD	DQGwWtp	324	0	MGD	DQGwWtp	324	0	MGD	DQGwWtp	324	0	MGD	DQGwWtp	324	0	MGD	DQGwWtp	324	0	MGD	DQGwWtp	324
DQGwWtp	325	0	MGD	DQGwWtp	325	0	MGD	DQGwWtp	325	0	MGD	DQGwWtp	325	0	MGD	DQGwWtp	325	0	MGD	DQGwWtp	325	0	MGD	DQGwWtp	325	0	MGD	DQGwWtp	325	0	MGD	DQGwWtp	325	0	MGD	DQGwWtp	325	0	MGD	DQGwWtp	325	0	MGD	DQGwWtp	325	0	MGD	DQGwWtp	325
DQGwWtp	326	0	MGD	DQGwWtp	326	0	MGD	DQGwWtp	326	0	MGD	DQGwWtp	326	0	MGD	DQGwWtp	326	0	MGD	DQGwWtp	326	0	MGD	DQGwWtp	326	0	MGD	DQGwWtp	326	0	MGD	DQGwWtp	326	0	MGD	DQGwWtp	326	0	MGD	DQGwWtp	326	0	MGD	DQGwWtp	326	0	MGD	DQGwWtp	326
DQGwWtp	327	0	MGD	DQGwWtp	327	0	MGD	DQGwWtp	327	0	MGD	DQGwWtp	327	0	MGD	DQGwWtp	327	0	MGD	DQGwWtp	327	0	MGD	DQGwWtp	327	0	MGD	DQGwWtp	327	0	MGD	DQGwWtp	327	0	MGD	DQGwWtp	327	0	MGD	DQGwWtp	327	0	MGD	DQGwWtp	327	0	MGD	DQGwWtp	327
DQGwWtp	328	0	MGD	DQGwWtp	328	0	MGD	DQGwWtp	328	0	MGD	DQGwWtp	328	0	MGD	DQGwWtp	328	0	MGD	DQGwWtp	328	0	MGD	DQGwWtp	328	0	MGD	DQGwWtp	328	0	MGD	DQGwWtp	328	0	MGD	DQGwWtp	328	0	MGD	DQGwWtp	328	0	MGD	DQGwWtp	328	0	MGD	DQGwWtp	328
DQGwWtp	329	0	MGD	DQGwWtp	329	0	MGD	DQGwWtp	329	0	MGD	DQGwWtp	329	0	MGD	DQGwWtp	329	0	MGD	DQGwWtp	329	0	MGD	DQGwWtp	329	0	MGD	DQGwWtp	329	0	MGD	DQGwWtp	329	0	MGD	DQGwWtp	329	0	MGD	DQGwWtp	329	0	MGD	DQGwWtp	329	0	MGD	DQGwWtp	329
DQGwWtp	330	0	MGD	DQGwWtp	330	0	MGD	DQGwWtp	330	0	MGD	DQGwWtp	330	0	MGD	DQGwWtp	330	0	MGD	DQGwWtp	330	0	MGD	DQGwWtp	330	0	MGD	DQGwWtp	330	0	MGD	DQGwWtp	330	0	MGD	DQGwWtp	330	0	MGD	DQGwWtp	330	0	MGD	DQGwWtp	330	0	MGD	DQGwWtp	330
DQGwWtp	331	0	MGD	DQGwWtp	331	0	MGD	DQGwWtp	331	0	MGD	DQGwWtp	331	0	MGD	DQGwWtp	331	0	MGD	DQGwWtp	331	0	MGD	DQGwWtp	331	0	MGD	DQGwWtp	331	0	MGD	DQGwWtp	331	0	MGD	DQGwWtp	331	0	MGD	DQGwWtp	331	0	MGD	DQGwWtp	331	0	MGD	DQGwWtp	331
DQGwWtp	332	0	MGD	DQGwWtp	332	0	MGD	DQGwWtp	332	0	MGD	DQGwWtp	332	0	MGD	DQGwWtp	332	0	MGD	DQGwWtp	332	0	MGD	DQGwWtp	332	0	MGD	DQGwWtp	332	0	MGD	DQGwWtp	332	0	MGD	DQGwWtp	332	0	MGD	DQGwWtp	332	0	MGD	DQGwWtp	332	0	MGD	DQGwWtp	332
DQGwWtp	333	0	MGD	DQGwWtp	333	0	MGD	DQGwWtp	333	0	MGD	DQGwWtp	333	0	MGD	DQGwWtp	333	0	MGD	DQGwWtp	333	0	MGD	DQGwWtp	333	0	MGD	DQGwWtp	333	0	MGD	DQGwWtp	333	0	MGD	DQGwWtp	333	0	MGD	DQGwWtp	333	0	MGD	DQGwWtp	333	0	MGD	DQGwWtp	333
DQGwWtp	334	0	MGD	DQGwWtp	334	0	MGD	DQGwWtp	334	0	MGD	DQGwWtp	334	0	MGD	DQGwWtp	334	0	MGD	DQGwWtp	334	0	MGD	DQGwWtp	334	0	MGD	DQGwWtp	334	0	MGD	DQGwWtp	334	0	MGD	DQGwWtp	334	0	MGD	DQGwWtp	334	0	MGD	DQGwWtp	334	0	MGD	DQGwWtp	334
DQGwWtp	335	0	MGD	DQGwWtp	335	0	MGD	DQGwWtp	335	0	MGD	DQGwWtp	335	0	MGD	DQGwWtp	335	0	MGD	DQGwWtp	335	0	MGD	DQGwWtp	335	0	MGD	DQGwWtp	335	0	MGD	DQGwWtp	335	0	MGD	DQGwWtp	335	0	MGD	DQGwWtp	335	0	MGD	DQGwWtp	335	0	MGD	DQGwWtp	335
DQGwWtp	336	0	MGD	DQGwWtp	336	0	MGD	DQGwWtp	336	0	MGD	DQGwWtp	336	0	MGD	DQGwWtp	336	0	MGD	DQGwWtp	336	0	MGD	DQGwWtp	336	0	MGD	DQGwWtp	336	0	MGD	DQGwWtp	336	0	MGD	DQGwWtp	336	0	MGD	DQGwWtp	336	0	MGD	DQGwWtp	336	0	MGD	DQGwWtp	336
DQGwWtp	337	0	MGD	DQGwWtp	337	0	MGD	DQGwWtp	337	0	MGD	DQGwWtp	337	0	MGD	DQGwWtp	337	0	MGD	DQGwWtp	337	0	MGD	DQGwWtp	337	0	MGD	DQGwWtp	337	0	MGD	DQGwWtp	337	0	MGD	DQGwWtp	337	0	MGD	DQGwWtp	337	0	MGD	DQGwWtp	337	0	MGD	DQGwWtp	337
DQGwWtp	338	0	MGD	DQGwWtp	338	0	MGD	DQGwWtp	338	0	MGD	DQGwWtp	338	0	MGD	DQGwWtp	338	0	MGD	DQGwWtp	338	0	MGD	DQGwWtp	338	0	MGD	DQGwWtp	338	0	MGD	DQGwWtp	338	0	MGD	DQGwWtp	338	0	MGD	DQGwWtp	338	0	MGD	DQGwWtp	338	0	MGD	DQGwWtp	338
DQGwWtp	339	0	MGD	DQGwWtp	339	0	MGD	DQGwWtp	339	0	MGD	DQGwWtp	339	0	MGD	DQGwWtp	339	0	MGD	DQGwWtp	339	0	MGD	DQGwWtp	339	0	MGD	DQGwWtp	339	0	MGD	DQGwWtp	339	0	MGD	DQGwWtp	339	0	MGD	DQGwWtp	339	0	MGD	DQGwWtp	339	0	MGD	DQGwWtp	339
DQGwWtp	340	0	MGD	DQGwWtp	340	0	MGD	DQGwWtp	340	0	MGD	DQGwWtp	340	0	MGD	DQGwWtp	340	0	MGD	DQGwWtp	340	0	MGD	DQGwWtp	340	0	MGD	DQGwWtp	340	0	MGD	DQGwWtp	340	0	MGD	DQGwWtp	340	0	MGD	DQGwWtp	340	0	MGD	DQGwWtp	340	0	MGD	DQGwWtp	340
DQGwWtp	341	0	MGD	DQGwWtp	341	0	MGD	DQGwWtp	341	0	MGD	DQGwWtp	341	0	MGD	DQGwWtp	341	0	MGD	DQGwWtp	341	0	MGD	DQGwWtp	341	0	MGD	DQGwWtp	341	0	MGD	DQGwWtp	341	0	MGD	DQGwWtp	341	0	MGD	DQGwWtp	341	0	MGD	DQGwWtp	341	0	MGD	DQGwWtp	341
DQGwWtp	342	0	MGD	DQGwWtp	342	0	MGD	DQGwWtp	342	0	MGD	DQGwWtp	342	0	MGD	DQGwWtp	342	0	MGD	DQGwWtp	342	0	MGD	DQGwWtp	342	0	MGD	DQGwWtp	342	0	MGD	DQGwWtp	342	0	MGD	DQGwWtp	342	0	MGD	DQGwWtp	342	0	MGD	DQGwWtp	342	0	MGD	DQGwWtp	342
DQGwWtp	343	0	MGD	DQGwWtp	343	0	MGD	DQGwWtp	343	0	MGD	DQGwWtp	343	0	MGD	DQGwWtp	343	0	MGD	DQGwWtp	343	0	MGD	DQGwWtp	343	0	MGD	DQGwWtp	343	0	MGD	DQGwWtp	343	0	MGD	DQGwWtp	343	0	MGD	DQGwWtp	343	0	MGD	DQGwWtp	343	0	MGD	DQGwWtp	343
DQGwWtp	344	0	MGD	DQGwWtp	344	0	MGD	DQGwWtp	344	0	MGD	DQGwWtp	344	0	MGD	DQGwWtp	344	0	MGD	DQGwWtp	344	0	MGD	DQGwWtp	344	0	MGD	DQGwWtp	344	0	MGD	DQGwWtp	344	0	MGD	DQGwWtp	344	0	MGD	DQGwWtp	344	0	MGD	DQGwWtp	344	0	MGD	DQGwWtp	344
DQGwWtp	345	0	MGD	DQGwWtp	345	0	MGD	DQGwWtp	345	0	MGD	DQGwWtp	345	0	MGD	DQGwWtp	345	0	MGD	DQGwWtp	345	0	MGD	DQGwWtp	345	0	MGD	DQGwWtp	345	0	MGD	DQGwWtp	345	0	MGD	DQGwWtp	345	0	MGD	DQGwWtp	345	0	MGD	DQGwWtp	345	0	MGD	DQGwWtp	345
DQGwWtp	346	0	MGD	DQGwWtp	346	0	MGD	DQGwWtp	346	0	MGD	DQGwWtp	346	0	MGD	DQGwWtp	346	0	MGD	DQGwWtp	346	0	MGD	DQGwWtp	346	0	MGD	DQGwWtp	346	0	MGD	DQGwWtp	346	0	MGD	DQGwWtp	346	0	MGD	DQGwWtp	346	0	MGD	DQGwWtp	346	0	MGD	DQGwWtp	346
DQGwWtp	347	0	MGD	DQGwWtp	347	0	MGD	DQGwWtp	347	0	MGD	DQGwWtp	347	0	MGD	DQGwWtp	347	0	MGD	DQGwWtp	347	0	MGD	DQGwWtp	347	0	MGD	DQGwWtp	347	0	MGD	DQGwWtp	347	0	MGD	DQGwWtp	347	0	MGD	DQGwWtp	347	0	MGD	DQGwWtp	347	0	MGD	DQGwWtp	347
DQGwWtp	348	0	MGD	DQGwWtp	348	0	MGD	DQGwWtp	348	0	MGD	DQGwWtp	348	0	MGD	DQGwWtp	348	0	MGD	DQGwWtp	348	0	MGD	DQGwWtp	348	0	MGD	DQGwWtp	348	0	MGD	DQGwWtp	348	0	MGD	DQGwWtp	348	0	MGD	DQGwWtp	348	0	MGD	DQGwWtp	348	0	MGD	DQGwWtp	348
DQGwWtp	349	0	MGD	DQGwWtp	349	0	MGD	DQGwWtp	349	0	MGD	DQGwWtp	349	0	MGD	DQGwWtp	349	0	MGD	DQGwWtp	349	0	MGD	DQGwWtp	349	0	MGD	DQGwWtp	349	0	MGD	DQGwWtp	349	0	MGD	DQGwWtp	349	0	MGD	DQGwWtp	349	0	MGD	DQGwWtp	349	0	MGD	DQGwWtp	349
DQGwWtp	350	0	MGD	DQGwWtp	350	0	MGD	DQGwWtp	350	0	MGD	DQGwWtp	350	0	MGD	DQGwWtp	350	0	MGD	DQGwWtp	350	0	MGD	DQGwWtp	350	0	MGD	DQGwWtp	350	0	MGD	DQGwWtp	350	0	MGD	DQGwWtp	350	0	MGD	DQGwWtp	350	0	MGD	DQGwWtp	350	0	MGD	DQGwWtp	350
DQGwWtp	351	0	MGD	DQGwWtp	351	0	MGD	DQGwWtp	351	0	MGD	DQGwWtp	351	0	MGD	DQGwWtp	351	0	MGD	DQGwWtp	351	0	MGD	DQGwWtp	351	0	MGD	DQGwWtp	351	0	MGD	DQGwWtp	351	0	MGD	DQGwWtp	351	0	MGD	DQGwWtp	351	0	MGD	DQGwWtp	351	0	MGD	DQGwWtp	351
DQGwWtp	352	0	MGD	DQGwWtp	352	0	MGD	DQGwWtp	352	0	MGD	DQGwWtp	352	0	MGD	DQGwWtp	352	0	MGD	DQGwWtp	352	0	MGD	DQGwWtp	352	0	MGD	DQGwWtp	352	0	MGD	DQGwWtp	352	0	MGD	DQGwWtp	352	0	MGD	DQGwWtp	352	0	MGD	DQGwWtp	352	0	MGD	DQGwWtp	352
DQGwWtp	353	0	MGD	DQGwWtp	353	0	MGD	DQGwWtp	353	0	MGD	DQGwWtp	353	0	MGD	DQGwWtp	353	0	MGD	DQGwWtp	353	0	MGD	DQGwWtp	353	0	MGD	DQGwWtp	353	0	MGD	DQGwWtp	353	0	MGD	DQGwWtp	353	0	MGD	DQGwWtp	353	0	MGD	DQGwWtp	353	0	MGD	DQGwWtp	353
DQGwWtp	354	0	MGD	DQGwWtp	354	0	MGD	DQGwWtp	354	0	MGD	DQGwWtp	354	0	MGD	DQGwWtp	354	0	MGD	DQGwWtp	354	0	MGD	DQGwWtp	354	0	MGD	DQGwWtp	354	0	MGD	DQGwWtp	354	0	MGD	DQGwWtp	354	0	MGD	DQGwWtp	354	0	MGD	DQGwWtp	354	0	MGD	DQGwWtp	354
DQGwWtp	355	0	MGD	DQGwWtp	355	0	MGD	DQGwWtp	355	0	MGD	DQGwWtp	355	0	MGD	DQGwWtp	355	0	MGD	DQGwWtp	355	0	MGD	DQGwWtp	355	0	MGD	DQGwWtp	355	0	MGD	DQGwWtp	355	0	MGD	DQGwWtp	355	0	MGD	DQGwWtp	355	0	MGD	DQGwWtp	355	0	MGD	DQGwWtp	355
DQGwWtp	356	0	MGD	DQGwWtp	356	0	MGD	DQGwWtp	356	0	MGD	DQGwWtp	356	0	MGD	DQGwWtp	356	0	MGD	DQGwWtp	356	0	MGD	DQGwWtp	356	0	MGD	DQGwWtp	356	0	MGD	DQGwWtp	356	0	MGD	DQGwWtp	356	0	MGD	DQGwWtp	356	0	MGD	DQGwWtp	356	0	MGD	DQGwWtp	356
DQGwWtp	357	0	MGD	DQGwWtp	357	0	MGD	DQGwWtp	357	0	MGD	DQGwWtp	357	0	MGD	DQGwWtp	357	0	MGD	DQGwWtp	357	0	MGD	DQGwWtp	357	0	MGD	DQGwWtp	357	0	MGD	DQGwWtp	357	0	MGD	DQGwWtp	357	0	MGD	DQGwWtp	357	0	MGD	DQGwWtp	357	0	MGD	DQGwWtp	357
DQGwWtp	358	0	MGD	DQGwWtp	358	0	MGD	DQGwWtp	358	0	MGD	DQGwWtp	358	0	MGD	DQGwWtp	358	0	MGD	DQGwWtp	358	0	MGD	DQGwWtp	358	0	MGD	DQGwWtp	358	0	MGD	DQGwWtp	358	0	MGD	DQGwWtp	358	0	MGD	DQGwWtp	358	0	MGD	DQGwWtp	358	0	MGD	DQGwWtp	358
DQGwWtp	359	0	MGD	DQGwWtp	359	0	MGD	DQGwWtp	359	0	MGD	DQGwWtp	359	0	MGD	DQGwWtp	359	0	MGD	DQGwWtp	359	0	MGD	DQGwWtp	359	0	MGD	DQGwWtp	359	0	MGD	DQGwWtp	359	0	MGD	DQGwWtp	359	0	MGD	DQGwWtp	359	0	MGD	DQGwWtp	359	0	MGD	DQGwWtp	359
DQGwWtp	360	0	MGD	DQGwWtp	360	0	MGD	DQGwWtp	360	0	MGD	DQGwWtp	360	0	MGD	DQGwWtp	360	0	MGD	DQGwWtp	360	0	MGD	DQGwWtp	360	0	MGD	DQGwWtp	360	0	MGD	DQGwWtp	360	0	MGD	DQGwWtp	360	0	MGD	DQGwWtp	360	0	MGD	DQGwWtp	360	0	MGD	DQGwWtp	360
DQGwWtp	361	0	MGD	DQGwWtp	361	0	MGD	DQGwWtp	361	0	MGD	DQGwWtp	361	0	MGD	DQGwWtp	361	0	MGD	DQGwWtp	361	0	MGD	DQGwWtp	361	0	MGD	DQGwWtp	361	0	MGD	DQGwWtp	361	0	MGD	DQGwWtp	361	0	MGD	DQGwWtp	361	0	MGD	DQGwWtp	361	0	MGD	DQGwWtp	361
DQGwWtp	362	0	MGD	DQGwWtp	362	0	MGD	DQGwWtp	362	0	MGD	DQGwWtp	362	0	MGD	DQGwWtp	362	0	MGD	DQGwWtp	362	0	MGD	DQGwWtp	362	0	MGD	DQGwWtp	362	0	MGD	DQGwWtp	362	0	MGD	DQGwWtp	362	0	MGD	DQGwWtp	362	0	MGD	DQGwWtp	362	0	MGD	DQGwWtp	362
DQGwWtp	363	0	MGD	DQGwWtp	363	0	MGD	DQGwWtp	363	0	MGD	DQGwWtp	363	0	MGD	DQGwWtp	363	0	MGD	DQGwWtp	363	0	MGD	DQGwWtp	363	0	MGD	DQGwWtp	363	0	MGD	DQGwWtp	363	0	MGD	DQGwWtp	363	0	MGD	DQGwWtp	363	0	MGD	DQGwWtp	363	0	MGD	DQGwWtp	363
DQGwWtp	364	0	MGD	DQGwWtp	364	0	MGD	DQGwWtp	364	0	MGD	DQGwWtp	364	0	MGD	DQGwWtp	364	0	MGD	DQGwWtp	364	0	MGD	DQGwWtp	364	0	MGD	DQGwWtp	364	0	MGD	DQGwWtp	364	0	MGD	DQGwWtp	364	0	MGD	DQGwWtp	364	0	MGD	DQGwWtp	364	0	MGD	DQGwWtp	364
DQGwWtp	365	0	MGD	DQGwWtp	365	0	MGD	DQGwWtp	365	0	MGD	DQGwWtp	365	0	MGD	DQGwWtp	365	0	MGD	DQGwWtp	365	0	MGD	DQGwWtp	365	0	MGD	DQGwWtp	365	0	MGD	DQGwWtp	365	0	MGD	DQGwWtp	365	0	MGD	DQGwWtp	365	0	MGD	DQGwWtp	365	0	MGD	DQGwWtp	365
DQIbtWUseNp	1	0	MGD	DQIbtWUseNp	1	0	MGD	DQIbtWUseNp	1	0	MGD	DQIbtWUseNp	1	0	MGD	DQIbtWUseNp	1	0	MGD	DQIbtWUseNp	1	0	MGD	DQIbtWUseNp	1	0	MGD	DQIbtWUseNp	1	0	MGD	DQIbtWUseNp	1	0	MGD	DQIbtWUseNp	1	0	MGD	DQIbtWUseNp	1	0	MGD	DQIbtWUseNp	1	0	MGD	DQIbtWUseNp	1
DQIbtWUseNp	2	0	MGD	DQIbtWUseNp	2	0	MGD	DQIbtWUseNp	2	0	MGD	DQIbtWUseNp	2	0	MGD	DQIbtWUseNp	2	0	MGD	DQIbtWUseNp	2	0	MGD	DQIbtWUseNp	2	0	MGD	DQIbtWUseNp	2	0	MGD	DQIbtWUseNp	2	0	MGD	DQIbtWUseNp	2	0	MGD	DQIbtWUseNp	2	0	MGD	DQIbtWUseNp	2	0	MGD	DQIbtWUseNp	2
DQIbtWUseNp	3	0	MGD	DQIbtWUseNp	3	0	MGD	DQIbtWUseNp	3	0	MGD	DQIbtWUseNp	3	0	MGD	DQIbtWUseNp	3	0	MGD	DQIbtWUseNp	3	0	MGD	DQIbtWUseNp	3	0	MGD	DQIbtWUseNp	3	0	MGD	DQIbtWUseNp	3	0	MGD	DQIbtWUseNp	3	0	MGD	DQIbtWUseNp	3	0	MGD	DQIbtWUseNp	3	0	MGD	DQIbtWUseNp	3
DQIbtWUseNp	4	0	MGD	DQIbtWUseNp	4	0	MGD	DQIbtWUseNp	4	0	MGD	DQIbtWUseNp	4	0	MGD	DQIbtWUseNp	4	0	MGD	DQIbtWUseNp	4	0	MGD	DQIbtWUseNp	4	0	MGD	DQIbtWUseNp	4	0	MGD	DQIbtWUseNp	4	0	MGD	DQIbtWUseNp	4	0	MGD	DQIbtWUseNp	4	0	MGD	DQIbtWUseNp	4	0	MGD	DQIbtWUseNp	4
DQIbtWUseNp	5	0	MGD	DQIbtWUseNp	5	0	MGD	DQIbtWUseNp	5	0	MGD	DQIbtWUseNp	5	0	MGD	DQIbtWUseNp	5	0	MGD	DQIbtWUseNp	5	0	MGD	DQIbtWUseNp	5	0	MGD	DQIbtWUseNp	5	0	MGD	DQIbtWUseNp	5	0	MGD	DQIbtWUseNp	5	0	MGD	DQIbtWUseNp	5	0	MGD	DQIbtWUseNp	5	0	MGD	DQIbtWUseNp	5
DQIbtWUseNp	6	0	MGD	DQIbtWUseNp	6	0	MGD	DQIbtWUseNp	6	0	MGD	DQIbtWUseNp	6	0	MGD	DQIbtWUseNp	6	0	MGD	DQIbtWUseNp	6	0	MGD	DQIbtWUseNp	6	0	MGD	DQIbtWUseNp	6	0	MGD	DQIbtWUseNp	6	0	MGD	DQIbtWUseNp	6	0	MGD	DQIbtWUseNp	6	0	MGD	DQIbtWUseNp	6	0	MGD	DQIbtWUseNp	6
DQIbtWUseNp	7	0	MGD	DQIbtWUseNp	7	0	MGD	DQIbtWUseNp	7	0	MGD	DQIbtWUseNp	7	0	MGD	DQIbtWUseNp	7	0	MGD	DQIbtWUseNp	7	0	MGD	DQIbtWUseNp	7	0	MGD	DQIbtWUseNp	7	0	MGD	DQIbtWUseNp	7	0	MGD	DQIbtWUseNp	7	0	MGD	DQIbtWUseNp	7	0	MGD	DQIbtWUseNp	7	0	MGD	DQIbtWUseNp	7
DQIbtWUseNp	8	0	MGD	DQIbtWUseNp	8	0	MGD	DQIbtWUseNp	8	0	MGD	DQIbtWUseNp	8	0	MGD	DQIbtWUseNp	8	0	MGD	DQIbtWUseNp	8	0	MGD	DQIbtWUseNp	8	0	MGD	DQIbtWUseNp	8	0	MGD	DQIbtWUseNp	8	0	MGD	DQIbtWUseNp	8	0	MGD	DQIbtWUseNp	8	0	MGD	DQIbtWUseNp	8	0	MGD	DQIbtWUseNp	8
DQIbtWUseNp	9	0	MGD	DQIbtWUseNp	9	0	MGD	DQIbtWUseNp	9	0	MGD	DQIbtWUseNp	9	0	MGD	DQIbtWUseNp	9	0	MGD	DQIbtWUseNp	9	0	MGD	DQIbtWUseNp	9	0	MGD	DQIbtWUseNp	9	0	MGD	DQIbtWUseNp	9	0	MGD	DQIbtWUseNp	9	0	MGD	DQIbtWUseNp	9	0	MGD	DQIbtWUseNp	9	0	MGD	DQIbtWUseNp	9
DQIbtWUseNp	10	0	MGD	DQIbtWUseNp	10	0	MGD	DQIbtWUseNp	10	0	MGD	DQIbtWUseNp	10	0	MGD	DQIbtWUseNp	10	0	MGD	DQIbtWUseNp	10	0	MGD	DQIbtWUseNp	10	0	MGD	DQIbtWUseNp	10	0	MGD	DQIbtWUseNp	10	0	MGD	DQIbtWUseNp	10	0	MGD	DQIbtWUseNp	10	0	MGD	DQIbtWUseNp	10	0	MGD	DQIbtWUseNp	10
DQIbtWUseNp	11	0	MGD	DQIbtWUseNp	11	0	MGD	DQIbtWUseNp	11	0	MGD	DQIbtWUseNp	11	0	MGD	DQIbtWUseNp	11	0	MGD	DQIbtWUseNp	11	0	MGD	DQIbtWUseNp	11	0	MGD	DQIbtWUseNp	11	0	MGD	DQIbtWUseNp	11	0	MGD	DQIbtWUseNp	11	0	MGD	DQIbtWUseNp	11	0	MGD	DQIbtWUseNp	11	0	MGD	DQIbtWUseNp	11
DQIbtWUseNp	12	0	MGD	DQIbtWUseNp	12	0	MGD	DQIbtWUseNp	12	0	MGD	DQIbtWUseNp	12	0	MGD	DQIbtWUseNp	12	0	MGD	DQIbtWUseNp	12	0	MGD	DQIbtWUseNp	12	0	MGD	DQIbtWUseNp	12	0	MGD	DQIbtWUseNp	12	0	MGD	DQIbtWUseNp	12	0	MGD	DQIbtWUseNp	12	0	MGD	DQIbtWUseNp	12	0	MGD	DQIbtWUseNp	12
DQIbtWUseNp	13	0	MGD	DQIbtWUseNp	13	0	MGD	DQIbtWUseNp	13	0	MGD	DQIbtWUseNp	13	0	MGD	DQIbtWUseNp	13	0	MGD	DQIbtWUseNp	13	0	MGD	DQIbtWUseNp	13	0	MGD	DQIbtWUseNp	13	0	MGD	DQIbtWUseNp	13	0	MGD	DQIbtWUseNp	13	0	MGD	DQIbtWUseNp	13	0	MGD	DQIbtWUseNp	13	0	MGD	DQIbtWUseNp	13
DQIbtWUseNp	14	0	MGD	DQIbtWUseNp	14	0	MGD	DQIbtWUseNp	14	0	MGD	DQIbtWUseNp	14	0	MGD	DQIbtWUseNp	14	0	MGD	DQIbtWUseNp	14	0	MGD	DQIbtWUseNp	14	0	MGD	DQIbtWUseNp	14	0	MGD	DQIbtWUseNp	14	0	MGD	DQIbtWUseNp	14	0	MGD	DQIbtWUseNp	14	0	MGD	DQIbtWUseNp	14	0	MGD	DQIbtWUseNp	14
DQIbtWUseNp	15	0	MGD	DQIbtWUseNp	15	0	MGD	DQIbtWUseNp	15	0	MGD	DQIbtWUseNp	15	0	MGD	DQIbtWUseNp	15	0	MGD	DQIbtWUseNp	15	0	MGD	DQIbtWUseNp	15	0	MGD	DQIbtWUseNp	15	0	MGD	DQIbtWUseNp	15	0	MGD	DQIbtWUseNp	15	0	MGD	DQIbtWUseNp	15	0	MGD	DQIbtWUseNp	15	0	MGD	DQIbtWUseNp	15
DQIbtWUseNp	16	0	MGD	DQIbtWUseNp	16	0	MGD	DQIbtWUseNp	16	0	MGD	DQIbtWUseNp	16	0	MGD	DQIbtWUseNp	16	0	MGD	DQIbtWUseNp	16	0	MGD	DQIbtWUseNp	16	0	MGD	DQIbtWUseNp	16	0	MGD	DQIbtWUseNp	16	0	MGD	DQIbtWUseNp	16	0	MGD	DQIbtWUseNp	16	0	MGD	DQIbtWUseNp	16	0	MGD	DQIbtWUseNp	16
DQIbtWUseNp	17	0	MGD	DQIbtWUseNp	17	0	MGD	DQIbtWUseNp	17	0	MGD	DQIbtWUseNp	17	0	MGD	DQIbtWUseNp	17	0	MGD	DQIbtWUseNp	17	0	MGD	DQIbtWUseNp	17	0	MGD	DQIbtWUseNp	17	0	MGD	DQIbtWUseNp	17	0	MGD	DQIbtWUseNp	17	0	MGD	DQIbtWUseNp	17	0	MGD	DQIbtWUseNp	17	0	MGD	DQIbtWUseNp	17
DQIbtWUseNp	18	0	MGD	DQIbtWUseNp	18	0	MGD	DQIbtWUseNp	18	0	MGD	DQIbtWUseNp	18	0	MGD	DQIbtWUseNp	18	0	MGD	DQIbtWUseNp	18	0	MGD	DQIbtWUseNp	18	0	MGD	DQIbtWUseNp	18	0	MGD	DQIbtWUseNp	18	0	MGD	DQIbtWUseNp	18	0	MGD	DQIbtWUseNp	18	0	MGD	DQIbtWUseNp	18	0	MGD	DQIbtWUseNp	18
DQIbtWUseNp	19	0	MGD	DQIbtWUseNp	19	0	MGD	DQIbtWUseNp	19	0	MGD	DQIbtWUseNp	19	0	MGD	DQIbtWUseNp	19	0	MGD	DQIbtWUseNp	19	0	MGD	DQIbtWUseNp	19	0	MGD	DQIbtWUseNp	19	0	MGD	DQIbtWUseNp	19	0	MGD	DQIbtWUseNp	19	0	MGD	DQIbtWUseNp	19	0	MGD	DQIbtWUseNp	19	0	MGD	DQIbtWUseNp	19
DQIbtWUseNp	20	0	MGD	DQIbtWUseNp	20	0	MGD	DQIbtWUseNp	20	0	MGD	DQIbtWUseNp	20	0	MGD	DQIbtWUseNp	20	0	MGD	DQIbtWUseNp	20	0	MGD	DQIbtWUseNp	20	0	MGD	DQIbtWUseNp	20	0	MGD	DQIbtWUseNp	20	0	MGD	DQIbtWUseNp	20	0	MGD	DQIbtWUseNp	20	0	MGD	DQIbtWUseNp	20	0	MGD	DQIbtWUseNp	20
DQIbtWUseNp	21	0	MGD	DQIbtWUseNp	21	0	MGD	DQIbtWUseNp	21	0	MGD	DQIbtWUseNp	21	0	MGD	DQIbtWUseNp	21	0	MGD	DQIbtWUseNp	21	0	MGD	DQIbtWUseNp	21	0	MGD	DQIbtWUseNp	21	0	MGD	DQIbtWUseNp	21	0	MGD	DQIbtWUseNp	21	0	MGD	DQIbtWUseNp	21	0	MGD	DQIbtWUseNp	21	0	MGD	DQIbtWUseNp	21
DQIbtWUseNp	22	0	MGD	DQIbtWUseNp	22	0	MGD	DQIbtWUseNp	22	0	MGD	DQIbtWUseNp	22	0	MGD	DQIbtWUseNp	22	0	MGD	DQIbtWUseNp	22	0	MGD	DQIbtWUseNp	22	0	MGD	DQIbtWUseNp	22	0	MGD	DQIbtWUseNp	22	0	MGD	DQIbtWUseNp	22	0	MGD	DQIbtWUseNp	22	0	MGD	DQIbtWUseNp	22	0	MGD	DQIbtWUseNp	22
DQIbtWUseNp	23	0	MGD	DQIbtWUseNp	23	0	MGD	DQIbtWUseNp	23	0	MGD	DQIbtWUseNp	23	0	MGD	DQIbtWUseNp	23	0	MGD	DQIbtWUseNp	23	0	MGD	DQIbtWUseNp	23	0	MGD	DQIbtWUseNp	23	0	MGD	DQIbtWUseNp	23	0	MGD	DQIbtWUseNp	23	0	MGD	DQIbtWUseNp	23	0	MGD	DQIbtWUseNp	23	0	MGD	DQIbtWUseNp	23
DQIbtWUseNp	24	0	MGD	DQIbtWUseNp	24	0	MGD	DQIbtWUseNp	24	0	MGD	DQIbtWUseNp	24	0	MGD	DQIbtWUseNp	24	0	MGD	DQIbtWUseNp	24	0	MGD	DQIbtWUseNp	24	0	MGD	DQIbtWUseNp	24	0	MGD	DQIbtWUseNp	24	0	MGD	DQIbtWUseNp	24	0	MGD	DQIbtWUseNp	24	0	MGD	DQIbtWUseNp	24	0	MGD	DQIbtWUseNp	24
DQIbtWUseNp	25	0	MGD	DQIbtWUseNp	25	0	MGD	DQIbtWUseNp	25	0	MGD	DQIbtWUseNp	25	0	MGD	DQIbtWUseNp	25	0	MGD	DQIbtWUseNp	25	0	MGD	DQIbtWUseNp	25	0	MGD	DQIbtWUseNp	25	0	MGD	DQIbtWUseNp	25	0	MGD	DQIbtWUseNp	25	0	MGD	DQIbtWUseNp	25	0	MGD	DQIbtWUseNp	25	0	MGD	DQIbtWUseNp	25
DQIbtWUseNp	26	0	MGD	DQIbtWUseNp	26	0	MGD	DQIbtWUseNp	26	0	MGD	DQIbtWUseNp	26	0	MGD	DQIbtWUseNp	26	0	MGD	DQIbtWUseNp	26	0	MGD	DQIbtWUseNp	26	0	MGD	DQIbtWUseNp	26	0	MGD	DQIbtWUseNp	26	0	MGD	DQIbtWUseNp	26	0	MGD	DQIbtWUseNp	26	0	MGD	DQIbtWUseNp	26	0	MGD	DQIbtWUseNp	26
DQIbtWUseNp	27	0	MGD	DQIbtWUseNp	27	0	MGD	DQIbtWUseNp	27	0	MGD	DQIbtWUseNp	27	0	MGD	DQIbtWUseNp	27	0	MGD	DQIbtWUseNp	27	0	MGD	DQIbtWUseNp	27	0	MGD	DQIbtWUseNp	27	0	MGD	DQIbtWUseNp	27	0	MGD	DQIbtWUseNp	27	0	MGD	DQIbtWUseNp	27	0	MGD	DQIbtWUseNp	27	0	MGD	DQIbtWUseNp	27
DQIbtWUseNp	28	0	MGD	DQIbtWUseNp	28	0	MGD	DQIbtWUseNp	28	0	MGD	DQIbtWUseNp	28	0	MGD	DQIbtWUseNp	28	0	MGD	DQIbtWUseNp	28	0	MGD	DQIbtWUseNp	28	0	MGD	DQIbtWUseNp	28	0	MGD	DQIbtWUseNp	28	0	MGD	DQIbtWUseNp	28	0	MGD	DQIbtWUseNp	28	0	MGD	DQIbtWUseNp	28	0	MGD	DQIbtWUseNp	28
DQIbtWUseNp	29	0	MGD	DQIbtWUseNp	29	0	MGD	DQIbtWUseNp	29	0	MGD	DQIbtWUseNp	29	0	MGD	DQIbtWUseNp	29	0	MGD	DQIbtWUseNp	29	0	MGD	DQIbtWUseNp	29	0	MGD	DQIbtWUseNp	29	0	MGD	DQIbtWUseNp	29	0	MGD	DQIbtWUseNp	29	0	MGD	DQIbtWUseNp	29	0	MGD	DQIbtWUseNp	29	0	MGD	DQIbtWUseNp	29
DQIbtWUseNp	30	0	MGD	DQIbtWUseNp	30	0	MGD	DQIbtWUseNp	30	0	MGD	DQIbtWUseNp	30	0	MGD	DQIbtWUseNp	30	0	MGD	DQIbtWUseNp	30	0	MGD	DQIbtWUseNp	30	0	MGD	DQIbtWUseNp	30	0	MGD	DQIbtWUseNp	30	0	MGD	DQIbtWUseNp	30	0	MGD	DQIbtWUseNp	30	0	MGD	DQIbtWUseNp	30	0	MGD	DQIbtWUseNp	30
DQIbtWUseNp	31	0	MGD	DQIbtWUseNp	31	0	MGD	DQIbtWUseNp	31	0	MGD	DQIbtWUseNp	31	0	MGD	DQIbtWUseNp	31	0	MGD	DQIbtWUseNp	31	0	MGD	DQIbtWUseNp	31	0	MGD	DQIbtWUseNp	31	0	MGD	DQIbtWUseNp	31	0	MGD	DQIbtWUseNp	31	0	MGD	DQIbtWUseNp	31	0	MGD	DQIbtWUseNp	31	0	MGD	DQIbtWUseNp	31
DQIbtWUseNp	32	0	MGD	DQIbtWUseNp	32	0	MGD	DQIbtWUseNp	32	0	MGD	DQIbtWUseNp	32	0	MGD	DQIbtWUseNp	32	0	MGD	DQIbtWUseNp	32	0	MGD	DQIbtWUseNp	32	0	MGD	DQIbtWUseNp	32	0	MGD	DQIbtWUseNp	32	0	MGD	DQIbtWUseNp	32	0	MGD	DQIbtWUseNp	32	0	MGD	DQIbtWUseNp	32	0	MGD	DQIbtWUseNp	32
DQIbtWUseNp	33	0	MGD	DQIbtWUseNp	33	0	MGD	DQIbtWUseNp	33	0	MGD	DQIbtWUseNp	33	0	MGD	DQIbtWUseNp	33	0	MGD	DQIbtWUseNp	33	0	MGD	DQIbtWUseNp	33	0	MGD	DQIbtWUseNp	33	0	MGD	DQIbtWUseNp	33	0	MGD	DQIbtWUseNp	33	0	MGD	DQIbtWUseNp	33	0	MGD	DQIbtWUseNp	33	0	MGD	DQIbtWUseNp	33
DQIbtWUseNp	34	0	MGD	DQIbtWUseNp	34	0	MGD	DQIbtWUseNp	34	0	MGD	DQIbtWUseNp	34	0	MGD	DQIbtWUseNp	34	0	MGD	DQIbtWUseNp	34	0	MGD	DQIbtWUseNp	34	0	MGD	DQIbtWUseNp	34	0	MGD	DQIbtWUseNp	34	0	MGD	DQIbtWUseNp	34	0	MGD	DQIbtWUseNp	34	0	MGD	DQIbtWUseNp	34	0	MGD	DQIbtWUseNp	34
DQIbtWUseNp	35	0	MGD	DQIbtWUseNp	35	0	MGD	DQIbtWUseNp	35	0	MGD	DQIbtWUseNp	35	0	MGD	DQIbtWUseNp	35	0	MGD	DQIbtWUseNp	35	0	MGD	DQIbtWUseNp	35	0	MGD	DQIbtWUseNp	35	0	MGD	DQIbtWUseNp	35	0	MGD	DQIbtWUseNp	35	0	MGD	DQIbtWUseNp	35	0	MGD	DQIbtWUseNp	35	0	MGD	DQIbtWUseNp	35
DQIbtWUseNp	36	0	MGD	DQIbtWUseNp	36	0	MGD	DQIbtWUseNp	36	0	MGD	DQIbtWUseNp	36	0	MGD	DQIbtWUseNp	36	0	MGD	DQIbtWUseNp	36	0	MGD	DQIbtWUseNp	36	0	MGD	DQIbtWUseNp	36	0	MGD	DQIbtWUseNp	36	0	MGD	DQIbtWUseNp	36	0	MGD	DQIbtWUseNp	36	0	MGD	DQIbtWUseNp	36	0	MGD	DQIbtWUseNp	36
DQIbtWUseNp	37	0	MGD	DQIbtWUseNp	37	0	MGD	DQIbtWUseNp	37	0	MGD	DQIbtWUseNp	37	0	MGD	DQIbtWUseNp	37	0	MGD	DQIbtWUseNp	37	0	MGD	DQIbtWUseNp	37	0	MGD	DQIbtWUseNp	37	0	MGD	DQIbtWUseNp	37	0	MGD	DQIbtWUseNp	37	0	MGD	DQIbtWUseNp	37	0	MGD	DQIbtWUseNp	37	0	MGD	DQIbtWUseNp	37
DQIbtWUseNp	38	0	MGD	DQIbtWUseNp	38	0	MGD	DQIbtWUseNp	38	0	MGD	DQIbtWUseNp	38	0	MGD	DQIbtWUseNp	38	0	MGD	DQIbtWUseNp	38	0	MGD	DQIbtWUseNp	38	0	MGD	DQIbtWUseNp	38	0	MGD	DQIbtWUseNp	38	0	MGD	DQIbtWUseNp	38	0	MGD	DQIbtWUseNp	38	0	MGD	DQIbtWUseNp	38	0	MGD	DQIbtWUseNp	38
DQIbtWUseNp	39	0	MGD	DQIbtWUseNp	39	0	MGD	DQIbtWUseNp	39	0	MGD	DQIbtWUseNp	39	0	MGD	DQIbtWUseNp	39	0	MGD	DQIbtWUseNp	39	0	MGD	DQIbtWUseNp	39	0	MGD	DQIbtWUseNp	39	0	MGD	DQIbtWUseNp	39	0	MGD	DQIbtWUseNp	39	0	MGD	DQIbtWUseNp	39	0	MGD	DQIbtWUseNp	39	0	MGD	DQIbtWUseNp	39
DQIbtWUseNp	40	0	MGD	DQIbtWUseNp	40	0	MGD	DQIbtWUseNp	40	0	MGD	DQIbtWUseNp	40	0	MGD	DQIbtWUseNp	40	0	MGD	DQIbtWUseNp	40	0	MGD	DQIbtWUseNp	40	0	MGD	DQIbtWUseNp	40	0	MGD	DQIbtWUseNp	40	0	MGD	DQIbtWUseNp	40	0	MGD	DQIbtWUseNp	40	0	MGD	DQIbtWUseNp	40	0	MGD	DQIbtWUseNp	40
DQIbtWUseNp	41	0	MGD	DQIbtWUseNp	41	0	MGD	DQIbtWUseNp	41	0	MGD	DQIbtWUseNp	41	0	MGD	DQIbtWUseNp	41	0	MGD	DQIbtWUseNp	41	0	MGD	DQIbtWUseNp	41	0	MGD	DQIbtWUseNp	41	0	MGD	DQIbtWUseNp	41	0	MGD	DQIbtWUseNp	41	0	MGD	DQIbtWUseNp	41	0	MGD	DQIbtWUseNp	41	0	MGD	DQIbtWUseNp	41
DQIbtWUseNp	42	0	MGD	DQIbtWUseNp	42	0	MGD	DQIbtWUseNp	42	0	MGD	DQIbtWUseNp	42	0	MGD	DQIbtWUseNp	42	0	MGD	DQIbtWUseNp	42	0	MGD	DQIbtWUseNp	42	0	MGD	DQIbtWUseNp	42	0	MGD	DQIbtWUseNp	42	0	MGD	DQIbtWUseNp	42	0	MGD	DQIbtWUseNp	42	0	MGD	DQIbtWUseNp	42	0	MGD	DQIbtWUseNp	42
DQIbtWUseNp	43	0	MGD	DQIbtWUseNp	43	0	MGD	DQIbtWUseNp	43	0	MGD	DQIbtWUseNp	43	0	MGD	DQIbtWUseNp	43	0	MGD	DQIbtWUseNp	43	0	MGD	DQIbtWUseNp	43	0	MGD	DQIbtWUseNp	43	0	MGD	DQIbtWUseNp	43	0	MGD	DQIbtWUseNp	43	0	MGD	DQIbtWUseNp	43	0	MGD	DQIbtWUseNp	43	0	MGD	DQIbtWUseNp	43
DQIbtWUseNp	44	0	MGD	DQIbtWUseNp	44	0	MGD	DQIbtWUseNp	44	0	MGD	DQIbtWUseNp	44	0	MGD	DQIbtWUseNp	44	0	MGD	DQIbtWUseNp	44	0	MGD	DQIbtWUseNp	44	0	MGD	DQIbtWUseNp	44	0	MGD	DQIbtWUseNp	44	0	MGD	DQIbtWUseNp	44	0	MGD	DQIbtWUseNp	44	0	MGD	DQIbtWUseNp	44	0	MGD	DQIbtWUseNp	44
DQIbtWUseNp	45	0	MGD	DQIbtWUseNp	45	0	MGD	DQIbtWUseNp	45	0	MGD	DQIbtWUseNp	45	0	MGD	DQIbtWUseNp	45	0	MGD	DQIbtWUseNp	45	0	MGD	DQIbtWUseNp	45	0	MGD	DQIbtWUseNp	45	0	MGD	DQIbtWUseNp	45	0	MGD	DQIbtWUseNp	45	0	MGD	DQIbtWUseNp	45	0	MGD	DQIbtWUseNp	45	0	MGD	DQIbtWUseNp	45
DQIbtWUseNp	46	0	MGD	DQIbtWUseNp	46	0	MGD	DQIbtWUseNp	46	0	MGD	DQIbtWUseNp	46	0	MGD	DQIbtWUseNp	46	0	MGD	DQIbtWUseNp	46	0	MGD	DQIbtWUseNp	46	0	MGD	DQIbtWUseNp	46	0	MGD	DQIbtWUseNp	46	0	MGD	DQIbtWUseNp	46	0	MGD	DQIbtWUseNp	46	0	MGD	DQIbtWUseNp	46	0	MGD	DQIbtWUseNp	46
DQIbtWUseNp	47	0	MGD	DQIbtWUseNp	47	0	MGD	DQIbtWUseNp	47	0	MGD	DQIbtWUseNp	47	0	MGD	DQIbtWUseNp	47	0	MGD	DQIbtWUseNp	47	0	MGD	DQIbtWUseNp	47	0	MGD	DQIbtWUseNp	47	0	MGD	DQIbtWUseNp	47	0	MGD	DQIbtWUseNp	47	0	MGD	DQIbtWUseNp	47	0	MGD	DQIbtWUseNp	47	0	MGD	DQIbtWUseNp	47
DQIbtWUseNp	48	0	MGD	DQIbtWUseNp	48	0	MGD	DQIbtWUseNp	48	0	MGD	DQIbtWUseNp	48	0	MGD	DQIbtWUseNp	48	0	MGD	DQIbtWUseNp	48	0	MGD	DQIbtWUseNp	48	0	MGD	DQIbtWUseNp	48	0	MGD	DQIbtWUseNp	48	0	MGD	DQIbtWUseNp	48	0	MGD	DQIbtWUseNp	48	0	MGD	DQIbtWUseNp	48	0	MGD	DQIbtWUseNp	48
DQIbtWUseNp	49	0	MGD	DQIbtWUseNp	49	0	MGD	DQIbtWUseNp	49	0	MGD	DQIbtWUseNp	49	0	MGD	DQIbtWUseNp	49	0	MGD	DQIbtWUseNp	49	0	MGD	DQIbtWUseNp	49	0	MGD	DQIbtWUseNp	49	0	MGD	DQIbtWUseNp	49	0	MGD	DQIbtWUseNp	49	0	MGD	DQIbtWUseNp	49	0	MGD	DQIbtWUseNp	49	0	MGD	DQIbtWUseNp	49
DQIbtWUseNp	50	0	MGD	DQIbtWUseNp	50	0	MGD	DQIbtWUseNp	50	0	MGD	DQIbtWUseNp	50	0	MGD	DQIbtWUseNp	50	0	MGD	DQIbtWUseNp	50	0	MGD	DQIbtWUseNp	50	0	MGD	DQIbtWUseNp	50	0	MGD	DQIbtWUseNp	50	0	MGD	DQIbtWUseNp	50	0	MGD	DQIbtWUseNp	50	0	MGD	DQIbtWUseNp	50	0	MGD	DQIbtWUseNp	50
DQIbtWUseNp	51	0	MGD	DQIbtWUseNp	51	0	MGD	DQIbtWUseNp	51	0	MGD	DQIbtWUseNp	51	0	MGD	DQIbtWUseNp	51	0	MGD	DQIbtWUseNp	51	0	MGD	DQIbtWUseNp	51	0	MGD	DQIbtWUseNp	51	0	MGD	DQIbtWUseNp	51	0	MGD	DQIbtWUseNp	51	0	MGD	DQIbtWUseNp	51	0	MGD	DQIbtWUseNp	51	0	MGD	DQIbtWUseNp	51
DQIbtWUseNp	52	0	MGD	DQIbtWUseNp	52	0	MGD	DQIbtWUseNp	52	0	MGD	DQIbtWUseNp	52	0	MGD	DQIbtWUseNp	52	0	MGD	DQIbtWUseNp	52	0	MGD	DQIbtWUseNp	52	0	MGD	DQIbtWUseNp	52	0	MGD	DQIbtWUseNp	52	0	MGD	DQIbtWUseNp	52	0	MGD	DQIbtWUseNp	52	0	MGD	DQIbtWUseNp	52	0	MGD	DQIbtWUseNp	52
DQIbtWUseNp	53	0	MGD	DQIbtWUseNp	53	0	MGD	DQIbtWUseNp	53	0	MGD	DQIbtWUseNp	53	0	MGD	DQIbtWUseNp	53	0	MGD	DQIbtWUseNp	53	0	MGD	DQIbtWUseNp	53	0	MGD	DQIbtWUseNp	53	0	MGD	DQIbtWUseNp	53	0	MGD	DQIbtWUseNp	53	0	MGD	DQIbtWUseNp	53	0	MGD	DQIbtWUseNp	53	0	MGD	DQIbtWUseNp	53
DQIbtWUseNp	54	0	MGD	DQIbtWUseNp	54	0	MGD	DQIbtWUseNp	54	0	MGD	DQIbtWUseNp	54	0	MGD	DQIbtWUseNp	54	0	MGD	DQIbtWUseNp	54	0	MGD	DQIbtWUseNp	54	0	MGD	DQIbtWUseNp	54	0	MGD	DQIbtWUseNp	54	0	MGD	DQIbtWUseNp	54	0	MGD	DQIbtWUseNp	54	0	MGD	DQIbtWUseNp	54	0	MGD	DQIbtWUseNp	54
DQIbtWUseNp	55	0	MGD	DQIbtWUseNp	55	0	MGD	DQIbtWUseNp	55	0	MGD	DQIbtWUseNp	55	0	MGD	DQIbtWUseNp	55	0	MGD	DQIbtWUseNp	55	0	MGD	DQIbtWUseNp	55	0	MGD	DQIbtWUseNp	55	0	MGD	DQIbtWUseNp	55	0	MGD	DQIbtWUseNp	55	0	MGD	DQIbtWUseNp	55	0	MGD	DQIbtWUseNp	55	0	MGD	DQIbtWUseNp	55
DQIbtWUseNp	56	0	MGD	DQIbtWUseNp	56	0	MGD	DQIbtWUseNp	56	0	MGD	DQIbtWUseNp	56	0	MGD	DQIbtWUseNp	56	0	MGD	DQIbtWUseNp	56	0	MGD	DQIbtWUseNp	56	0	MGD	DQIbtWUseNp	56	0	MGD	DQIbtWUseNp	56	0	MGD	DQIbtWUseNp	56	0	MGD	DQIbtWUseNp	56	0	MGD	DQIbtWUseNp	56	0	MGD	DQIbtWUseNp	56
DQIbtWUseNp	57	0	MGD	DQIbtWUseNp	57	0	MGD	DQIbtWUseNp	57	0	MGD	DQIbtWUseNp	57	0	MGD	DQIbtWUseNp	57	0	MGD	DQIbtWUseNp	57	0	MGD	DQIbtWUseNp	57	0	MGD	DQIbtWUseNp	57	0	MGD	DQIbtWUseNp	57	0	MGD	DQIbtWUseNp	57	0	MGD	DQIbtWUseNp	57	0	MGD	DQIbtWUseNp	57	0	MGD	DQIbtWUseNp	57
DQIbtWUseNp	58	0	MGD	DQIbtWUseNp	58	0	MGD	DQIbtWUseNp	58	0	MGD	DQIbtWUseNp	58	0	MGD	DQIbtWUseNp	58	0	MGD	DQIbtWUseNp	58	0	MGD	DQIbtWUseNp	58	0	MGD	DQIbtWUseNp	58	0	MGD	DQIbtWUseNp	58	0	MGD	DQIbtWUseNp	58	0	MGD	DQIbtWUseNp	58	0	MGD	DQIbtWUseNp	58	0	MGD	DQIbtWUseNp	58
DQIbtWUseNp	59	0	MGD	DQIbtWUseNp	59	0	MGD	DQIbtWUseNp	59	0	MGD	DQIbtWUseNp	59	0	MGD	DQIbtWUseNp	59	0	MGD	DQIbtWUseNp	59	0	MGD	DQIbtWUseNp	59	0	MGD	DQIbtWUseNp	59	0	MGD	DQIbtWUseNp	59	0	MGD	DQIbtWUseNp	59	0	MGD	DQIbtWUseNp	59	0	MGD	DQIbtWUseNp	59	0	MGD	DQIbtWUseNp	59
DQIbtWUseNp	60	0	MGD	DQIbtWUseNp	60	0	MGD	DQIbtWUseNp	60	0	MGD	DQIbtWUseNp	60	0	MGD	DQIbtWUseNp	60	0	MGD	DQIbtWUseNp	60	0	MGD	DQIbtWUseNp	60	0	MGD	DQIbtWUseNp	60	0	MGD	DQIbtWUseNp	60	0	MGD	DQIbtWUseNp	60	0	MGD	DQIbtWUseNp	60	0	MGD	DQIbtWUseNp	60	0	MGD	DQIbtWUseNp	60
DQIbtWUseNp	61	0	MGD	DQIbtWUseNp	61	0	MGD	DQIbtWUseNp	61	0	MGD	DQIbtWUseNp	61	0	MGD	DQIbtWUseNp	61	0	MGD	DQIbtWUseNp	61	0	MGD	DQIbtWUseNp	61	0	MGD	DQIbtWUseNp	61	0	MGD	DQIbtWUseNp	61	0	MGD	DQIbtWUseNp	61	0	MGD	DQIbtWUseNp	61	0	MGD	DQIbtWUseNp	61	0	MGD	DQIbtWUseNp	61
DQIbtWUseNp	62	0	MGD	DQIbtWUseNp	62	0	MGD	DQIbtWUseNp	62	0	MGD	DQIbtWUseNp	62	0	MGD	DQIbtWUseNp	62	0	MGD	DQIbtWUseNp	62	0	MGD	DQIbtWUseNp	62	0	MGD	DQIbtWUseNp	62	0	MGD	DQIbtWUseNp	62	0	MGD	DQIbtWUseNp	62	0	MGD	DQIbtWUseNp	62	0	MGD	DQIbtWUseNp	62	0	MGD	DQIbtWUseNp	62
DQIbtWUseNp	63	0	MGD	DQIbtWUseNp	63	0	MGD	DQIbtWUseNp	63	0	MGD	DQIbtWUseNp	63	0	MGD	DQIbtWUseNp	63	0	MGD	DQIbtWUseNp	63	0	MGD	DQIbtWUseNp	63	0	MGD	DQIbtWUseNp	63	0	MGD	DQIbtWUseNp	63	0	MGD	DQIbtWUseNp	63	0	MGD	DQIbtWUseNp	63	0	MGD	DQIbtWUseNp	63	0	MGD	DQIbtWUseNp	63
DQIbtWUseNp	64	0	MGD	DQIbtWUseNp	64	0	MGD	DQIbtWUseNp	64	0	MGD	DQIbtWUseNp	64	0	MGD	DQIbtWUseNp	64	0	MGD	DQIbtWUseNp	64	0	MGD	DQIbtWUseNp	64	0	MGD	DQIbtWUseNp	64	0	MGD	DQIbtWUseNp	64	0	MGD	DQIbtWUseNp	64	0	MGD	DQIbtWUseNp	64	0	MGD	DQIbtWUseNp	64	0	MGD	DQIbtWUseNp	64
DQIbtWUseNp	65	0	MGD	DQIbtWUseNp	65	0	MGD	DQIbtWUseNp	65	0	MGD	DQIbtWUseNp	65	0	MGD	DQIbtWUseNp	65	0	MGD	DQIbtWUseNp	65	0	MGD	DQIbtWUseNp	65	0	MGD	DQIbtWUseNp	65	0	MGD	DQIbtWUseNp	65	0	MGD	DQIbtWUseNp	65	0	MGD	DQIbtWUseNp	65	0	MGD	DQIbtWUseNp	65	0	MGD	DQIbtWUseNp	65
DQIbtWUseNp	66	0	MGD	DQIbtWUseNp	66	0	MGD	DQIbtWUseNp	66	0	MGD	DQIbtWUseNp	66	0	MGD	DQIbtWUseNp	66	0	MGD	DQIbtWUseNp	66	0	MGD	DQIbtWUseNp	66	0	MGD	DQIbtWUseNp	66	0	MGD	DQIbtWUseNp	66	0	MGD	DQIbtWUseNp	66	0	MGD	DQIbtWUseNp	66	0	MGD	DQIbtWUseNp	66	0	MGD	DQIbtWUseNp	66
DQIbtWUseNp	67	0	MGD	DQIbtWUseNp	67	0	MGD	DQIbtWUseNp	67	0	MGD	DQIbtWUseNp	67	0	MGD	DQIbtWUseNp	67	0	MGD	DQIbtWUseNp	67	0	MGD	DQIbtWUseNp	67	0	MGD	DQIbtWUseNp	67	0	MGD	DQIbtWUseNp	67	0	MGD	DQIbtWUseNp	67	0	MGD	DQIbtWUseNp	67	0	MGD	DQIbtWUseNp	67	0	MGD	DQIbtWUseNp	67
DQIbtWUseNp	68	0	MGD	DQIbtWUseNp	68	0	MGD	DQIbtWUseNp	68	0	MGD	DQIbtWUseNp	68	0	MGD	DQIbtWUseNp	68	0	MGD	DQIbtWUseNp	68	0	MGD	DQIbtWUseNp	68	0	MGD	DQIbtWUseNp	68	0	MGD	DQIbtWUseNp	68	0	MGD	DQIbtWUseNp	68	0	MGD	DQIbtWUseNp	68	0	MGD	DQIbtWUseNp	68	0	MGD	DQIbtWUseNp	68
DQIbtWUseNp	69	0	MGD	DQIbtWUseNp	69	0	MGD	DQIbtWUseNp	69	0	MGD	DQIbtWUseNp	69	0	MGD	DQIbtWUseNp	69	0	MGD	DQIbtWUseNp	69	0	MGD	DQIbtWUseNp	69	0	MGD	DQIbtWUseNp	69	0	MGD	DQIbtWUseNp	69	0	MGD	DQIbtWUseNp	69	0	MGD	DQIbtWUseNp	69	0	MGD	DQIbtWUseNp	69	0	MGD	DQIbtWUseNp	69
DQIbtWUseNp	70	0	MGD	DQIbtWUseNp	70	0	MGD	DQIbtWUseNp	70	0	MGD	DQIbtWUseNp	70	0	MGD	DQIbtWUseNp	70	0	MGD	DQIbtWUseNp	70	0	MGD	DQIbtWUseNp	70	0	MGD	DQIbtWUseNp	70	0	MGD	DQIbtWUseNp	70	0	MGD	DQIbtWUseNp	70	0	MGD	DQIbtWUseNp	70	0	MGD	DQIbtWUseNp	70	0	MGD	DQIbtWUseNp	70
DQIbtWUseNp	71	0	MGD	DQIbtWUseNp	71	0	MGD	DQIbtWUseNp	71	0	MGD	DQIbtWUseNp	71	0	MGD	DQIbtWUseNp	71	0	MGD	DQIbtWUseNp	71	0	MGD	DQIbtWUseNp	71	0	MGD	DQIbtWUseNp	71	0	MGD	DQIbtWUseNp	71	0	MGD	DQIbtWUseNp	71	0	MGD	DQIbtWUseNp	71	0	MGD	DQIbtWUseNp	71	0	MGD	DQIbtWUseNp	71
DQIbtWUseNp	72	0	MGD	DQIbtWUseNp	72	0	MGD	DQIbtWUseNp	72	0	MGD	DQIbtWUseNp	72	0	MGD	DQIbtWUseNp	72	0	MGD	DQIbtWUseNp	72	0	MGD	DQIbtWUseNp	72	0	MGD	DQIbtWUseNp	72	0	MGD	DQIbtWUseNp	72	0	MGD	DQIbtWUseNp	72	0	MGD	DQIbtWUseNp	72	0	MGD	DQIbtWUseNp	72	0	MGD	DQIbtWUseNp	72
DQIbtWUseNp	73	0	MGD	DQIbtWUseNp	73	0	MGD	DQIbtWUseNp	73	0	MGD	DQIbtWUseNp	73	0	MGD	DQIbtWUseNp	73	0	MGD	DQIbtWUseNp	73	0	MGD	DQIbtWUseNp	73	0	MGD	DQIbtWUseNp	73	0	MGD	DQIbtWUseNp	73	0	MGD	DQIbtWUseNp	73	0	MGD	DQIbtWUseNp	73	0	MGD	DQIbtWUseNp	73	0	MGD	DQIbtWUseNp	73
DQIbtWUseNp	74	0	MGD	DQIbtWUseNp	74	0	MGD	DQIbtWUseNp	74	0	MGD	DQIbtWUseNp	74	0	MGD	DQIbtWUseNp	74	0	MGD	DQIbtWUseNp	74	0	MGD	DQIbtWUseNp	74	0	MGD	DQIbtWUseNp	74	0	MGD	DQIbtWUseNp	74	0	MGD	DQIbtWUseNp	74	0	MGD	DQIbtWUseNp	74	0	MGD	DQIbtWUseNp	74	0	MGD	DQIbtWUseNp	74
DQIbtWUseNp	75	0	MGD	DQIbtWUseNp	75	0	MGD	DQIbtWUseNp	75	0	MGD	DQIbtWUseNp	75	0	MGD	DQIbtWUseNp	75	0	MGD	DQIbtWUseNp	75	0	MGD	DQIbtWUseNp	75	0	MGD	DQIbtWUseNp	75	0	MGD	DQIbtWUseNp	75	0	MGD	DQIbtWUseNp	75	0	MGD	DQIbtWUseNp	75	0	MGD	DQIbtWUseNp	75	0	MGD	DQIbtWUseNp	75
DQIbtWUseNp	76	0	MGD	DQIbtWUseNp	76	0	MGD	DQIbtWUseNp	76	0	MGD	DQIbtWUseNp	76	0	MGD	DQIbtWUseNp	76	0	MGD	DQIbtWUseNp	76	0	MGD	DQIbtWUseNp	76	0	MGD	DQIbtWUseNp	76	0	MGD	DQIbtWUseNp	76	0	MGD	DQIbtWUseNp	76	0	MGD	DQIbtWUseNp	76	0	MGD	DQIbtWUseNp	76	0	MGD	DQIbtWUseNp	76
DQIbtWUseNp	77	0	MGD	DQIbtWUseNp	77	0	MGD	DQIbtWUseNp	77	0	MGD	DQIbtWUseNp	77	0	MGD	DQIbtWUseNp	77	0	MGD	DQIbtWUseNp	77	0	MGD	DQIbtWUseNp	77	0	MGD	DQIbtWUseNp	77	0	MGD	DQIbtWUseNp	77	0	MGD	DQIbtWUseNp	77	0	MGD	DQIbtWUseNp	77	0	MGD	DQIbtWUseNp	77	0	MGD	DQIbtWUseNp	77
DQIbtWUseNp	78	0	MGD	DQIbtWUseNp	78	0	MGD	DQIbtWUseNp	78	0	MGD	DQIbtWUseNp	78	0	MGD	DQIbtWUseNp	78	0	MGD	DQIbtWUseNp	78	0	MGD	DQIbtWUseNp	78	0	MGD	DQIbtWUseNp	78	0	MGD	DQIbtWUseNp	78	0	MGD	DQIbtWUseNp	78	0	MGD	DQIbtWUseNp	78	0	MGD	DQIbtWUseNp	78	0	MGD	DQIbtWUseNp	78
DQIbtWUseNp	79	0	MGD	DQIbtWUseNp	79	0	MGD	DQIbtWUseNp	79	0	MGD	DQIbtWUseNp	79	0	MGD	DQIbtWUseNp	79	0	MGD	DQIbtWUseNp	79	0	MGD	DQIbtWUseNp	79	0	MGD	DQIbtWUseNp	79	0	MGD	DQIbtWUseNp	79	0	MGD	DQIbtWUseNp	79	0	MGD	DQIbtWUseNp	79	0	MGD	DQIbtWUseNp	79	0	MGD	DQIbtWUseNp	79
DQIbtWUseNp	80	0	MGD	DQIbtWUseNp	80	0	MGD	DQIbtWUseNp	80	0	MGD	DQIbtWUseNp	80	0	MGD	DQIbtWUseNp	80	0	MGD	DQIbtWUseNp	80	0	MGD	DQIbtWUseNp	80	0	MGD	DQIbtWUseNp	80	0	MGD	DQIbtWUseNp	80	0	MGD	DQIbtWUseNp	80	0	MGD	DQIbtWUseNp	80	0	MGD	DQIbtWUseNp	80	0	MGD	DQIbtWUseNp	80
DQIbtWUseNp	81	0	MGD	DQIbtWUseNp	81	0	MGD	DQIbtWUseNp	81	0	MGD	DQIbtWUseNp	81	0	MGD	DQIbtWUseNp	81	0	MGD	DQIbtWUseNp	81	0	MGD	DQIbtWUseNp	81	0	MGD	DQIbtWUseNp	81	0	MGD	DQIbtWUseNp	81	0	MGD	DQIbtWUseNp	81	0	MGD	DQIbtWUseNp	81	0	MGD	DQIbtWUseNp	81	0	MGD	DQIbtWUseNp	81
DQIbtWUseNp	82	0	MGD	DQIbtWUseNp	82	0	MGD	DQIbtWUseNp	82	0	MGD	DQIbtWUseNp	82	0	MGD	DQIbtWUseNp	82	0	MGD	DQIbtWUseNp	82	0	MGD	DQIbtWUseNp	82	0	MGD	DQIbtWUseNp	82	0	MGD	DQIbtWUseNp	82	0	MGD	DQIbtWUseNp	82	0	MGD	DQIbtWUseNp	82	0	MGD	DQIbtWUseNp	82	0	MGD	DQIbtWUseNp	82
DQIbtWUseNp	83	0	MGD	DQIbtWUseNp	83	0	MGD	DQIbtWUseNp	83	0	MGD	DQIbtWUseNp	83	0	MGD	DQIbtWUseNp	83	0	MGD	DQIbtWUseNp	83	0	MGD	DQIbtWUseNp	83	0	MGD	DQIbtWUseNp	83	0	MGD	DQIbtWUseNp	83	0	MGD	DQIbtWUseNp	83	0	MGD	DQIbtWUseNp	83	0	MGD	DQIbtWUseNp	83	0	MGD	DQIbtWUseNp	83
DQIbtWUseNp	84	0	MGD	DQIbtWUseNp	84	0	MGD	DQIbtWUseNp	84	0	MGD	DQIbtWUseNp	84	0	MGD	DQIbtWUseNp	84	0	MGD	DQIbtWUseNp	84	0	MGD	DQIbtWUseNp	84	0	MGD	DQIbtWUseNp	84	0	MGD	DQIbtWUseNp	84	0	MGD	DQIbtWUseNp	84	0	MGD	DQIbtWUseNp	84	0	MGD	DQIbtWUseNp	84	0	MGD	DQIbtWUseNp	84
DQIbtWUseNp	85	0	MGD	DQIbtWUseNp	85	0	MGD	DQIbtWUseNp	85	0	MGD	DQIbtWUseNp	85	0	MGD	DQIbtWUseNp	85	0	MGD	DQIbtWUseNp	85	0	MGD	DQIbtWUseNp	85	0	MGD	DQIbtWUseNp	85	0	MGD	DQIbtWUseNp	85	0	MGD	DQIbtWUseNp	85	0	MGD	DQIbtWUseNp	85	0	MGD	DQIbtWUseNp	85	0	MGD	DQIbtWUseNp	85
DQIbtWUseNp	86	0	MGD	DQIbtWUseNp	86	0	MGD	DQIbtWUseNp	86	0	MGD	DQIbtWUseNp	86	0	MGD	DQIbtWUseNp	86	0	MGD	DQIbtWUseNp	86	0	MGD	DQIbtWUseNp	86	0	MGD	DQIbtWUseNp	86	0	MGD	DQIbtWUseNp	86	0	MGD	DQIbtWUseNp	86	0	MGD	DQIbtWUseNp	86	0	MGD	DQIbtWUseNp	86	0	MGD	DQIbtWUseNp	86
DQIbtWUseNp	87	0	MGD	DQIbtWUseNp	87	0	MGD	DQIbtWUseNp	87	0	MGD	DQIbtWUseNp	87	0	MGD	DQIbtWUseNp	87	0	MGD	DQIbtWUseNp	87	0	MGD	DQIbtWUseNp	87	0	MGD	DQIbtWUseNp	87	0	MGD	DQIbtWUseNp	87	0	MGD	DQIbtWUseNp	87	0	MGD	DQIbtWUseNp	87	0	MGD	DQIbtWUseNp	87	0	MGD	DQIbtWUseNp	87
DQIbtWUseNp	88	0	MGD	DQIbtWUseNp	88	0	MGD	DQIbtWUseNp	88	0	MGD	DQIbtWUseNp	88	0	MGD	DQIbtWUseNp	88	0	MGD	DQIbtWUseNp	88	0	MGD	DQIbtWUseNp	88	0	MGD	DQIbtWUseNp	88	0	MGD	DQIbtWUseNp	88	0	MGD	DQIbtWUseNp	88	0	MGD	DQIbtWUseNp	88	0	MGD	DQIbtWUseNp	88	0	MGD	DQIbtWUseNp	88
DQIbtWUseNp	89	0	MGD	DQIbtWUseNp	89	0	MGD	DQIbtWUseNp	89	0	MGD	DQIbtWUseNp	89	0	MGD	DQIbtWUseNp	89	0	MGD	DQIbtWUseNp	89	0	MGD	DQIbtWUseNp	89	0	MGD	DQIbtWUseNp	89	0	MGD	DQIbtWUseNp	89	0	MGD	DQIbtWUseNp	89	0	MGD	DQIbtWUseNp	89	0	MGD	DQIbtWUseNp	89	0	MGD	DQIbtWUseNp	89
DQIbtWUseNp	90	0	MGD	DQIbtWUseNp	90	0	MGD	DQIbtWUseNp	90	0	MGD	DQIbtWUseNp	90	0	MGD	DQIbtWUseNp	90	0	MGD	DQIbtWUseNp	90	0	MGD	DQIbtWUseNp	90	0	MGD	DQIbtWUseNp	90	0	MGD	DQIbtWUseNp	90	0	MGD	DQIbtWUseNp	90	0	MGD	DQIbtWUseNp	90	0	MGD	DQIbtWUseNp	90	0	MGD	DQIbtWUseNp	90
DQIbtWUseNp	91	0	MGD	DQIbtWUseNp	91	0	MGD	DQIbtWUseNp	91	0	MGD	DQIbtWUseNp	91	0	MGD	DQIbtWUseNp	91	0	MGD	DQIbtWUseNp	91	0	MGD	DQIbtWUseNp	91	0	MGD	DQIbtWUseNp	91	0	MGD	DQIbtWUseNp	91	0	MGD	DQIbtWUseNp	91	0	MGD	DQIbtWUseNp	91	0	MGD	DQIbtWUseNp	91	0	MGD	DQIbtWUseNp	91
DQIbtWUseNp	92	0	MGD	DQIbtWUseNp	92	0	MGD	DQIbtWUseNp	92	0	MGD	DQIbtWUseNp	92	0	MGD	DQIbtWUseNp	92	0	MGD	DQIbtWUseNp	92	0	MGD	DQIbtWUseNp	92	0	MGD	DQIbtWUseNp	92	0	MGD	DQIbtWUseNp	92	0	MGD	DQIbtWUseNp	92	0	MGD	DQIbtWUseNp	92	0	MGD	DQIbtWUseNp	92	0	MGD	DQIbtWUseNp	92
DQIbtWUseNp	93	0	MGD	DQIbtWUseNp	93	0	MGD	DQIbtWUseNp	93	0	MGD	DQIbtWUseNp	93	0	MGD	DQIbtWUseNp	93	0	MGD	DQIbtWUseNp	93	0	MGD	DQIbtWUseNp	93	0	MGD	DQIbtWUseNp	93	0	MGD	DQIbtWUseNp	93	0	MGD	DQIbtWUseNp	93	0	MGD	DQIbtWUseNp	93	0	MGD	DQIbtWUseNp	93	0	MGD	DQIbtWUseNp	93
DQIbtWUseNp	94	0	MGD	DQIbtWUseNp	94	0	MGD	DQIbtWUseNp	94	0	MGD	DQIbtWUseNp	94	0	MGD	DQIbtWUseNp	94	0	MGD	DQIbtWUseNp	94	0	MGD	DQIbtWUseNp	94	0	MGD	DQIbtWUseNp	94	0	MGD	DQIbtWUseNp	94	0	MGD	DQIbtWUseNp	94	0	MGD	DQIbtWUseNp	94	0	MGD	DQIbtWUseNp	94	0	MGD	DQIbtWUseNp	94
DQIbtWUseNp	95	0	MGD	DQIbtWUseNp	95	0	MGD	DQIbtWUseNp	95	0	MGD	DQIbtWUseNp	95	0	MGD	DQIbtWUseNp	95	0	MGD	DQIbtWUseNp	95	0	MGD	DQIbtWUseNp	95	0	MGD	DQIbtWUseNp	95	0	MGD	DQIbtWUseNp	95	0	MGD	DQIbtWUseNp	95	0	MGD	DQIbtWUseNp	95	0	MGD	DQIbtWUseNp	95	0	MGD	DQIbtWUseNp	95
DQIbtWUseNp	96	0	MGD	DQIbtWUseNp	96	0	MGD	DQIbtWUseNp	96	0	MGD	DQIbtWUseNp	96	0	MGD	DQIbtWUseNp	96	0	MGD	DQIbtWUseNp	96	0	MGD	DQIbtWUseNp	96	0	MGD	DQIbtWUseNp	96	0	MGD	DQIbtWUseNp	96	0	MGD	DQIbtWUseNp	96	0	MGD	DQIbtWUseNp	96	0	MGD	DQIbtWUseNp	96	0	MGD	DQIbtWUseNp	96
DQIbtWUseNp	97	0	MGD	DQIbtWUseNp	97	0	MGD	DQIbtWUseNp	97	0	MGD	DQIbtWUseNp	97	0	MGD	DQIbtWUseNp	97	0	MGD	DQIbtWUseNp	97	0	MGD	DQIbtWUseNp	97	0	MGD	DQIbtWUseNp	97	0	MGD	DQIbtWUseNp	97	0	MGD	DQIbtWUseNp	97	0	MGD	DQIbtWUseNp	97	0	MGD	DQIbtWUseNp	97	0	MGD	DQIbtWUseNp	97
DQIbtWUseNp	98	0	MGD	DQIbtWUseNp	98	0	MGD	DQIbtWUseNp	98	0	MGD	DQIbtWUseNp	98	0	MGD	DQIbtWUseNp	98	0	MGD	DQIbtWUseNp	98	0	MGD	DQIbtWUseNp	98	0	MGD	DQIbtWUseNp	98	0	MGD	DQIbtWUseNp	98	0	MGD	DQIbtWUseNp	98	0	MGD	DQIbtWUseNp	98	0	MGD	DQIbtWUseNp	98	0	MGD	DQIbtWUseNp	98
DQIbtWUseNp	99	0	MGD	DQIbtWUseNp	99	0	MGD	DQIbtWUseNp	99	0	MGD	DQIbtWUseNp	99	0	MGD	DQIbtWUseNp	99	0	MGD	DQIbtWUseNp	99	0	MGD	DQIbtWUseNp	99	0	MGD	DQIbtWUseNp	99	0	MGD	DQIbtWUseNp	99	0	MGD	DQIbtWUseNp	99	0	MGD	DQIbtWUseNp	99	0	MGD	DQIbtWUseNp	99	0	MGD	DQIbtWUseNp	99
DQIbtWUseNp	100	0	MGD	DQIbtWUseNp	100	0	MGD	DQIbtWUseNp	100	0	MGD	DQIbtWUseNp	100	0	MGD	DQIbtWUseNp	100	0	MGD	DQIbtWUseNp	100	0	MGD	DQIbtWUseNp	100	0	MGD	DQIbtWUseNp	100	0	MGD	DQIbtWUseNp	100	0	MGD	DQIbtWUseNp	100	0	MGD	DQIbtWUseNp	100	0	MGD	DQIbtWUseNp	100	0	MGD	DQIbtWUseNp	100
DQIbtWUseNp	101	0	MGD	DQIbtWUseNp	101	0	MGD	DQIbtWUseNp	101	0	MGD	DQIbtWUseNp	101	0	MGD	DQIbtWUseNp	101	0	MGD	DQIbtWUseNp	101	0	MGD	DQIbtWUseNp	101	0	MGD	DQIbtWUseNp	101	0	MGD	DQIbtWUseNp	101	0	MGD	DQIbtWUseNp	101	0	MGD	DQIbtWUseNp	101	0	MGD	DQIbtWUseNp	101	0	MGD	DQIbtWUseNp	101
DQIbtWUseNp	102	0	MGD	DQIbtWUseNp	102	0	MGD	DQIbtWUseNp	102	0	MGD	DQIbtWUseNp	102	0	MGD	DQIbtWUseNp	102	0	MGD	DQIbtWUseNp	102	0	MGD	DQIbtWUseNp	102	0	MGD	DQIbtWUseNp	102	0	MGD	DQIbtWUseNp	102	0	MGD	DQIbtWUseNp	102	0	MGD	DQIbtWUseNp	102	0	MGD	DQIbtWUseNp	102	0	MGD	DQIbtWUseNp	102
DQIbtWUseNp	103	0	MGD	DQIbtWUseNp	103	0	MGD	DQIbtWUseNp	103	0	MGD	DQIbtWUseNp	103	0	MGD	DQIbtWUseNp	103	0	MGD	DQIbtWUseNp	103	0	MGD	DQIbtWUseNp	103	0	MGD	DQIbtWUseNp	103	0	MGD	DQIbtWUseNp	103	0	MGD	DQIbtWUseNp	103	0	MGD	DQIbtWUseNp	103	0	MGD	DQIbtWUseNp	103	0	MGD	DQIbtWUseNp	103
DQIbtWUseNp	104	0	MGD	DQIbtWUseNp	104	0	MGD	DQIbtWUseNp	104	0	MGD	DQIbtWUseNp	104	0	MGD	DQIbtWUseNp	104	0	MGD	DQIbtWUseNp	104	0	MGD	DQIbtWUseNp	104	0	MGD	DQIbtWUseNp	104	0	MGD	DQIbtWUseNp	104	0	MGD	DQIbtWUseNp	104	0	MGD	DQIbtWUseNp	104	0	MGD	DQIbtWUseNp	104	0	MGD	DQIbtWUseNp	104
DQIbtWUseNp	105	0	MGD	DQIbtWUseNp	105	0	MGD	DQIbtWUseNp	105	0	MGD	DQIbtWUseNp	105	0	MGD	DQIbtWUseNp	105	0	MGD	DQIbtWUseNp	105	0	MGD	DQIbtWUseNp	105	0	MGD	DQIbtWUseNp	105	0	MGD	DQIbtWUseNp	105	0	MGD	DQIbtWUseNp	105	0	MGD	DQIbtWUseNp	105	0	MGD	DQIbtWUseNp	105	0	MGD	DQIbtWUseNp	105
DQIbtWUseNp	106	0	MGD	DQIbtWUseNp	106	0	MGD	DQIbtWUseNp	106	0	MGD	DQIbtWUseNp	106	0	MGD	DQIbtWUseNp	106	0	MGD	DQIbtWUseNp	106	0	MGD	DQIbtWUseNp	106	0	MGD	DQIbtWUseNp	106	0	MGD	DQIbtWUseNp	106	0	MGD	DQIbtWUseNp	106	0	MGD	DQIbtWUseNp	106	0	MGD	DQIbtWUseNp	106	0	MGD	DQIbtWUseNp	106
DQIbtWUseNp	107	0	MGD	DQIbtWUseNp	107	0	MGD	DQIbtWUseNp	107	0	MGD	DQIbtWUseNp	107	0	MGD	DQIbtWUseNp	107	0	MGD	DQIbtWUseNp	107	0	MGD	DQIbtWUseNp	107	0	MGD	DQIbtWUseNp	107	0	MGD	DQIbtWUseNp	107	0	MGD	DQIbtWUseNp	107	0	MGD	DQIbtWUseNp	107	0	MGD	DQIbtWUseNp	107	0	MGD	DQIbtWUseNp	107
DQIbtWUseNp	108	0	MGD	DQIbtWUseNp	108	0	MGD	DQIbtWUseNp	108	0	MGD	DQIbtWUseNp	108	0	MGD	DQIbtWUseNp	108	0	MGD	DQIbtWUseNp	108	0	MGD	DQIbtWUseNp	108	0	MGD	DQIbtWUseNp	108	0	MGD	DQIbtWUseNp	108	0	MGD	DQIbtWUseNp	108	0	MGD	DQIbtWUseNp	108	0	MGD	DQIbtWUseNp	108	0	MGD	DQIbtWUseNp	108
DQIbtWUseNp	109	0	MGD	DQIbtWUseNp	109	0	MGD	DQIbtWUseNp	109	0	MGD	DQIbtWUseNp	109	0	MGD	DQIbtWUseNp	109	0	MGD	DQIbtWUseNp	109	0	MGD	DQIbtWUseNp	109	0	MGD	DQIbtWUseNp	109	0	MGD	DQIbtWUseNp	109	0	MGD	DQIbtWUseNp	109	0	MGD	DQIbtWUseNp	109	0	MGD	DQIbtWUseNp	109	0	MGD	DQIbtWUseNp	109
DQIbtWUseNp	110	0	MGD	DQIbtWUseNp	110	0	MGD	DQIbtWUseNp	110	0	MGD	DQIbtWUseNp	110	0	MGD	DQIbtWUseNp	110	0	MGD	DQIbtWUseNp	110	0	MGD	DQIbtWUseNp	110	0	MGD	DQIbtWUseNp	110	0	MGD	DQIbtWUseNp	110	0	MGD	DQIbtWUseNp	110	0	MGD	DQIbtWUseNp	110	0	MGD	DQIbtWUseNp	110	0	MGD	DQIbtWUseNp	110
DQIbtWUseNp	111	0	MGD	DQIbtWUseNp	111	0	MGD	DQIbtWUseNp	111	0	MGD	DQIbtWUseNp	111	0	MGD	DQIbtWUseNp	111	0	MGD	DQIbtWUseNp	111	0	MGD	DQIbtWUseNp	111	0	MGD	DQIbtWUseNp	111	0	MGD	DQIbtWUseNp	111	0	MGD	DQIbtWUseNp	111	0	MGD	DQIbtWUseNp	111	0	MGD	DQIbtWUseNp	111	0	MGD	DQIbtWUseNp	111
DQIbtWUseNp	112	0	MGD	DQIbtWUseNp	112	0	MGD	DQIbtWUseNp	112	0	MGD	DQIbtWUseNp	112	0	MGD	DQIbtWUseNp	112	0	MGD	DQIbtWUseNp	112	0	MGD	DQIbtWUseNp	112	0	MGD	DQIbtWUseNp	112	0	MGD	DQIbtWUseNp	112	0	MGD	DQIbtWUseNp	112	0	MGD	DQIbtWUseNp	112	0	MGD	DQIbtWUseNp	112	0	MGD	DQIbtWUseNp	112
DQIbtWUseNp	113	0	MGD	DQIbtWUseNp	113	0	MGD	DQIbtWUseNp	113	0	MGD	DQIbtWUseNp	113	0	MGD	DQIbtWUseNp	113	0	MGD	DQIbtWUseNp	113	0	MGD	DQIbtWUseNp	113	0	MGD	DQIbtWUseNp	113	0	MGD	DQIbtWUseNp	113	0	MGD	DQIbtWUseNp	113	0	MGD	DQIbtWUseNp	113	0	MGD	DQIbtWUseNp	113	0	MGD	DQIbtWUseNp	113
DQIbtWUseNp	114	0	MGD	DQIbtWUseNp	114	0	MGD	DQIbtWUseNp	114	0	MGD	DQIbtWUseNp	114	0	MGD	DQIbtWUseNp	114	0	MGD	DQIbtWUseNp	114	0	MGD	DQIbtWUseNp	114	0	MGD	DQIbtWUseNp	114	0	MGD	DQIbtWUseNp	114	0	MGD	DQIbtWUseNp	114	0	MGD	DQIbtWUseNp	114	0	MGD	DQIbtWUseNp	114	0	MGD	DQIbtWUseNp	114
DQIbtWUseNp	115	0	MGD	DQIbtWUseNp	115	0	MGD	DQIbtWUseNp	115	0	MGD	DQIbtWUseNp	115	0	MGD	DQIbtWUseNp	115	0	MGD	DQIbtWUseNp	115	0	MGD	DQIbtWUseNp	115	0	MGD	DQIbtWUseNp	115	0	MGD	DQIbtWUseNp	115	0	MGD	DQIbtWUseNp	115	0	MGD	DQIbtWUseNp	115	0	MGD	DQIbtWUseNp	115	0	MGD	DQIbtWUseNp	115
DQIbtWUseNp	116	0	MGD	DQIbtWUseNp	116	0	MGD	DQIbtWUseNp	116	0	MGD	DQIbtWUseNp	116	0	MGD	DQIbtWUseNp	116	0	MGD	DQIbtWUseNp	116	0	MGD	DQIbtWUseNp	116	0	MGD	DQIbtWUseNp	116	0	MGD	DQIbtWUseNp	116	0	MGD	DQIbtWUseNp	116	0	MGD	DQIbtWUseNp	116	0	MGD	DQIbtWUseNp	116	0	MGD	DQIbtWUseNp	116
DQIbtWUseNp	117	0	MGD	DQIbtWUseNp	117	0	MGD	DQIbtWUseNp	117	0	MGD	DQIbtWUseNp	117	0	MGD	DQIbtWUseNp	117	0	MGD	DQIbtWUseNp	117	0	MGD	DQIbtWUseNp	117	0	MGD	DQIbtWUseNp	117	0	MGD	DQIbtWUseNp	117	0	MGD	DQIbtWUseNp	117	0	MGD	DQIbtWUseNp	117	0	MGD	DQIbtWUseNp	117	0	MGD	DQIbtWUseNp	117
DQIbtWUseNp	118	0	MGD	DQIbtWUseNp	118	0	MGD	DQIbtWUseNp	118	0	MGD	DQIbtWUseNp	118	0	MGD	DQIbtWUseNp	118	0	MGD	DQIbtWUseNp	118	0	MGD	DQIbtWUseNp	118	0	MGD	DQIbtWUseNp	118	0	MGD	DQIbtWUseNp	118	0	MGD	DQIbtWUseNp	118	0	MGD	DQIbtWUseNp	118	0	MGD	DQIbtWUseNp	118	0	MGD	DQIbtWUseNp	118
DQIbtWUseNp	119	0	MGD	DQIbtWUseNp	119	0	MGD	DQIbtWUseNp	119	0	MGD	DQIbtWUseNp	119	0	MGD	DQIbtWUseNp	119	0	MGD	DQIbtWUseNp	119	0	MGD	DQIbtWUseNp	119	0	MGD	DQIbtWUseNp	119	0	MGD	DQIbtWUseNp	119	0	MGD	DQIbtWUseNp	119	0	MGD	DQIbtWUseNp	119	0	MGD	DQIbtWUseNp	119	0	MGD	DQIbtWUseNp	119
DQIbtWUseNp	120	0	MGD	DQIbtWUseNp	120	0	MGD	DQIbtWUseNp	120	0	MGD	DQIbtWUseNp	120	0	MGD	DQIbtWUseNp	120	0	MGD	DQIbtWUseNp	120	0	MGD	DQIbtWUseNp	120	0	MGD	DQIbtWUseNp	120	0	MGD	DQIbtWUseNp	120	0	MGD	DQIbtWUseNp	120	0	MGD	DQIbtWUseNp	120	0	MGD	DQIbtWUseNp	120	0	MGD	DQIbtWUseNp	120
DQIbtWUseNp	121	0	MGD	DQIbtWUseNp	121	0	MGD	DQIbtWUseNp	121	0	MGD	DQIbtWUseNp	121	0	MGD	DQIbtWUseNp	121	0	MGD	DQIbtWUseNp	121	0	MGD	DQIbtWUseNp	121	0	MGD	DQIbtWUseNp	121	0	MGD	DQIbtWUseNp	121	0	MGD	DQIbtWUseNp	121	0	MGD	DQIbtWUseNp	121	0	MGD	DQIbtWUseNp	121	0	MGD	DQIbtWUseNp	121
DQIbtWUseNp	122	0	MGD	DQIbtWUseNp	122	0	MGD	DQIbtWUseNp	122	0	MGD	DQIbtWUseNp	122	0	MGD	DQIbtWUseNp	122	0	MGD	DQIbtWUseNp	122	0	MGD	DQIbtWUseNp	122	0	MGD	DQIbtWUseNp	122	0	MGD	DQIbtWUseNp	122	0	MGD	DQIbtWUseNp	122	0	MGD	DQIbtWUseNp	122	0	MGD	DQIbtWUseNp	122	0	MGD	DQIbtWUseNp	122
DQIbtWUseNp	123	0	MGD	DQIbtWUseNp	123	0	MGD	DQIbtWUseNp	123	0	MGD	DQIbtWUseNp	123	0	MGD	DQIbtWUseNp	123	0	MGD	DQIbtWUseNp	123	0	MGD	DQIbtWUseNp	123	0	MGD	DQIbtWUseNp	123	0	MGD	DQIbtWUseNp	123	0	MGD	DQIbtWUseNp	123	0	MGD	DQIbtWUseNp	123	0	MGD	DQIbtWUseNp	123	0	MGD	DQIbtWUseNp	123
DQIbtWUseNp	124	0	MGD	DQIbtWUseNp	124	0	MGD	DQIbtWUseNp	124	0	MGD	DQIbtWUseNp	124	0	MGD	DQIbtWUseNp	124	0	MGD	DQIbtWUseNp	124	0	MGD	DQIbtWUseNp	124	0	MGD	DQIbtWUseNp	124	0	MGD	DQIbtWUseNp	124	0	MGD	DQIbtWUseNp	124	0	MGD	DQIbtWUseNp	124	0	MGD	DQIbtWUseNp	124	0	MGD	DQIbtWUseNp	124
DQIbtWUseNp	125	0	MGD	DQIbtWUseNp	125	0	MGD	DQIbtWUseNp	125	0	MGD	DQIbtWUseNp	125	0	MGD	DQIbtWUseNp	125	0	MGD	DQIbtWUseNp	125	0	MGD	DQIbtWUseNp	125	0	MGD	DQIbtWUseNp	125	0	MGD	DQIbtWUseNp	125	0	MGD	DQIbtWUseNp	125	0	MGD	DQIbtWUseNp	125	0	MGD	DQIbtWUseNp	125	0	MGD	DQIbtWUseNp	125
DQIbtWUseNp	126	0	MGD	DQIbtWUseNp	126	0	MGD	DQIbtWUseNp	126	0	MGD	DQIbtWUseNp	126	0	MGD	DQIbtWUseNp	126	0	MGD	DQIbtWUseNp	126	0	MGD	DQIbtWUseNp	126	0	MGD	DQIbtWUseNp	126	0	MGD	DQIbtWUseNp	126	0	MGD	DQIbtWUseNp	126	0	MGD	DQIbtWUseNp	126	0	MGD	DQIbtWUseNp	126	0	MGD	DQIbtWUseNp	126
DQIbtWUseNp	127	0	MGD	DQIbtWUseNp	127	0	MGD	DQIbtWUseNp	127	0	MGD	DQIbtWUseNp	127	0	MGD	DQIbtWUseNp	127	0	MGD	DQIbtWUseNp	127	0	MGD	DQIbtWUseNp	127	0	MGD	DQIbtWUseNp	127	0	MGD	DQIbtWUseNp	127	0	MGD	DQIbtWUseNp	127	0	MGD	DQIbtWUseNp	127	0	MGD	DQIbtWUseNp	127	0	MGD	DQIbtWUseNp	127
DQIbtWUseNp	128	0	MGD	DQIbtWUseNp	128	0	MGD	DQIbtWUseNp	128	0	MGD	DQIbtWUseNp	128	0	MGD	DQIbtWUseNp	128	0	MGD	DQIbtWUseNp	128	0	MGD	DQIbtWUseNp	128	0	MGD	DQIbtWUseNp	128	0	MGD	DQIbtWUseNp	128	0	MGD	DQIbtWUseNp	128	0	MGD	DQIbtWUseNp	128	0	MGD	DQIbtWUseNp	128	0	MGD	DQIbtWUseNp	128
DQIbtWUseNp	129	0	MGD	DQIbtWUseNp	129	0	MGD	DQIbtWUseNp	129	0	MGD	DQIbtWUseNp	129	0	MGD	DQIbtWUseNp	129	0	MGD	DQIbtWUseNp	129	0	MGD	DQIbtWUseNp	129	0	MGD	DQIbtWUseNp	129	0	MGD	DQIbtWUseNp	129	0	MGD	DQIbtWUseNp	129	0	MGD	DQIbtWUseNp	129	0	MGD	DQIbtWUseNp	129	0	MGD	DQIbtWUseNp	129
DQIbtWUseNp	130	0	MGD	DQIbtWUseNp	130	0	MGD	DQIbtWUseNp	130	0	MGD	DQIbtWUseNp	130	0	MGD	DQIbtWUseNp	130	0	MGD	DQIbtWUseNp	130	0	MGD	DQIbtWUseNp	130	0	MGD	DQIbtWUseNp	130	0	MGD	DQIbtWUseNp	130	0	MGD	DQIbtWUseNp	130	0	MGD	DQIbtWUseNp	130	0	MGD	DQIbtWUseNp	130	0	MGD	DQIbtWUseNp	130
DQIbtWUseNp	131	0	MGD	DQIbtWUseNp	131	0	MGD	DQIbtWUseNp	131	0	MGD	DQIbtWUseNp	131	0	MGD	DQIbtWUseNp	131	0	MGD	DQIbtWUseNp	131	0	MGD	DQIbtWUseNp	131	0	MGD	DQIbtWUseNp	131	0	MGD	DQIbtWUseNp	131	0	MGD	DQIbtWUseNp	131	0	MGD	DQIbtWUseNp	131	0	MGD	DQIbtWUseNp	131	0	MGD	DQIbtWUseNp	131
DQIbtWUseNp	132	0	MGD	DQIbtWUseNp	132	0	MGD	DQIbtWUseNp	132	0	MGD	DQIbtWUseNp	132	0	MGD	DQIbtWUseNp	132	0	MGD	DQIbtWUseNp	132	0	MGD	DQIbtWUseNp	132	0	MGD	DQIbtWUseNp	132	0	MGD	DQIbtWUseNp	132	0	MGD	DQIbtWUseNp	132	0	MGD	DQIbtWUseNp	132	0	MGD	DQIbtWUseNp	132	0	MGD	DQIbtWUseNp	132
DQIbtWUseNp	133	0	MGD	DQIbtWUseNp	133	0	MGD	DQIbtWUseNp	133	0	MGD	DQIbtWUseNp	133	0	MGD	DQIbtWUseNp	133	0	MGD	DQIbtWUseNp	133	0	MGD	DQIbtWUseNp	133	0	MGD	DQIbtWUseNp	133	0	MGD	DQIbtWUseNp	133	0	MGD	DQIbtWUseNp	133	0	MGD	DQIbtWUseNp	133	0	MGD	DQIbtWUseNp	133	0	MGD	DQIbtWUseNp	133
DQIbtWUseNp	134	0	MGD	DQIbtWUseNp	134	0	MGD	DQIbtWUseNp	134	0	MGD	DQIbtWUseNp	134	0	MGD	DQIbtWUseNp	134	0	MGD	DQIbtWUseNp	134	0	MGD	DQIbtWUseNp	134	0	MGD	DQIbtWUseNp	134	0	MGD	DQIbtWUseNp	134	0	MGD	DQIbtWUseNp	134	0	MGD	DQIbtWUseNp	134	0	MGD	DQIbtWUseNp	134	0	MGD	DQIbtWUseNp	134
DQIbtWUseNp	135	0	MGD	DQIbtWUseNp	135	0	MGD	DQIbtWUseNp	135	0	MGD	DQIbtWUseNp	135	0	MGD	DQIbtWUseNp	135	0	MGD	DQIbtWUseNp	135	0	MGD	DQIbtWUseNp	135	0	MGD	DQIbtWUseNp	135	0	MGD	DQIbtWUseNp	135	0	MGD	DQIbtWUseNp	135	0	MGD	DQIbtWUseNp	135	0	MGD	DQIbtWUseNp	135	0	MGD	DQIbtWUseNp	135
DQIbtWUseNp	136	0	MGD	DQIbtWUseNp	136	0	MGD	DQIbtWUseNp	136	0	MGD	DQIbtWUseNp	136	0	MGD	DQIbtWUseNp	136	0	MGD	DQIbtWUseNp	136	0	MGD	DQIbtWUseNp	136	0	MGD	DQIbtWUseNp	136	0	MGD	DQIbtWUseNp	136	0	MGD	DQIbtWUseNp	136	0	MGD	DQIbtWUseNp	136	0	MGD	DQIbtWUseNp	136	0	MGD	DQIbtWUseNp	136
DQIbtWUseNp	137	0	MGD	DQIbtWUseNp	137	0	MGD	DQIbtWUseNp	137	0	MGD	DQIbtWUseNp	137	0	MGD	DQIbtWUseNp	137	0	MGD	DQIbtWUseNp	137	0	MGD	DQIbtWUseNp	137	0	MGD	DQIbtWUseNp	137	0	MGD	DQIbtWUseNp	137	0	MGD	DQIbtWUseNp	137	0	MGD	DQIbtWUseNp	137	0	MGD	DQIbtWUseNp	137	0	MGD	DQIbtWUseNp	137
DQIbtWUseNp	138	0	MGD	DQIbtWUseNp	138	0	MGD	DQIbtWUseNp	138	0	MGD	DQIbtWUseNp	138	0	MGD	DQIbtWUseNp	138	0	MGD	DQIbtWUseNp	138	0	MGD	DQIbtWUseNp	138	0	MGD	DQIbtWUseNp	138	0	MGD	DQIbtWUseNp	138	0	MGD	DQIbtWUseNp	138	0	MGD	DQIbtWUseNp	138	0	MGD	DQIbtWUseNp	138	0	MGD	DQIbtWUseNp	138
DQIbtWUseNp	139	0	MGD	DQIbtWUseNp	139	0	MGD	DQIbtWUseNp	139	0	MGD	DQIbtWUseNp	139	0	MGD	DQIbtWUseNp	139	0	MGD	DQIbtWUseNp	139	0	MGD	DQIbtWUseNp	139	0	MGD	DQIbtWUseNp	139	0	MGD	DQIbtWUseNp	139	0	MGD	DQIbtWUseNp	139	0	MGD	DQIbtWUseNp	139	0	MGD	DQIbtWUseNp	139	0	MGD	DQIbtWUseNp	139
DQIbtWUseNp	140	0	MGD	DQIbtWUseNp	140	0	MGD	DQIbtWUseNp	140	0	MGD	DQIbtWUseNp	140	0	MGD	DQIbtWUseNp	140	0	MGD	DQIbtWUseNp	140	0	MGD	DQIbtWUseNp	140	0	MGD	DQIbtWUseNp	140	0	MGD	DQIbtWUseNp	140	0	MGD	DQIbtWUseNp	140	0	MGD	DQIbtWUseNp	140	0	MGD	DQIbtWUseNp	140	0	MGD	DQIbtWUseNp	140
DQIbtWUseNp	141	0	MGD	DQIbtWUseNp	141	0	MGD	DQIbtWUseNp	141	0	MGD	DQIbtWUseNp	141	0	MGD	DQIbtWUseNp	141	0	MGD	DQIbtWUseNp	141	0	MGD	DQIbtWUseNp	141	0	MGD	DQIbtWUseNp	141	0	MGD	DQIbtWUseNp	141	0	MGD	DQIbtWUseNp	141	0	MGD	DQIbtWUseNp	141	0	MGD	DQIbtWUseNp	141	0	MGD	DQIbtWUseNp	141
DQIbtWUseNp	142	0	MGD	DQIbtWUseNp	142	0	MGD	DQIbtWUseNp	142	0	MGD	DQIbtWUseNp	142	0	MGD	DQIbtWUseNp	142	0	MGD	DQIbtWUseNp	142	0	MGD	DQIbtWUseNp	142	0	MGD	DQIbtWUseNp	142	0	MGD	DQIbtWUseNp	142	0	MGD	DQIbtWUseNp	142	0	MGD	DQIbtWUseNp	142	0	MGD	DQIbtWUseNp	142	0	MGD	DQIbtWUseNp	142
DQIbtWUseNp	143	0	MGD	DQIbtWUseNp	143	0	MGD	DQIbtWUseNp	143	0	MGD	DQIbtWUseNp	143	0	MGD	DQIbtWUseNp	143	0	MGD	DQIbtWUseNp	143	0	MGD	DQIbtWUseNp	143	0	MGD	DQIbtWUseNp	143	0	MGD	DQIbtWUseNp	143	0	MGD	DQIbtWUseNp	143	0	MGD	DQIbtWUseNp	143	0	MGD	DQIbtWUseNp	143	0	MGD	DQIbtWUseNp	143
DQIbtWUseNp	144	0	MGD	DQIbtWUseNp	144	0	MGD	DQIbtWUseNp	144	0	MGD	DQIbtWUseNp	144	0	MGD	DQIbtWUseNp	144	0	MGD	DQIbtWUseNp	144	0	MGD	DQIbtWUseNp	144	0	MGD	DQIbtWUseNp	144	0	MGD	DQIbtWUseNp	144	0	MGD	DQIbtWUseNp	144	0	MGD	DQIbtWUseNp	144	0	MGD	DQIbtWUseNp	144	0	MGD	DQIbtWUseNp	144
DQIbtWUseNp	145	0	MGD	DQIbtWUseNp	145	0	MGD	DQIbtWUseNp	145	0	MGD	DQIbtWUseNp	145	0	MGD	DQIbtWUseNp	145	0	MGD	DQIbtWUseNp	145	0	MGD	DQIbtWUseNp	145	0	MGD	DQIbtWUseNp	145	0	MGD	DQIbtWUseNp	145	0	MGD	DQIbtWUseNp	145	0	MGD	DQIbtWUseNp	145	0	MGD	DQIbtWUseNp	145	0	MGD	DQIbtWUseNp	145
DQIbtWUseNp	146	0	MGD	DQIbtWUseNp	146	0	MGD	DQIbtWUseNp	146	0	MGD	DQIbtWUseNp	146	0	MGD	DQIbtWUseNp	146	0	MGD	DQIbtWUseNp	146	0	MGD	DQIbtWUseNp	146	0	MGD	DQIbtWUseNp	146	0	MGD	DQIbtWUseNp	146	0	MGD	DQIbtWUseNp	146	0	MGD	DQIbtWUseNp	146	0	MGD	DQIbtWUseNp	146	0	MGD	DQIbtWUseNp	146
DQIbtWUseNp	147	0	MGD	DQIbtWUseNp	147	0	MGD	DQIbtWUseNp	147	0	MGD	DQIbtWUseNp	147	0	MGD	DQIbtWUseNp	147	0	MGD	DQIbtWUseNp	147	0	MGD	DQIbtWUseNp	147	0	MGD	DQIbtWUseNp	147	0	MGD	DQIbtWUseNp	147	0	MGD	DQIbtWUseNp	147	0	MGD	DQIbtWUseNp	147	0	MGD	DQIbtWUseNp	147	0	MGD	DQIbtWUseNp	147
DQIbtWUseNp	148	0	MGD	DQIbtWUseNp	148	0	MGD	DQIbtWUseNp	148	0	MGD	DQIbtWUseNp	148	0	MGD	DQIbtWUseNp	148	0	MGD	DQIbtWUseNp	148	0	MGD	DQIbtWUseNp	148	0	MGD	DQIbtWUseNp	148	0	MGD	DQIbtWUseNp	148	0	MGD	DQIbtWUseNp	148	0	MGD	DQIbtWUseNp	148	0	MGD	DQIbtWUseNp	148	0	MGD	DQIbtWUseNp	148
DQIbtWUseNp	149	0	MGD	DQIbtWUseNp	149	0	MGD	DQIbtWUseNp	149	0	MGD	DQIbtWUseNp	149	0	MGD	DQIbtWUseNp	149	0	MGD	DQIbtWUseNp	149	0	MGD	DQIbtWUseNp	149	0	MGD	DQIbtWUseNp	149	0	MGD	DQIbtWUseNp	149	0	MGD	DQIbtWUseNp	149	0	MGD	DQIbtWUseNp	149	0	MGD	DQIbtWUseNp	149	0	MGD	DQIbtWUseNp	149
DQIbtWUseNp	150	0	MGD	DQIbtWUseNp	150	0	MGD	DQIbtWUseNp	150	0	MGD	DQIbtWUseNp	150	0	MGD	DQIbtWUseNp	150	0	MGD	DQIbtWUseNp	150	0	MGD	DQIbtWUseNp	150	0	MGD	DQIbtWUseNp	150	0	MGD	DQIbtWUseNp	150	0	MGD	DQIbtWUseNp	150	0	MGD	DQIbtWUseNp	150	0	MGD	DQIbtWUseNp	150	0	MGD	DQIbtWUseNp	150
DQIbtWUseNp	151	0	MGD	DQIbtWUseNp	151	0	MGD	DQIbtWUseNp	151	0	MGD	DQIbtWUseNp	151	0	MGD	DQIbtWUseNp	151	0	MGD	DQIbtWUseNp	151	0	MGD	DQIbtWUseNp	151	0	MGD	DQIbtWUseNp	151	0	MGD	DQIbtWUseNp	151	0	MGD	DQIbtWUseNp	151	0	MGD	DQIbtWUseNp	151	0	MGD	DQIbtWUseNp	151	0	MGD	DQIbtWUseNp	151
DQIbtWUseNp	152	0	MGD	DQIbtWUseNp	152	0	MGD	DQIbtWUseNp	152	0	MGD	DQIbtWUseNp	152	0	MGD	DQIbtWUseNp	152	0	MGD	DQIbtWUseNp	152	0	MGD	DQIbtWUseNp	152	0	MGD	DQIbtWUseNp	152	0	MGD	DQIbtWUseNp	152	0	MGD	DQIbtWUseNp	152	0	MGD	DQIbtWUseNp	152	0	MGD	DQIbtWUseNp	152	0	MGD	DQIbtWUseNp	152
DQIbtWUseNp	153	0	MGD	DQIbtWUseNp	153	0	MGD	DQIbtWUseNp	153	0	MGD	DQIbtWUseNp	153	0	MGD	DQIbtWUseNp	153	0	MGD	DQIbtWUseNp	153	0	MGD	DQIbtWUseNp	153	0	MGD	DQIbtWUseNp	153	0	MGD	DQIbtWUseNp	153	0	MGD	DQIbtWUseNp	153	0	MGD	DQIbtWUseNp	153	0	MGD	DQIbtWUseNp	153	0	MGD	DQIbtWUseNp	153
DQIbtWUseNp	154	0	MGD	DQIbtWUseNp	154	0	MGD	DQIbtWUseNp	154	0	MGD	DQIbtWUseNp	154	0	MGD	DQIbtWUseNp	154	0	MGD	DQIbtWUseNp	154	0	MGD	DQIbtWUseNp	154	0	MGD	DQIbtWUseNp	154	0	MGD	DQIbtWUseNp	154	0	MGD	DQIbtWUseNp	154	0	MGD	DQIbtWUseNp	154	0	MGD	DQIbtWUseNp	154	0	MGD	DQIbtWUseNp	154
DQIbtWUseNp	155	0	MGD	DQIbtWUseNp	155	0	MGD	DQIbtWUseNp	155	0	MGD	DQIbtWUseNp	155	0	MGD	DQIbtWUseNp	155	0	MGD	DQIbtWUseNp	155	0	MGD	DQIbtWUseNp	155	0	MGD	DQIbtWUseNp	155	0	MGD	DQIbtWUseNp	155	0	MGD	DQIbtWUseNp	155	0	MGD	DQIbtWUseNp	155	0	MGD	DQIbtWUseNp	155	0	MGD	DQIbtWUseNp	155
DQIbtWUseNp	156	0	MGD	DQIbtWUseNp	156	0	MGD	DQIbtWUseNp	156	0	MGD	DQIbtWUseNp	156	0	MGD	DQIbtWUseNp	156	0	MGD	DQIbtWUseNp	156	0	MGD	DQIbtWUseNp	156	0	MGD	DQIbtWUseNp	156	0	MGD	DQIbtWUseNp	156	0	MGD	DQIbtWUseNp	156	0	MGD	DQIbtWUseNp	156	0	MGD	DQIbtWUseNp	156	0	MGD	DQIbtWUseNp	156
DQIbtWUseNp	157	0	MGD	DQIbtWUseNp	157	0	MGD	DQIbtWUseNp	157	0	MGD	DQIbtWUseNp	157	0	MGD	DQIbtWUseNp	157	0	MGD	DQIbtWUseNp	157	0	MGD	DQIbtWUseNp	157	0	MGD	DQIbtWUseNp	157	0	MGD	DQIbtWUseNp	157	0	MGD	DQIbtWUseNp	157	0	MGD	DQIbtWUseNp	157	0	MGD	DQIbtWUseNp	157	0	MGD	DQIbtWUseNp	157
DQIbtWUseNp	158	0	MGD	DQIbtWUseNp	158	0	MGD	DQIbtWUseNp	158	0	MGD	DQIbtWUseNp	158	0	MGD	DQIbtWUseNp	158	0	MGD	DQIbtWUseNp	158	0	MGD	DQIbtWUseNp	158	0	MGD	DQIbtWUseNp	158	0	MGD	DQIbtWUseNp	158	0	MGD	DQIbtWUseNp	158	0	MGD	DQIbtWUseNp	158	0	MGD	DQIbtWUseNp	158	0	MGD	DQIbtWUseNp	158
DQIbtWUseNp	159	0	MGD	DQIbtWUseNp	159	0	MGD	DQIbtWUseNp	159	0	MGD	DQIbtWUseNp	159	0	MGD	DQIbtWUseNp	159	0	MGD	DQIbtWUseNp	159	0	MGD	DQIbtWUseNp	159	0	MGD	DQIbtWUseNp	159	0	MGD	DQIbtWUseNp	159	0	MGD	DQIbtWUseNp	159	0	MGD	DQIbtWUseNp	159	0	MGD	DQIbtWUseNp	159	0	MGD	DQIbtWUseNp	159
DQIbtWUseNp	160	0	MGD	DQIbtWUseNp	160	0	MGD	DQIbtWUseNp	160	0	MGD	DQIbtWUseNp	160	0	MGD	DQIbtWUseNp	160	0	MGD	DQIbtWUseNp	160	0	MGD	DQIbtWUseNp	160	0	MGD	DQIbtWUseNp	160	0	MGD	DQIbtWUseNp	160	0	MGD	DQIbtWUseNp	160	0	MGD	DQIbtWUseNp	160	0	MGD	DQIbtWUseNp	160	0	MGD	DQIbtWUseNp	160
DQIbtWUseNp	161	0	MGD	DQIbtWUseNp	161	0	MGD	DQIbtWUseNp	161	0	MGD	DQIbtWUseNp	161	0	MGD	DQIbtWUseNp	161	0	MGD	DQIbtWUseNp	161	0	MGD	DQIbtWUseNp	161	0	MGD	DQIbtWUseNp	161	0	MGD	DQIbtWUseNp	161	0	MGD	DQIbtWUseNp	161	0	MGD	DQIbtWUseNp	161	0	MGD	DQIbtWUseNp	161	0	MGD	DQIbtWUseNp	161
DQIbtWUseNp	162	0	MGD	DQIbtWUseNp	162	0	MGD	DQIbtWUseNp	162	0	MGD	DQIbtWUseNp	162	0	MGD	DQIbtWUseNp	162	0	MGD	DQIbtWUseNp	162	0	MGD	DQIbtWUseNp	162	0	MGD	DQIbtWUseNp	162	0	MGD	DQIbtWUseNp	162	0	MGD	DQIbtWUseNp	162	0	MGD	DQIbtWUseNp	162	0	MGD	DQIbtWUseNp	162	0	MGD	DQIbtWUseNp	162
DQIbtWUseNp	163	0	MGD	DQIbtWUseNp	163	0	MGD	DQIbtWUseNp	163	0	MGD	DQIbtWUseNp	163	0	MGD	DQIbtWUseNp	163	0	MGD	DQIbtWUseNp	163	0	MGD	DQIbtWUseNp	163	0	MGD	DQIbtWUseNp	163	0	MGD	DQIbtWUseNp	163	0	MGD	DQIbtWUseNp	163	0	MGD	DQIbtWUseNp	163	0	MGD	DQIbtWUseNp	163	0	MGD	DQIbtWUseNp	163
DQIbtWUseNp	164	0	MGD	DQIbtWUseNp	164	0	MGD	DQIbtWUseNp	164	0	MGD	DQIbtWUseNp	164	0	MGD	DQIbtWUseNp	164	0	MGD	DQIbtWUseNp	164	0	MGD	DQIbtWUseNp	164	0	MGD	DQIbtWUseNp	164	0	MGD	DQIbtWUseNp	164	0	MGD	DQIbtWUseNp	164	0	MGD	DQIbtWUseNp	164	0	MGD	DQIbtWUseNp	164	0	MGD	DQIbtWUseNp	164
DQIbtWUseNp	165	0	MGD	DQIbtWUseNp	165	0	MGD	DQIbtWUseNp	165	0	MGD	DQIbtWUseNp	165	0	MGD	DQIbtWUseNp	165	0	MGD	DQIbtWUseNp	165	0	MGD	DQIbtWUseNp	165	0	MGD	DQIbtWUseNp	165	0	MGD	DQIbtWUseNp	165	0	MGD	DQIbtWUseNp	165	0	MGD	DQIbtWUseNp	165	0	MGD	DQIbtWUseNp	165	0	MGD	DQIbtWUseNp	165
DQIbtWUseNp	166	0	MGD	DQIbtWUseNp	166	0	MGD	DQIbtWUseNp	166	0	MGD	DQIbtWUseNp	166	0	MGD	DQIbtWUseNp	166	0	MGD	DQIbtWUseNp	166	0	MGD	DQIbtWUseNp	166	0	MGD	DQIbtWUseNp	166	0	MGD	DQIbtWUseNp	166	0	MGD	DQIbtWUseNp	166	0	MGD	DQIbtWUseNp	166	0	MGD	DQIbtWUseNp	166	0	MGD	DQIbtWUseNp	166
DQIbtWUseNp	167	0	MGD	DQIbtWUseNp	167	0	MGD	DQIbtWUseNp	167	0	MGD	DQIbtWUseNp	167	0	MGD	DQIbtWUseNp	167	0	MGD	DQIbtWUseNp	167	0	MGD	DQIbtWUseNp	167	0	MGD	DQIbtWUseNp	167	0	MGD	DQIbtWUseNp	167	0	MGD	DQIbtWUseNp	167	0	MGD	DQIbtWUseNp	167	0	MGD	DQIbtWUseNp	167	0	MGD	DQIbtWUseNp	167
DQIbtWUseNp	168	0	MGD	DQIbtWUseNp	168	0	MGD	DQIbtWUseNp	168	0	MGD	DQIbtWUseNp	168	0	MGD	DQIbtWUseNp	168	0	MGD	DQIbtWUseNp	168	0	MGD	DQIbtWUseNp	168	0	MGD	DQIbtWUseNp	168	0	MGD	DQIbtWUseNp	168	0	MGD	DQIbtWUseNp	168	0	MGD	DQIbtWUseNp	168	0	MGD	DQIbtWUseNp	168	0	MGD	DQIbtWUseNp	168
DQIbtWUseNp	169	0	MGD	DQIbtWUseNp	169	0	MGD	DQIbtWUseNp	169	0	MGD	DQIbtWUseNp	169	0	MGD	DQIbtWUseNp	169	0	MGD	DQIbtWUseNp	169	0	MGD	DQIbtWUseNp	169	0	MGD	DQIbtWUseNp	169	0	MGD	DQIbtWUseNp	169	0	MGD	DQIbtWUseNp	169	0	MGD	DQIbtWUseNp	169	0	MGD	DQIbtWUseNp	169	0	MGD	DQIbtWUseNp	169
DQIbtWUseNp	170	0	MGD	DQIbtWUseNp	170	0	MGD	DQIbtWUseNp	170	0	MGD	DQIbtWUseNp	170	0	MGD	DQIbtWUseNp	170	0	MGD	DQIbtWUseNp	170	0	MGD	DQIbtWUseNp	170	0	MGD	DQIbtWUseNp	170	0	MGD	DQIbtWUseNp	170	0	MGD	DQIbtWUseNp	170	0	MGD	DQIbtWUseNp	170	0	MGD	DQIbtWUseNp	170	0	MGD	DQIbtWUseNp	170
DQIbtWUseNp	171	0	MGD	DQIbtWUseNp	171	0	MGD	DQIbtWUseNp	171	0	MGD	DQIbtWUseNp	171	0	MGD	DQIbtWUseNp	171	0	MGD	DQIbtWUseNp	171	0	MGD	DQIbtWUseNp	171	0	MGD	DQIbtWUseNp	171	0	MGD	DQIbtWUseNp	171	0	MGD	DQIbtWUseNp	171	0	MGD	DQIbtWUseNp	171	0	MGD	DQIbtWUseNp	171	0	MGD	DQIbtWUseNp	171
DQIbtWUseNp	172	0	MGD	DQIbtWUseNp	172	0	MGD	DQIbtWUseNp	172	0	MGD	DQIbtWUseNp	172	0	MGD	DQIbtWUseNp	172	0	MGD	DQIbtWUseNp	172	0	MGD	DQIbtWUseNp	172	0	MGD	DQIbtWUseNp	172	0	MGD	DQIbtWUseNp	172	0	MGD	DQIbtWUseNp	172	0	MGD	DQIbtWUseNp	172	0	MGD	DQIbtWUseNp	172	0	MGD	DQIbtWUseNp	172
DQIbtWUseNp	173	0	MGD	DQIbtWUseNp	173	0	MGD	DQIbtWUseNp	173	0	MGD	DQIbtWUseNp	173	0	MGD	DQIbtWUseNp	173	0	MGD	DQIbtWUseNp	173	0	MGD	DQIbtWUseNp	173	0	MGD	DQIbtWUseNp	173	0	MGD	DQIbtWUseNp	173	0	MGD	DQIbtWUseNp	173	0	MGD	DQIbtWUseNp	173	0	MGD	DQIbtWUseNp	173	0	MGD	DQIbtWUseNp	173
DQIbtWUseNp	174	0	MGD	DQIbtWUseNp	174	0	MGD	DQIbtWUseNp	174	0	MGD	DQIbtWUseNp	174	0	MGD	DQIbtWUseNp	174	0	MGD	DQIbtWUseNp	174	0	MGD	DQIbtWUseNp	174	0	MGD	DQIbtWUseNp	174	0	MGD	DQIbtWUseNp	174	0	MGD	DQIbtWUseNp	174	0	MGD	DQIbtWUseNp	174	0	MGD	DQIbtWUseNp	174	0	MGD	DQIbtWUseNp	174
DQIbtWUseNp	175	0	MGD	DQIbtWUseNp	175	0	MGD	DQIbtWUseNp	175	0	MGD	DQIbtWUseNp	175	0	MGD	DQIbtWUseNp	175	0	MGD	DQIbtWUseNp	175	0	MGD	DQIbtWUseNp	175	0	MGD	DQIbtWUseNp	175	0	MGD	DQIbtWUseNp	175	0	MGD	DQIbtWUseNp	175	0	MGD	DQIbtWUseNp	175	0	MGD	DQIbtWUseNp	175	0	MGD	DQIbtWUseNp	175
DQIbtWUseNp	176	0	MGD	DQIbtWUseNp	176	0	MGD	DQIbtWUseNp	176	0	MGD	DQIbtWUseNp	176	0	MGD	DQIbtWUseNp	176	0	MGD	DQIbtWUseNp	176	0	MGD	DQIbtWUseNp	176	0	MGD	DQIbtWUseNp	176	0	MGD	DQIbtWUseNp	176	0	MGD	DQIbtWUseNp	176	0	MGD	DQIbtWUseNp	176	0	MGD	DQIbtWUseNp	176	0	MGD	DQIbtWUseNp	176
DQIbtWUseNp	177	0	MGD	DQIbtWUseNp	177	0	MGD	DQIbtWUseNp	177	0	MGD	DQIbtWUseNp	177	0	MGD	DQIbtWUseNp	177	0	MGD	DQIbtWUseNp	177	0	MGD	DQIbtWUseNp	177	0	MGD	DQIbtWUseNp	177	0	MGD	DQIbtWUseNp	177	0	MGD	DQIbtWUseNp	177	0	MGD	DQIbtWUseNp	177	0	MGD	DQIbtWUseNp	177	0	MGD	DQIbtWUseNp	177
DQIbtWUseNp	178	0	MGD	DQIbtWUseNp	178	0	MGD	DQIbtWUseNp	178	0	MGD	DQIbtWUseNp	178	0	MGD	DQIbtWUseNp	178	0	MGD	DQIbtWUseNp	178	0	MGD	DQIbtWUseNp	178	0	MGD	DQIbtWUseNp	178	0	MGD	DQIbtWUseNp	178	0	MGD	DQIbtWUseNp	178	0	MGD	DQIbtWUseNp	178	0	MGD	DQIbtWUseNp	178	0	MGD	DQIbtWUseNp	178
DQIbtWUseNp	179	0	MGD	DQIbtWUseNp	179	0	MGD	DQIbtWUseNp	179	0	MGD	DQIbtWUseNp	179	0	MGD	DQIbtWUseNp	179	0	MGD	DQIbtWUseNp	179	0	MGD	DQIbtWUseNp	179	0	MGD	DQIbtWUseNp	179	0	MGD	DQIbtWUseNp	179	0	MGD	DQIbtWUseNp	179	0	MGD	DQIbtWUseNp	179	0	MGD	DQIbtWUseNp	179	0	MGD	DQIbtWUseNp	179
DQIbtWUseNp	180	0	MGD	DQIbtWUseNp	180	0	MGD	DQIbtWUseNp	180	0	MGD	DQIbtWUseNp	180	0	MGD	DQIbtWUseNp	180	0	MGD	DQIbtWUseNp	180	0	MGD	DQIbtWUseNp	180	0	MGD	DQIbtWUseNp	180	0	MGD	DQIbtWUseNp	180	0	MGD	DQIbtWUseNp	180	0	MGD	DQIbtWUseNp	180	0	MGD	DQIbtWUseNp	180	0	MGD	DQIbtWUseNp	180
DQIbtWUseNp	181	0	MGD	DQIbtWUseNp	181	0	MGD	DQIbtWUseNp	181	0	MGD	DQIbtWUseNp	181	0	MGD	DQIbtWUseNp	181	0	MGD	DQIbtWUseNp	181	0	MGD	DQIbtWUseNp	181	0	MGD	DQIbtWUseNp	181	0	MGD	DQIbtWUseNp	181	0	MGD	DQIbtWUseNp	181	0	MGD	DQIbtWUseNp	181	0	MGD	DQIbtWUseNp	181	0	MGD	DQIbtWUseNp	181
DQIbtWUseNp	182	0	MGD	DQIbtWUseNp	182	0	MGD	DQIbtWUseNp	182	0	MGD	DQIbtWUseNp	182	0	MGD	DQIbtWUseNp	182	0	MGD	DQIbtWUseNp	182	0	MGD	DQIbtWUseNp	182	0	MGD	DQIbtWUseNp	182	0	MGD	DQIbtWUseNp	182	0	MGD	DQIbtWUseNp	182	0	MGD	DQIbtWUseNp	182	0	MGD	DQIbtWUseNp	182	0	MGD	DQIbtWUseNp	182
DQIbtWUseNp	183	0	MGD	DQIbtWUseNp	183	0	MGD	DQIbtWUseNp	183	0	MGD	DQIbtWUseNp	183	0	MGD	DQIbtWUseNp	183	0	MGD	DQIbtWUseNp	183	0	MGD	DQIbtWUseNp	183	0	MGD	DQIbtWUseNp	183	0	MGD	DQIbtWUseNp	183	0	MGD	DQIbtWUseNp	183	0	MGD	DQIbtWUseNp	183	0	MGD	DQIbtWUseNp	183	0	MGD	DQIbtWUseNp	183
DQIbtWUseNp	184	0	MGD	DQIbtWUseNp	184	0	MGD	DQIbtWUseNp	184	0	MGD	DQIbtWUseNp	184	0	MGD	DQIbtWUseNp	184	0	MGD	DQIbtWUseNp	184	0	MGD	DQIbtWUseNp	184	0	MGD	DQIbtWUseNp	184	0	MGD	DQIbtWUseNp	184	0	MGD	DQIbtWUseNp	184	0	MGD	DQIbtWUseNp	184	0	MGD	DQIbtWUseNp	184	0	MGD	DQIbtWUseNp	184
DQIbtWUseNp	185	0	MGD	DQIbtWUseNp	185	0	MGD	DQIbtWUseNp	185	0	MGD	DQIbtWUseNp	185	0	MGD	DQIbtWUseNp	185	0	MGD	DQIbtWUseNp	185	0	MGD	DQIbtWUseNp	185	0	MGD	DQIbtWUseNp	185	0	MGD	DQIbtWUseNp	185	0	MGD	DQIbtWUseNp	185	0	MGD	DQIbtWUseNp	185	0	MGD	DQIbtWUseNp	185	0	MGD	DQIbtWUseNp	185
DQIbtWUseNp	186	0	MGD	DQIbtWUseNp	186	0	MGD	DQIbtWUseNp	186	0	MGD	DQIbtWUseNp	186	0	MGD	DQIbtWUseNp	186	0	MGD	DQIbtWUseNp	186	0	MGD	DQIbtWUseNp	186	0	MGD	DQIbtWUseNp	186	0	MGD	DQIbtWUseNp	186	0	MGD	DQIbtWUseNp	186	0	MGD	DQIbtWUseNp	186	0	MGD	DQIbtWUseNp	186	0	MGD	DQIbtWUseNp	186
DQIbtWUseNp	187	0	MGD	DQIbtWUseNp	187	0	MGD	DQIbtWUseNp	187	0	MGD	DQIbtWUseNp	187	0	MGD	DQIbtWUseNp	187	0	MGD	DQIbtWUseNp	187	0	MGD	DQIbtWUseNp	187	0	MGD	DQIbtWUseNp	187	0	MGD	DQIbtWUseNp	187	0	MGD	DQIbtWUseNp	187	0	MGD	DQIbtWUseNp	187	0	MGD	DQIbtWUseNp	187	0	MGD	DQIbtWUseNp	187
DQIbtWUseNp	188	0	MGD	DQIbtWUseNp	188	0	MGD	DQIbtWUseNp	188	0	MGD	DQIbtWUseNp	188	0	MGD	DQIbtWUseNp	188	0	MGD	DQIbtWUseNp	188	0	MGD	DQIbtWUseNp	188	0	MGD	DQIbtWUseNp	188	0	MGD	DQIbtWUseNp	188	0	MGD	DQIbtWUseNp	188	0	MGD	DQIbtWUseNp	188	0	MGD	DQIbtWUseNp	188	0	MGD	DQIbtWUseNp	188
DQIbtWUseNp	189	0	MGD	DQIbtWUseNp	189	0	MGD	DQIbtWUseNp	189	0	MGD	DQIbtWUseNp	189	0	MGD	DQIbtWUseNp	189	0	MGD	DQIbtWUseNp	189	0	MGD	DQIbtWUseNp	189	0	MGD	DQIbtWUseNp	189	0	MGD	DQIbtWUseNp	189	0	MGD	DQIbtWUseNp	189	0	MGD	DQIbtWUseNp	189	0	MGD	DQIbtWUseNp	189	0	MGD	DQIbtWUseNp	189
DQIbtWUseNp	190	0	MGD	DQIbtWUseNp	190	0	MGD	DQIbtWUseNp	190	0	MGD	DQIbtWUseNp	190	0	MGD	DQIbtWUseNp	190	0	MGD	DQIbtWUseNp	190	0	MGD	DQIbtWUseNp	190	0	MGD	DQIbtWUseNp	190	0	MGD	DQIbtWUseNp	190	0	MGD	DQIbtWUseNp	190	0	MGD	DQIbtWUseNp	190	0	MGD	DQIbtWUseNp	190	0	MGD	DQIbtWUseNp	190
DQIbtWUseNp	191	0	MGD	DQIbtWUseNp	191	0	MGD	DQIbtWUseNp	191	0	MGD	DQIbtWUseNp	191	0	MGD	DQIbtWUseNp	191	0	MGD	DQIbtWUseNp	191	0	MGD	DQIbtWUseNp	191	0	MGD	DQIbtWUseNp	191	0	MGD	DQIbtWUseNp	191	0	MGD	DQIbtWUseNp	191	0	MGD	DQIbtWUseNp	191	0	MGD	DQIbtWUseNp	191	0	MGD	DQIbtWUseNp	191
DQIbtWUseNp	192	0	MGD	DQIbtWUseNp	192	0	MGD	DQIbtWUseNp	192	0	MGD	DQIbtWUseNp	192	0	MGD	DQIbtWUseNp	192	0	MGD	DQIbtWUseNp	192	0	MGD	DQIbtWUseNp	192	0	MGD	DQIbtWUseNp	192	0	MGD	DQIbtWUseNp	192	0	MGD	DQIbtWUseNp	192	0	MGD	DQIbtWUseNp	192	0	MGD	DQIbtWUseNp	192	0	MGD	DQIbtWUseNp	192
DQIbtWUseNp	193	0	MGD	DQIbtWUseNp	193	0	MGD	DQIbtWUseNp	193	0	MGD	DQIbtWUseNp	193	0	MGD	DQIbtWUseNp	193	0	MGD	DQIbtWUseNp	193	0	MGD	DQIbtWUseNp	193	0	MGD	DQIbtWUseNp	193	0	MGD	DQIbtWUseNp	193	0	MGD	DQIbtWUseNp	193	0	MGD	DQIbtWUseNp	193	0	MGD	DQIbtWUseNp	193	0	MGD	DQIbtWUseNp	193
DQIbtWUseNp	194	0	MGD	DQIbtWUseNp	194	0	MGD	DQIbtWUseNp	194	0	MGD	DQIbtWUseNp	194	0	MGD	DQIbtWUseNp	194	0	MGD	DQIbtWUseNp	194	0	MGD	DQIbtWUseNp	194	0	MGD	DQIbtWUseNp	194	0	MGD	DQIbtWUseNp	194	0	MGD	DQIbtWUseNp	194	0	MGD	DQIbtWUseNp	194	0	MGD	DQIbtWUseNp	194	0	MGD	DQIbtWUseNp	194
DQIbtWUseNp	195	0	MGD	DQIbtWUseNp	195	0	MGD	DQIbtWUseNp	195	0	MGD	DQIbtWUseNp	195	0	MGD	DQIbtWUseNp	195	0	MGD	DQIbtWUseNp	195	0	MGD	DQIbtWUseNp	195	0	MGD	DQIbtWUseNp	195	0	MGD	DQIbtWUseNp	195	0	MGD	DQIbtWUseNp	195	0	MGD	DQIbtWUseNp	195	0	MGD	DQIbtWUseNp	195	0	MGD	DQIbtWUseNp	195
DQIbtWUseNp	196	0	MGD	DQIbtWUseNp	196	0	MGD	DQIbtWUseNp	196	0	MGD	DQIbtWUseNp	196	0	MGD	DQIbtWUseNp	196	0	MGD	DQIbtWUseNp	196	0	MGD	DQIbtWUseNp	196	0	MGD	DQIbtWUseNp	196	0	MGD	DQIbtWUseNp	196	0	MGD	DQIbtWUseNp	196	0	MGD	DQIbtWUseNp	196	0	MGD	DQIbtWUseNp	196	0	MGD	DQIbtWUseNp	196
DQIbtWUseNp	197	0	MGD	DQIbtWUseNp	197	0	MGD	DQIbtWUseNp	197	0	MGD	DQIbtWUseNp	197	0	MGD	DQIbtWUseNp	197	0	MGD	DQIbtWUseNp	197	0	MGD	DQIbtWUseNp	197	0	MGD	DQIbtWUseNp	197	0	MGD	DQIbtWUseNp	197	0	MGD	DQIbtWUseNp	197	0	MGD	DQIbtWUseNp	197	0	MGD	DQIbtWUseNp	197	0	MGD	DQIbtWUseNp	197
DQIbtWUseNp	198	0	MGD	DQIbtWUseNp	198	0	MGD	DQIbtWUseNp	198	0	MGD	DQIbtWUseNp	198	0	MGD	DQIbtWUseNp	198	0	MGD	DQIbtWUseNp	198	0	MGD	DQIbtWUseNp	198	0	MGD	DQIbtWUseNp	198	0	MGD	DQIbtWUseNp	198	0	MGD	DQIbtWUseNp	198	0	MGD	DQIbtWUseNp	198	0	MGD	DQIbtWUseNp	198	0	MGD	DQIbtWUseNp	198
DQIbtWUseNp	199	0	MGD	DQIbtWUseNp	199	0	MGD	DQIbtWUseNp	199	0	MGD	DQIbtWUseNp	199	0	MGD	DQIbtWUseNp	199	0	MGD	DQIbtWUseNp	199	0	MGD	DQIbtWUseNp	199	0	MGD	DQIbtWUseNp	199	0	MGD	DQIbtWUseNp	199	0	MGD	DQIbtWUseNp	199	0	MGD	DQIbtWUseNp	199	0	MGD	DQIbtWUseNp	199	0	MGD	DQIbtWUseNp	199
DQIbtWUseNp	200	0	MGD	DQIbtWUseNp	200	0	MGD	DQIbtWUseNp	200	0	MGD	DQIbtWUseNp	200	0	MGD	DQIbtWUseNp	200	0	MGD	DQIbtWUseNp	200	0	MGD	DQIbtWUseNp	200	0	MGD	DQIbtWUseNp	200	0	MGD	DQIbtWUseNp	200	0	MGD	DQIbtWUseNp	200	0	MGD	DQIbtWUseNp	200	0	MGD	DQIbtWUseNp	200	0	MGD	DQIbtWUseNp	200
DQIbtWUseNp	201	0	MGD	DQIbtWUseNp	201	0	MGD	DQIbtWUseNp	201	0	MGD	DQIbtWUseNp	201	0	MGD	DQIbtWUseNp	201	0	MGD	DQIbtWUseNp	201	0	MGD	DQIbtWUseNp	201	0	MGD	DQIbtWUseNp	201	0	MGD	DQIbtWUseNp	201	0	MGD	DQIbtWUseNp	201	0	MGD	DQIbtWUseNp	201	0	MGD	DQIbtWUseNp	201	0	MGD	DQIbtWUseNp	201
DQIbtWUseNp	202	0	MGD	DQIbtWUseNp	202	0	MGD	DQIbtWUseNp	202	0	MGD	DQIbtWUseNp	202	0	MGD	DQIbtWUseNp	202	0	MGD	DQIbtWUseNp	202	0	MGD	DQIbtWUseNp	202	0	MGD	DQIbtWUseNp	202	0	MGD	DQIbtWUseNp	202	0	MGD	DQIbtWUseNp	202	0	MGD	DQIbtWUseNp	202	0	MGD	DQIbtWUseNp	202	0	MGD	DQIbtWUseNp	202
DQIbtWUseNp	203	0	MGD	DQIbtWUseNp	203	0	MGD	DQIbtWUseNp	203	0	MGD	DQIbtWUseNp	203	0	MGD	DQIbtWUseNp	203	0	MGD	DQIbtWUseNp	203	0	MGD	DQIbtWUseNp	203	0	MGD	DQIbtWUseNp	203	0	MGD	DQIbtWUseNp	203	0	MGD	DQIbtWUseNp	203	0	MGD	DQIbtWUseNp	203	0	MGD	DQIbtWUseNp	203	0	MGD	DQIbtWUseNp	203
DQIbtWUseNp	204	0	MGD	DQIbtWUseNp	204	0	MGD	DQIbtWUseNp	204	0	MGD	DQIbtWUseNp	204	0	MGD	DQIbtWUseNp	204	0	MGD	DQIbtWUseNp	204	0	MGD	DQIbtWUseNp	204	0	MGD	DQIbtWUseNp	204	0	MGD	DQIbtWUseNp	204	0	MGD	DQIbtWUseNp	204	0	MGD	DQIbtWUseNp	204	0	MGD	DQIbtWUseNp	204	0	MGD	DQIbtWUseNp	204
DQIbtWUseNp	205	0	MGD	DQIbtWUseNp	205	0	MGD	DQIbtWUseNp	205	0	MGD	DQIbtWUseNp	205	0	MGD	DQIbtWUseNp	205	0	MGD	DQIbtWUseNp	205	0	MGD	DQIbtWUseNp	205	0	MGD	DQIbtWUseNp	205	0	MGD	DQIbtWUseNp	205	0	MGD	DQIbtWUseNp	205	0	MGD	DQIbtWUseNp	205	0	MGD	DQIbtWUseNp	205	0	MGD	DQIbtWUseNp	205
DQIbtWUseNp	206	0	MGD	DQIbtWUseNp	206	0	MGD	DQIbtWUseNp	206	0	MGD	DQIbtWUseNp	206	0	MGD	DQIbtWUseNp	206	0	MGD	DQIbtWUseNp	206	0	MGD	DQIbtWUseNp	206	0	MGD	DQIbtWUseNp	206	0	MGD	DQIbtWUseNp	206	0	MGD	DQIbtWUseNp	206	0	MGD	DQIbtWUseNp	206	0	MGD	DQIbtWUseNp	206	0	MGD	DQIbtWUseNp	206
DQIbtWUseNp	207	0	MGD	DQIbtWUseNp	207	0	MGD	DQIbtWUseNp	207	0	MGD	DQIbtWUseNp	207	0	MGD	DQIbtWUseNp	207	0	MGD	DQIbtWUseNp	207	0	MGD	DQIbtWUseNp	207	0	MGD	DQIbtWUseNp	207	0	MGD	DQIbtWUseNp	207	0	MGD	DQIbtWUseNp	207	0	MGD	DQIbtWUseNp	207	0	MGD	DQIbtWUseNp	207	0	MGD	DQIbtWUseNp	207
DQIbtWUseNp	208	0	MGD	DQIbtWUseNp	208	0	MGD	DQIbtWUseNp	208	0	MGD	DQIbtWUseNp	208	0	MGD	DQIbtWUseNp	208	0	MGD	DQIbtWUseNp	208	0	MGD	DQIbtWUseNp	208	0	MGD	DQIbtWUseNp	208	0	MGD	DQIbtWUseNp	208	0	MGD	DQIbtWUseNp	208	0	MGD	DQIbtWUseNp	208	0	MGD	DQIbtWUseNp	208	0	MGD	DQIbtWUseNp	208
DQIbtWUseNp	209	0	MGD	DQIbtWUseNp	209	0	MGD	DQIbtWUseNp	209	0	MGD	DQIbtWUseNp	209	0	MGD	DQIbtWUseNp	209	0	MGD	DQIbtWUseNp	209	0	MGD	DQIbtWUseNp	209	0	MGD	DQIbtWUseNp	209	0	MGD	DQIbtWUseNp	209	0	MGD	DQIbtWUseNp	209	0	MGD	DQIbtWUseNp	209	0	MGD	DQIbtWUseNp	209	0	MGD	DQIbtWUseNp	209
DQIbtWUseNp	210	0	MGD	DQIbtWUseNp	210	0	MGD	DQIbtWUseNp	210	0	MGD	DQIbtWUseNp	210	0	MGD	DQIbtWUseNp	210	0	MGD	DQIbtWUseNp	210	0	MGD	DQIbtWUseNp	210	0	MGD	DQIbtWUseNp	210	0	MGD	DQIbtWUseNp	210	0	MGD	DQIbtWUseNp	210	0	MGD	DQIbtWUseNp	210	0	MGD	DQIbtWUseNp	210	0	MGD	DQIbtWUseNp	210
DQIbtWUseNp	211	0	MGD	DQIbtWUseNp	211	0	MGD	DQIbtWUseNp	211	0	MGD	DQIbtWUseNp	211	0	MGD	DQIbtWUseNp	211	0	MGD	DQIbtWUseNp	211	0	MGD	DQIbtWUseNp	211	0	MGD	DQIbtWUseNp	211	0	MGD	DQIbtWUseNp	211	0	MGD	DQIbtWUseNp	211	0	MGD	DQIbtWUseNp	211	0	MGD	DQIbtWUseNp	211	0	MGD	DQIbtWUseNp	211
DQIbtWUseNp	212	0	MGD	DQIbtWUseNp	212	0	MGD	DQIbtWUseNp	212	0	MGD	DQIbtWUseNp	212	0	MGD	DQIbtWUseNp	212	0	MGD	DQIbtWUseNp	212	0	MGD	DQIbtWUseNp	212	0	MGD	DQIbtWUseNp	212	0	MGD	DQIbtWUseNp	212	0	MGD	DQIbtWUseNp	212	0	MGD	DQIbtWUseNp	212	0	MGD	DQIbtWUseNp	212	0	MGD	DQIbtWUseNp	212
DQIbtWUseNp	213	0	MGD	DQIbtWUseNp	213	0	MGD	DQIbtWUseNp	213	0	MGD	DQIbtWUseNp	213	0	MGD	DQIbtWUseNp	213	0	MGD	DQIbtWUseNp	213	0	MGD	DQIbtWUseNp	213	0	MGD	DQIbtWUseNp	213	0	MGD	DQIbtWUseNp	213	0	MGD	DQIbtWUseNp	213	0	MGD	DQIbtWUseNp	213	0	MGD	DQIbtWUseNp	213	0	MGD	DQIbtWUseNp	213
DQIbtWUseNp	214	0	MGD	DQIbtWUseNp	214	0	MGD	DQIbtWUseNp	214	0	MGD	DQIbtWUseNp	214	0	MGD	DQIbtWUseNp	214	0	MGD	DQIbtWUseNp	214	0	MGD	DQIbtWUseNp	214	0	MGD	DQIbtWUseNp	214	0	MGD	DQIbtWUseNp	214	0	MGD	DQIbtWUseNp	214	0	MGD	DQIbtWUseNp	214	0	MGD	DQIbtWUseNp	214	0	MGD	DQIbtWUseNp	214
DQIbtWUseNp	215	0	MGD	DQIbtWUseNp	215	0	MGD	DQIbtWUseNp	215	0	MGD	DQIbtWUseNp	215	0	MGD	DQIbtWUseNp	215	0	MGD	DQIbtWUseNp	215	0	MGD	DQIbtWUseNp	215	0	MGD	DQIbtWUseNp	215	0	MGD	DQIbtWUseNp	215	0	MGD	DQIbtWUseNp	215	0	MGD	DQIbtWUseNp	215	0	MGD	DQIbtWUseNp	215	0	MGD	DQIbtWUseNp	215
DQIbtWUseNp	216	0	MGD	DQIbtWUseNp	216	0	MGD	DQIbtWUseNp	216	0	MGD	DQIbtWUseNp	216	0	MGD	DQIbtWUseNp	216	0	MGD	DQIbtWUseNp	216	0	MGD	DQIbtWUseNp	216	0	MGD	DQIbtWUseNp	216	0	MGD	DQIbtWUseNp	216	0	MGD	DQIbtWUseNp	216	0	MGD	DQIbtWUseNp	216	0	MGD	DQIbtWUseNp	216	0	MGD	DQIbtWUseNp	216
DQIbtWUseNp	217	0	MGD	DQIbtWUseNp	217	0	MGD	DQIbtWUseNp	217	0	MGD	DQIbtWUseNp	217	0	MGD	DQIbtWUseNp	217	0	MGD	DQIbtWUseNp	217	0	MGD	DQIbtWUseNp	217	0	MGD	DQIbtWUseNp	217	0	MGD	DQIbtWUseNp	217	0	MGD	DQIbtWUseNp	217	0	MGD	DQIbtWUseNp	217	0	MGD	DQIbtWUseNp	217	0	MGD	DQIbtWUseNp	217
DQIbtWUseNp	218	0	MGD	DQIbtWUseNp	218	0	MGD	DQIbtWUseNp	218	0	MGD	DQIbtWUseNp	218	0	MGD	DQIbtWUseNp	218	0	MGD	DQIbtWUseNp	218	0	MGD	DQIbtWUseNp	218	0	MGD	DQIbtWUseNp	218	0	MGD	DQIbtWUseNp	218	0	MGD	DQIbtWUseNp	218	0	MGD	DQIbtWUseNp	218	0	MGD	DQIbtWUseNp	218	0	MGD	DQIbtWUseNp	218
DQIbtWUseNp	219	0	MGD	DQIbtWUseNp	219	0	MGD	DQIbtWUseNp	219	0	MGD	DQIbtWUseNp	219	0	MGD	DQIbtWUseNp	219	0	MGD	DQIbtWUseNp	219	0	MGD	DQIbtWUseNp	219	0	MGD	DQIbtWUseNp	219	0	MGD	DQIbtWUseNp	219	0	MGD	DQIbtWUseNp	219	0	MGD	DQIbtWUseNp	219	0	MGD	DQIbtWUseNp	219	0	MGD	DQIbtWUseNp	219
DQIbtWUseNp	220	0	MGD	DQIbtWUseNp	220	0	MGD	DQIbtWUseNp	220	0	MGD	DQIbtWUseNp	220	0	MGD	DQIbtWUseNp	220	0	MGD	DQIbtWUseNp	220	0	MGD	DQIbtWUseNp	220	0	MGD	DQIbtWUseNp	220	0	MGD	DQIbtWUseNp	220	0	MGD	DQIbtWUseNp	220	0	MGD	DQIbtWUseNp	220	0	MGD	DQIbtWUseNp	220	0	MGD	DQIbtWUseNp	220
DQIbtWUseNp	221	0	MGD	DQIbtWUseNp	221	0	MGD	DQIbtWUseNp	221	0	MGD	DQIbtWUseNp	221	0	MGD	DQIbtWUseNp	221	0	MGD	DQIbtWUseNp	221	0	MGD	DQIbtWUseNp	221	0	MGD	DQIbtWUseNp	221	0	MGD	DQIbtWUseNp	221	0	MGD	DQIbtWUseNp	221	0	MGD	DQIbtWUseNp	221	0	MGD	DQIbtWUseNp	221	0	MGD	DQIbtWUseNp	221
DQIbtWUseNp	222	0	MGD	DQIbtWUseNp	222	0	MGD	DQIbtWUseNp	222	0	MGD	DQIbtWUseNp	222	0	MGD	DQIbtWUseNp	222	0	MGD	DQIbtWUseNp	222	0	MGD	DQIbtWUseNp	222	0	MGD	DQIbtWUseNp	222	0	MGD	DQIbtWUseNp	222	0	MGD	DQIbtWUseNp	222	0	MGD	DQIbtWUseNp	222	0	MGD	DQIbtWUseNp	222	0	MGD	DQIbtWUseNp	222
DQIbtWUseNp	223	0	MGD	DQIbtWUseNp	223	0	MGD	DQIbtWUseNp	223	0	MGD	DQIbtWUseNp	223	0	MGD	DQIbtWUseNp	223	0	MGD	DQIbtWUseNp	223	0	MGD	DQIbtWUseNp	223	0	MGD	DQIbtWUseNp	223	0	MGD	DQIbtWUseNp	223	0	MGD	DQIbtWUseNp	223	0	MGD	DQIbtWUseNp	223	0	MGD	DQIbtWUseNp	223	0	MGD	DQIbtWUseNp	223
DQIbtWUseNp	224	0	MGD	DQIbtWUseNp	224	0	MGD	DQIbtWUseNp	224	0	MGD	DQIbtWUseNp	224	0	MGD	DQIbtWUseNp	224	0	MGD	DQIbtWUseNp	224	0	MGD	DQIbtWUseNp	224	0	MGD	DQIbtWUseNp	224	0	MGD	DQIbtWUseNp	224	0	MGD	DQIbtWUseNp	224	0	MGD	DQIbtWUseNp	224	0	MGD	DQIbtWUseNp	224	0	MGD	DQIbtWUseNp	224
DQIbtWUseNp	225	0	MGD	DQIbtWUseNp	225	0	MGD	DQIbtWUseNp	225	0	MGD	DQIbtWUseNp	225	0	MGD	DQIbtWUseNp	225	0	MGD	DQIbtWUseNp	225	0	MGD	DQIbtWUseNp	225	0	MGD	DQIbtWUseNp	225	0	MGD	DQIbtWUseNp	225	0	MGD	DQIbtWUseNp	225	0	MGD	DQIbtWUseNp	225	0	MGD	DQIbtWUseNp	225	0	MGD	DQIbtWUseNp	225
DQIbtWUseNp	226	0	MGD	DQIbtWUseNp	226	0	MGD	DQIbtWUseNp	226	0	MGD	DQIbtWUseNp	226	0	MGD	DQIbtWUseNp	226	0	MGD	DQIbtWUseNp	226	0	MGD	DQIbtWUseNp	226	0	MGD	DQIbtWUseNp	226	0	MGD	DQIbtWUseNp	226	0	MGD	DQIbtWUseNp	226	0	MGD	DQIbtWUseNp	226	0	MGD	DQIbtWUseNp	226	0	MGD	DQIbtWUseNp	226
DQIbtWUseNp	227	0	MGD	DQIbtWUseNp	227	0	MGD	DQIbtWUseNp	227	0	MGD	DQIbtWUseNp	227	0	MGD	DQIbtWUseNp	227	0	MGD	DQIbtWUseNp	227	0	MGD	DQIbtWUseNp	227	0	MGD	DQIbtWUseNp	227	0	MGD	DQIbtWUseNp	227	0	MGD	DQIbtWUseNp	227	0	MGD	DQIbtWUseNp	227	0	MGD	DQIbtWUseNp	227	0	MGD	DQIbtWUseNp	227
DQIbtWUseNp	228	0	MGD	DQIbtWUseNp	228	0	MGD	DQIbtWUseNp	228	0	MGD	DQIbtWUseNp	228	0	MGD	DQIbtWUseNp	228	0	MGD	DQIbtWUseNp	228	0	MGD	DQIbtWUseNp	228	0	MGD	DQIbtWUseNp	228	0	MGD	DQIbtWUseNp	228	0	MGD	DQIbtWUseNp	228	0	MGD	DQIbtWUseNp	228	0	MGD	DQIbtWUseNp	228	0	MGD	DQIbtWUseNp	228
DQIbtWUseNp	229	0	MGD	DQIbtWUseNp	229	0	MGD	DQIbtWUseNp	229	0	MGD	DQIbtWUseNp	229	0	MGD	DQIbtWUseNp	229	0	MGD	DQIbtWUseNp	229	0	MGD	DQIbtWUseNp	229	0	MGD	DQIbtWUseNp	229	0	MGD	DQIbtWUseNp	229	0	MGD	DQIbtWUseNp	229	0	MGD	DQIbtWUseNp	229	0	MGD	DQIbtWUseNp	229	0	MGD	DQIbtWUseNp	229
DQIbtWUseNp	230	0	MGD	DQIbtWUseNp	230	0	MGD	DQIbtWUseNp	230	0	MGD	DQIbtWUseNp	230	0	MGD	DQIbtWUseNp	230	0	MGD	DQIbtWUseNp	230	0	MGD	DQIbtWUseNp	230	0	MGD	DQIbtWUseNp	230	0	MGD	DQIbtWUseNp	230	0	MGD	DQIbtWUseNp	230	0	MGD	DQIbtWUseNp	230	0	MGD	DQIbtWUseNp	230	0	MGD	DQIbtWUseNp	230
DQIbtWUseNp	231	0	MGD	DQIbtWUseNp	231	0	MGD	DQIbtWUseNp	231	0	MGD	DQIbtWUseNp	231	0	MGD	DQIbtWUseNp	231	0	MGD	DQIbtWUseNp	231	0	MGD	DQIbtWUseNp	231	0	MGD	DQIbtWUseNp	231	0	MGD	DQIbtWUseNp	231	0	MGD	DQIbtWUseNp	231	0	MGD	DQIbtWUseNp	231	0	MGD	DQIbtWUseNp	231	0	MGD	DQIbtWUseNp	231
DQIbtWUseNp	232	0	MGD	DQIbtWUseNp	232	0	MGD	DQIbtWUseNp	232	0	MGD	DQIbtWUseNp	232	0	MGD	DQIbtWUseNp	232	0	MGD	DQIbtWUseNp	232	0	MGD	DQIbtWUseNp	232	0	MGD	DQIbtWUseNp	232	0	MGD	DQIbtWUseNp	232	0	MGD	DQIbtWUseNp	232	0	MGD	DQIbtWUseNp	232	0	MGD	DQIbtWUseNp	232	0	MGD	DQIbtWUseNp	232
DQIbtWUseNp	233	0	MGD	DQIbtWUseNp	233	0	MGD	DQIbtWUseNp	233	0	MGD	DQIbtWUseNp	233	0	MGD	DQIbtWUseNp	233	0	MGD	DQIbtWUseNp	233	0	MGD	DQIbtWUseNp	233	0	MGD	DQIbtWUseNp	233	0	MGD	DQIbtWUseNp	233	0	MGD	DQIbtWUseNp	233	0	MGD	DQIbtWUseNp	233	0	MGD	DQIbtWUseNp	233	0	MGD	DQIbtWUseNp	233
DQIbtWUseNp	234	0	MGD	DQIbtWUseNp	234	0	MGD	DQIbtWUseNp	234	0	MGD	DQIbtWUseNp	234	0	MGD	DQIbtWUseNp	234	0	MGD	DQIbtWUseNp	234	0	MGD	DQIbtWUseNp	234	0	MGD	DQIbtWUseNp	234	0	MGD	DQIbtWUseNp	234	0	MGD	DQIbtWUseNp	234	0	MGD	DQIbtWUseNp	234	0	MGD	DQIbtWUseNp	234	0	MGD	DQIbtWUseNp	234
DQIbtWUseNp	235	0	MGD	DQIbtWUseNp	235	0	MGD	DQIbtWUseNp	235	0	MGD	DQIbtWUseNp	235	0	MGD	DQIbtWUseNp	235	0	MGD	DQIbtWUseNp	235	0	MGD	DQIbtWUseNp	235	0	MGD	DQIbtWUseNp	235	0	MGD	DQIbtWUseNp	235	0	MGD	DQIbtWUseNp	235	0	MGD	DQIbtWUseNp	235	0	MGD	DQIbtWUseNp	235	0	MGD	DQIbtWUseNp	235
DQIbtWUseNp	236	0	MGD	DQIbtWUseNp	236	0	MGD	DQIbtWUseNp	236	0	MGD	DQIbtWUseNp	236	0	MGD	DQIbtWUseNp	236	0	MGD	DQIbtWUseNp	236	0	MGD	DQIbtWUseNp	236	0	MGD	DQIbtWUseNp	236	0	MGD	DQIbtWUseNp	236	0	MGD	DQIbtWUseNp	236	0	MGD	DQIbtWUseNp	236	0	MGD	DQIbtWUseNp	236	0	MGD	DQIbtWUseNp	236
DQIbtWUseNp	237	0	MGD	DQIbtWUseNp	237	0	MGD	DQIbtWUseNp	237	0	MGD	DQIbtWUseNp	237	0	MGD	DQIbtWUseNp	237	0	MGD	DQIbtWUseNp	237	0	MGD	DQIbtWUseNp	237	0	MGD	DQIbtWUseNp	237	0	MGD	DQIbtWUseNp	237	0	MGD	DQIbtWUseNp	237	0	MGD	DQIbtWUseNp	237	0	MGD	DQIbtWUseNp	237	0	MGD	DQIbtWUseNp	237
DQIbtWUseNp	238	0	MGD	DQIbtWUseNp	238	0	MGD	DQIbtWUseNp	238	0	MGD	DQIbtWUseNp	238	0	MGD	DQIbtWUseNp	238	0	MGD	DQIbtWUseNp	238	0	MGD	DQIbtWUseNp	238	0	MGD	DQIbtWUseNp	238	0	MGD	DQIbtWUseNp	238	0	MGD	DQIbtWUseNp	238	0	MGD	DQIbtWUseNp	238	0	MGD	DQIbtWUseNp	238	0	MGD	DQIbtWUseNp	238
DQIbtWUseNp	239	0	MGD	DQIbtWUseNp	239	0	MGD	DQIbtWUseNp	239	0	MGD	DQIbtWUseNp	239	0	MGD	DQIbtWUseNp	239	0	MGD	DQIbtWUseNp	239	0	MGD	DQIbtWUseNp	239	0	MGD	DQIbtWUseNp	239	0	MGD	DQIbtWUseNp	239	0	MGD	DQIbtWUseNp	239	0	MGD	DQIbtWUseNp	239	0	MGD	DQIbtWUseNp	239	0	MGD	DQIbtWUseNp	239
DQIbtWUseNp	240	0	MGD	DQIbtWUseNp	240	0	MGD	DQIbtWUseNp	240	0	MGD	DQIbtWUseNp	240	0	MGD	DQIbtWUseNp	240	0	MGD	DQIbtWUseNp	240	0	MGD	DQIbtWUseNp	240	0	MGD	DQIbtWUseNp	240	0	MGD	DQIbtWUseNp	240	0	MGD	DQIbtWUseNp	240	0	MGD	DQIbtWUseNp	240	0	MGD	DQIbtWUseNp	240	0	MGD	DQIbtWUseNp	240
DQIbtWUseNp	241	0	MGD	DQIbtWUseNp	241	0	MGD	DQIbtWUseNp	241	0	MGD	DQIbtWUseNp	241	0	MGD	DQIbtWUseNp	241	0	MGD	DQIbtWUseNp	241	0	MGD	DQIbtWUseNp	241	0	MGD	DQIbtWUseNp	241	0	MGD	DQIbtWUseNp	241	0	MGD	DQIbtWUseNp	241	0	MGD	DQIbtWUseNp	241	0	MGD	DQIbtWUseNp	241	0	MGD	DQIbtWUseNp	241
DQIbtWUseNp	242	0	MGD	DQIbtWUseNp	242	0	MGD	DQIbtWUseNp	242	0	MGD	DQIbtWUseNp	242	0	MGD	DQIbtWUseNp	242	0	MGD	DQIbtWUseNp	242	0	MGD	DQIbtWUseNp	242	0	MGD	DQIbtWUseNp	242	0	MGD	DQIbtWUseNp	242	0	MGD	DQIbtWUseNp	242	0	MGD	DQIbtWUseNp	242	0	MGD	DQIbtWUseNp	242	0	MGD	DQIbtWUseNp	242
DQIbtWUseNp	243	0	MGD	DQIbtWUseNp	243	0	MGD	DQIbtWUseNp	243	0	MGD	DQIbtWUseNp	243	0	MGD	DQIbtWUseNp	243	0	MGD	DQIbtWUseNp	243	0	MGD	DQIbtWUseNp	243	0	MGD	DQIbtWUseNp	243	0	MGD	DQIbtWUseNp	243	0	MGD	DQIbtWUseNp	243	0	MGD	DQIbtWUseNp	243	0	MGD	DQIbtWUseNp	243	0	MGD	DQIbtWUseNp	243
DQIbtWUseNp	244	0	MGD	DQIbtWUseNp	244	0	MGD	DQIbtWUseNp	244	0	MGD	DQIbtWUseNp	244	0	MGD	DQIbtWUseNp	244	0	MGD	DQIbtWUseNp	244	0	MGD	DQIbtWUseNp	244	0	MGD	DQIbtWUseNp	244	0	MGD	DQIbtWUseNp	244	0	MGD	DQIbtWUseNp	244	0	MGD	DQIbtWUseNp	244	0	MGD	DQIbtWUseNp	244	0	MGD	DQIbtWUseNp	244
DQIbtWUseNp	245	0	MGD	DQIbtWUseNp	245	0	MGD	DQIbtWUseNp	245	0	MGD	DQIbtWUseNp	245	0	MGD	DQIbtWUseNp	245	0	MGD	DQIbtWUseNp	245	0	MGD	DQIbtWUseNp	245	0	MGD	DQIbtWUseNp	245	0	MGD	DQIbtWUseNp	245	0	MGD	DQIbtWUseNp	245	0	MGD	DQIbtWUseNp	245	0	MGD	DQIbtWUseNp	245	0	MGD	DQIbtWUseNp	245
DQIbtWUseNp	246	0	MGD	DQIbtWUseNp	246	0	MGD	DQIbtWUseNp	246	0	MGD	DQIbtWUseNp	246	0	MGD	DQIbtWUseNp	246	0	MGD	DQIbtWUseNp	246	0	MGD	DQIbtWUseNp	246	0	MGD	DQIbtWUseNp	246	0	MGD	DQIbtWUseNp	246	0	MGD	DQIbtWUseNp	246	0	MGD	DQIbtWUseNp	246	0	MGD	DQIbtWUseNp	246	0	MGD	DQIbtWUseNp	246
DQIbtWUseNp	247	0	MGD	DQIbtWUseNp	247	0	MGD	DQIbtWUseNp	247	0	MGD	DQIbtWUseNp	247	0	MGD	DQIbtWUseNp	247	0	MGD	DQIbtWUseNp	247	0	MGD	DQIbtWUseNp	247	0	MGD	DQIbtWUseNp	247	0	MGD	DQIbtWUseNp	247	0	MGD	DQIbtWUseNp	247	0	MGD	DQIbtWUseNp	247	0	MGD	DQIbtWUseNp	247	0	MGD	DQIbtWUseNp	247
DQIbtWUseNp	248	0	MGD	DQIbtWUseNp	248	0	MGD	DQIbtWUseNp	248	0	MGD	DQIbtWUseNp	248	0	MGD	DQIbtWUseNp	248	0	MGD	DQIbtWUseNp	248	0	MGD	DQIbtWUseNp	248	0	MGD	DQIbtWUseNp	248	0	MGD	DQIbtWUseNp	248	0	MGD	DQIbtWUseNp	248	0	MGD	DQIbtWUseNp	248	0	MGD	DQIbtWUseNp	248	0	MGD	DQIbtWUseNp	248
DQIbtWUseNp	249	0	MGD	DQIbtWUseNp	249	0	MGD	DQIbtWUseNp	249	0	MGD	DQIbtWUseNp	249	0	MGD	DQIbtWUseNp	249	0	MGD	DQIbtWUseNp	249	0	MGD	DQIbtWUseNp	249	0	MGD	DQIbtWUseNp	249	0	MGD	DQIbtWUseNp	249	0	MGD	DQIbtWUseNp	249	0	MGD	DQIbtWUseNp	249	0	MGD	DQIbtWUseNp	249	0	MGD	DQIbtWUseNp	249
DQIbtWUseNp	250	0	MGD	DQIbtWUseNp	250	0	MGD	DQIbtWUseNp	250	0	MGD	DQIbtWUseNp	250	0	MGD	DQIbtWUseNp	250	0	MGD	DQIbtWUseNp	250	0	MGD	DQIbtWUseNp	250	0	MGD	DQIbtWUseNp	250	0	MGD	DQIbtWUseNp	250	0	MGD	DQIbtWUseNp	250	0	MGD	DQIbtWUseNp	250	0	MGD	DQIbtWUseNp	250	0	MGD	DQIbtWUseNp	250
DQIbtWUseNp	251	0	MGD	DQIbtWUseNp	251	0	MGD	DQIbtWUseNp	251	0	MGD	DQIbtWUseNp	251	0	MGD	DQIbtWUseNp	251	0	MGD	DQIbtWUseNp	251	0	MGD	DQIbtWUseNp	251	0	MGD	DQIbtWUseNp	251	0	MGD	DQIbtWUseNp	251	0	MGD	DQIbtWUseNp	251	0	MGD	DQIbtWUseNp	251	0	MGD	DQIbtWUseNp	251	0	MGD	DQIbtWUseNp	251
DQIbtWUseNp	252	0	MGD	DQIbtWUseNp	252	0	MGD	DQIbtWUseNp	252	0	MGD	DQIbtWUseNp	252	0	MGD	DQIbtWUseNp	252	0	MGD	DQIbtWUseNp	252	0	MGD	DQIbtWUseNp	252	0	MGD	DQIbtWUseNp	252	0	MGD	DQIbtWUseNp	252	0	MGD	DQIbtWUseNp	252	0	MGD	DQIbtWUseNp	252	0	MGD	DQIbtWUseNp	252	0	MGD	DQIbtWUseNp	252
DQIbtWUseNp	253	0	MGD	DQIbtWUseNp	253	0	MGD	DQIbtWUseNp	253	0	MGD	DQIbtWUseNp	253	0	MGD	DQIbtWUseNp	253	0	MGD	DQIbtWUseNp	253	0	MGD	DQIbtWUseNp	253	0	MGD	DQIbtWUseNp	253	0	MGD	DQIbtWUseNp	253	0	MGD	DQIbtWUseNp	253	0	MGD	DQIbtWUseNp	253	0	MGD	DQIbtWUseNp	253	0	MGD	DQIbtWUseNp	253
DQIbtWUseNp	254	0	MGD	DQIbtWUseNp	254	0	MGD	DQIbtWUseNp	254	0	MGD	DQIbtWUseNp	254	0	MGD	DQIbtWUseNp	254	0	MGD	DQIbtWUseNp	254	0	MGD	DQIbtWUseNp	254	0	MGD	DQIbtWUseNp	254	0	MGD	DQIbtWUseNp	254	0	MGD	DQIbtWUseNp	254	0	MGD	DQIbtWUseNp	254	0	MGD	DQIbtWUseNp	254	0	MGD	DQIbtWUseNp	254
DQIbtWUseNp	255	0	MGD	DQIbtWUseNp	255	0	MGD	DQIbtWUseNp	255	0	MGD	DQIbtWUseNp	255	0	MGD	DQIbtWUseNp	255	0	MGD	DQIbtWUseNp	255	0	MGD	DQIbtWUseNp	255	0	MGD	DQIbtWUseNp	255	0	MGD	DQIbtWUseNp	255	0	MGD	DQIbtWUseNp	255	0	MGD	DQIbtWUseNp	255	0	MGD	DQIbtWUseNp	255	0	MGD	DQIbtWUseNp	255
DQIbtWUseNp	256	0	MGD	DQIbtWUseNp	256	0	MGD	DQIbtWUseNp	256	0	MGD	DQIbtWUseNp	256	0	MGD	DQIbtWUseNp	256	0	MGD	DQIbtWUseNp	256	0	MGD	DQIbtWUseNp	256	0	MGD	DQIbtWUseNp	256	0	MGD	DQIbtWUseNp	256	0	MGD	DQIbtWUseNp	256	0	MGD	DQIbtWUseNp	256	0	MGD	DQIbtWUseNp	256	0	MGD	DQIbtWUseNp	256
DQIbtWUseNp	257	0	MGD	DQIbtWUseNp	257	0	MGD	DQIbtWUseNp	257	0	MGD	DQIbtWUseNp	257	0	MGD	DQIbtWUseNp	257	0	MGD	DQIbtWUseNp	257	0	MGD	DQIbtWUseNp	257	0	MGD	DQIbtWUseNp	257	0	MGD	DQIbtWUseNp	257	0	MGD	DQIbtWUseNp	257	0	MGD	DQIbtWUseNp	257	0	MGD	DQIbtWUseNp	257	0	MGD	DQIbtWUseNp	257
DQIbtWUseNp	258	0	MGD	DQIbtWUseNp	258	0	MGD	DQIbtWUseNp	258	0	MGD	DQIbtWUseNp	258	0	MGD	DQIbtWUseNp	258	0	MGD	DQIbtWUseNp	258	0	MGD	DQIbtWUseNp	258	0	MGD	DQIbtWUseNp	258	0	MGD	DQIbtWUseNp	258	0	MGD	DQIbtWUseNp	258	0	MGD	DQIbtWUseNp	258	0	MGD	DQIbtWUseNp	258	0	MGD	DQIbtWUseNp	258
DQIbtWUseNp	259	0	MGD	DQIbtWUseNp	259	0	MGD	DQIbtWUseNp	259	0	MGD	DQIbtWUseNp	259	0	MGD	DQIbtWUseNp	259	0	MGD	DQIbtWUseNp	259	0	MGD	DQIbtWUseNp	259	0	MGD	DQIbtWUseNp	259	0	MGD	DQIbtWUseNp	259	0	MGD	DQIbtWUseNp	259	0	MGD	DQIbtWUseNp	259	0	MGD	DQIbtWUseNp	259	0	MGD	DQIbtWUseNp	259
DQIbtWUseNp	260	0	MGD	DQIbtWUseNp	260	0	MGD	DQIbtWUseNp	260	0	MGD	DQIbtWUseNp	260	0	MGD	DQIbtWUseNp	260	0	MGD	DQIbtWUseNp	260	0	MGD	DQIbtWUseNp	260	0	MGD	DQIbtWUseNp	260	0	MGD	DQIbtWUseNp	260	0	MGD	DQIbtWUseNp	260	0	MGD	DQIbtWUseNp	260	0	MGD	DQIbtWUseNp	260	0	MGD	DQIbtWUseNp	260
[truncated: 33,735 more rows]
[truncated: 7 more columns]

## Sheet: Model Input Data
SpecsR_2	SpecsR_2	SpecsR_2	SpecsR_2	SpecsR_3	SpecsR_3	SpecsR_3	SpecsR_3	SpecsR_4	SpecsR_4	SpecsR_4	SpecsR_4	SpecsRe	SpecsRe	SpecsRe	SpecsRe	SpecsR_2	SpecsR_2	SpecsR_2	SpecsR_2	SpecsRe_2	SpecsRe_2	SpecsRe_2	SpecsRe_2	SpecsRe_3	SpecsRe_3	SpecsRe_3	SpecsRe_3	SpecsRe_4	SpecsRe_4	SpecsRe_4	SpecsRe_4	SpecsRe_5	SpecsRe_5	SpecsRe_5	SpecsRe_5	SpecsR_6	SpecsR_6	SpecsR_6	SpecsR_6	SpecsR_7	SpecsR_7	SpecsR_7	SpecsR_7	SpecsR_8	SpecsR_8	SpecsR_8	SpecsR_8	SpecsRe_6	SpecsRe_6
[truncated: 6,888 more rows]
[truncated: 7 more columns]

[truncated: 17 more sheets: Benefits, SCC, GDP_Deflator, GreenSpaceDatabase, Benefits_Inputs, State_Sav, State_ElecPrice, WQI_ResultsRaw, WQI_Results, BOD_DO_FC, WTP_Results, 500m, 250m, Ecoregion_XWalk, SI_Curves, Table_XSwF1, Table_LSw1]
